# Supplementary material for: Identification and Exploration of Novel Macrophage M2-Related Biomarkers and Potential Therapeutic Agents in Endometriosis
Source: Front Mol Biosci. 2021 Jul 6;8:656145. doi: 10.3389/fmolb.2021.656145 (PMC8290202; doi:10.3389/fmolb.2021.656145)
Supplement: Supplementary file 1 [file Table1.XLS]

Mixture	Macrophages M0	Macrophages M1	Macrophages M2
GSM175766	0.096321252	0.044478772	0.177054988
GSM175767	0.352147523	0.021082857	0.05986309
GSM175768	0.186851083	0.057656646	0
GSM175769	0.252454726	0.031420617	0.171762361
GSM175770	0.120681608	0.039396539	0.137734844
GSM175771	0.370110775	0.030941086	0.096578143
GSM175772	0.219389382	0.057728212	0.093078197
GSM175773	0.321956617	0.020429818	0.128804026
GSM175774	0.026982438	0.032259602	0.127078613
GSM175775	0.151860894	0.082293813	0
GSM296884	0.261871304	0.037214478	0.253430678
GSM296885	0.158909031	0.063980817	0.111815995
GSM296886	0.051232304	0.041915502	0.271219752
GSM296887	0.114648594	0.051273662	0.15535493
GSM296888	0.035352827	0.058302728	0.120915247
GSM296889	0.082510491	0.051346373	0.264123964
GSM296890	0.134280904	0.036698499	0.283830032
GSM296891	0.084581475	0.046951409	0.338767092
GSM296892	0.097561523	0.01632496	0.239716188
