# Supplementary material for: Identification and Exploration of Novel Macrophage M2-Related Biomarkers and Potential Therapeutic Agents in Endometriosis
Source: Front Mol Biosci. 2021 Jul 6;8:656145. doi: 10.3389/fmolb.2021.656145 (PMC8290202; doi:10.3389/fmolb.2021.656145)
Supplement: Supplementary file 2 [file Table4.XLS]

ID	Description	GeneRatio	BgRatio	pvalue	p.adjust	qvalue	geneID	Count
hsa04380	Osteoclast differentiation	7/26	128/8081	1.08675422083613e-07	9.45476172127437e-06	6.7493156872981e-06	FCGR2C/SYK/FCGR2A/LCP2/LILRB1/BTK/CSF1R	7
hsa05152	Tuberculosis	7/26	180/8081	1.11351593436932e-06	4.84379431450653e-05	3.45776000672577e-05	FCER1G/FCGR2C/IL10RA/SYK/CLEC7A/FCGR2A/MRC1	7
hsa04664	Fc epsilon RI signaling pathway	5/26	68/8081	2.08494626933108e-06	6.04634418106013e-05	4.31620455756258e-05	FCER1G/RAC2/SYK/LCP2/BTK	5
hsa04145	Phagosome	6/26	152/8081	6.76838433241014e-06	0.00014721235922992	0.000105088072529526	FCGR2C/CYBB/CLEC7A/FCGR2A/MSR1/MRC1	6
hsa04666	Fc gamma R-mediated phagocytosis	5/26	97/8081	1.21015445665321e-05	0.000210566875457659	0.000150313921984293	HCK/PTPRC/RAC2/SYK/FCGR2A	5
hsa04611	Platelet activation	5/26	124/8081	3.98628009059252e-05	0.000578010613135916	0.000412614956745542	FCER1G/SYK/FCGR2A/LCP2/BTK	5
hsa04662	B cell receptor signaling pathway	4/26	82/8081	0.000124220911493777	0.00154388847142266	0.00110211034257637	RAC2/SYK/LILRB1/BTK	4
hsa05340	Primary immunodeficiency	3/26	38/8081	0.000231503779346219	0.00251760360039013	0.00179720039229301	CD4/PTPRC/BTK	3
hsa04650	Natural killer cell mediated cytotoxicity	4/26	131/8081	0.000747707544936205	0.00722783960104999	0.00515961931593405	FCER1G/RAC2/SYK/LCP2	4
hsa05135	Yersinia infection	4/26	137/8081	0.000884556770753914	0.00769564390555905	0.00549356310257694	CD4/RAC2/FCGR2A/LCP2	4
hsa05140	Leishmaniasis	3/26	77/8081	0.00184722741264444	0.0146098895363696	0.0104293222340691	FCGR2C/CYBB/FCGR2A	3
hsa04062	Chemokine signaling pathway	4/26	192/8081	0.00306492393137215	0.020896714735385	0.0149171950319142	HCK/RAC2/CCR5/ARRB2	4
hsa05167	Kaposi sarcoma-associated herpesvirus infection	4/26	193/8081	0.0031229633875342	0.020896714735385	0.0149171950319142	HCK/CD86/SYK/CCR5	4
hsa05130	Pathogenic Escherichia coli infection	4/26	197/8081	0.00336268972753321	0.020896714735385	0.0149171950319142	NCKAP1L/HCLS1/MYO1F/FCGR2A	4
hsa04640	Hematopoietic cell lineage	3/26	99/8081	0.00377961254489063	0.020985162758907	0.0149803339718756	CD4/CD37/CSF1R	3
hsa04061	Viral protein interaction with cytokine and cytokine receptor	3/26	100/8081	0.00388822654213776	0.020985162758907	0.0149803339718756	IL10RA/CCR5/CSF1R	3
hsa04625	C-type lectin receptor signaling pathway	3/26	104/8081	0.00434175781218766	0.020985162758907	0.0149803339718756	FCER1G/SYK/CLEC7A	3
hsa04660	T cell receptor signaling pathway	3/26	104/8081	0.00434175781218766	0.020985162758907	0.0149803339718756	CD4/PTPRC/LCP2	3
