# Supplementary material for: Identification and Exploration of Novel Macrophage M2-Related Biomarkers and Potential Therapeutic Agents in Endometriosis
Source: Front Mol Biosci. 2021 Jul 6;8:656145. doi: 10.3389/fmolb.2021.656145 (PMC8290202; doi:10.3389/fmolb.2021.656145)
Supplement: Supplementary file 3 [file Table2.XLS]

## Sheet: Sheet1
probes	moduleColor	GS.Macrophages M2	p.GS.Macrophages M2	MMyellow	p.MMyellow
CD4	yellow	0.721312	0.000491319	0.970084	6.92441e-12
HCK	yellow	0.703873	0.000770269	0.952363	3.4003e-10
NCKAP1L	yellow	0.591176	0.00768322	0.949138	5.86883e-10
PTPRC	yellow	0.694468	0.000969266	0.947895	7.17506e-10
CD86	yellow	0.643536	0.00295027	0.94769	7.41324e-10
FCER1G	yellow	0.695239	0.000951485	0.944935	1.13589e-09
FCGR2C	yellow	0.609188	0.00562984	0.933465	5.45405e-09
CD37	yellow	0.683359	0.00125819	0.93215	6.41195e-09
IL10RA	yellow	0.762674	0.000146437	0.931737	6.74162e-09
RAC2	yellow	0.587086	0.00822518	0.930726	7.6121e-09
MS4A6A	yellow	0.827599	1.22767e-05	0.927314	1.13204e-08
HCLS1	yellow	0.668089	0.00177006	0.926518	1.23847e-08
CYBB	yellow	0.636241	0.00340563	0.924408	1.56394e-08
SYK	yellow	0.648165	0.00268835	0.92282	1.856e-08
CLEC4A	yellow	0.589158	0.0079468	0.908722	7.35547e-08
BIN2	yellow	0.561149	0.0124287	0.907751	8.02091e-08
CLEC7A	yellow	0.742342	0.000272981	0.895315	2.24984e-07
MYO1F	yellow	0.72221	0.000479641	0.892658	2.75834e-07
FCGR2A	yellow	0.79566	4.63527e-05	0.892356	2.82185e-07
LCP2	yellow	0.586563	0.00829666	0.889688	3.44237e-07
PILRA	yellow	0.553731	0.0139046	0.885403	4.68817e-07
LILRB1	yellow	0.622597	0.00441314	0.883093	5.50982e-07
LY75	yellow	0.615913	0.00498929	0.882943	5.56714e-07
EVI2A	yellow	0.604162	0.00615128	0.881242	6.25561e-07
LCP1	yellow	0.52431	0.0211961	0.880057	6.77831e-07
SLC7A7	yellow	0.699702	0.000853798	0.871855	1.15533e-06
CCR5	yellow	0.525883	0.0207423	0.867701	1.49301e-06
PLEK	yellow	0.568518	0.01109	0.867135	1.54515e-06
BTK	yellow	0.727085	0.000420304	0.866425	1.61268e-06
ARRB2	yellow	0.794785	4.79126e-05	0.850387	3.99296e-06
SAMSN1	yellow	0.684251	0.00123263	0.846215	4.96999e-06
MSR1	yellow	0.616915	0.00489916	0.844582	5.40487e-06
CSF1R	yellow	0.840932	6.49846e-06	0.831146	1.04209e-05
GPR65	yellow	0.691931	0.00102978	0.814677	2.16561e-05
MRC1	yellow	0.759881	0.00016008	0.810136	2.6168e-05
ADAM12	yellow	0.705547	0.000738726	0.806123	3.08058e-05
