# Supplementary material for: Identification and Exploration of Novel Macrophage M2-Related Biomarkers and Potential Therapeutic Agents in Endometriosis
Source: Front Mol Biosci. 2021 Jul 6;8:656145. doi: 10.3389/fmolb.2021.656145 (PMC8290202; doi:10.3389/fmolb.2021.656145)
Supplement: Supplementary file 5 [file Table5.XLS]

ID	logFC	AveExpr	t	P.Value	adj.P.Val	B
TAOK3	0.658683464947367	7.15890637984211	10.7926888686143	2.48122031982448e-13	1.47260425981583e-09	20.1450989618493
FMO1	2.34025528178947	7.14079104826316	10.3735687317331	7.94593874932557e-13	3.10159938872663e-09	19.0372653318934
AEBP1	2.46499082789474	9.92018376184211	10.070656935835	1.86915881283118e-12	4.43738302166123e-09	18.2209522981742
ARHGAP6	2.10037922826316	6.32124468834211	9.73968603543512	4.82450678773435e-12	7.27308568842597e-09	17.3141362047694
RCAN2	2.20949079347369	7.67808314989474	9.73417801252617	4.90182691722053e-12	7.27308568842597e-09	17.2989144742288
ITPR1	2.39242531926316	6.94366816015789	9.37051707594937	1.41243527444338e-11	1.86284518973811e-08	16.2845795760974
PROS1	1.91108847026315	8.70240950618421	9.27078327135072	1.89357910448891e-11	2.24767839702834e-08	16.0032175564869
NUAK1	1.59592380626316	8.2330917073421	9.17424468357946	2.51786555176133e-11	2.71700582721882e-08	15.7295841894199
GGT5	1.39693347984211	6.50080105255263	9.00242520515194	4.19292693164689e-11	4.14698575094083e-08	15.2394788378695
PLXDC2	1.37968456768421	7.06930725226316	8.95006994905656	4.90137188946376e-11	4.14698575094083e-08	15.0893599939174
BICC1	1.30305716321052	7.4150835595	8.92766747499241	5.24050431879634e-11	4.14698575094083e-08	15.0250150665358
SGMS1	1.04564043963158	7.43997752139474	8.86321613091104	6.35493990000106e-11	4.43724333017721e-08	14.839530593383
DDR2	0.981589530368423	8.65330361044737	8.78688119483877	7.99041528391719e-11	5.26923496778317e-08	14.6191490050056
IGLV1-44	2.44975368457894	7.04742056439474	8.72018489171411	9.76596660635508e-11	6.01334423912428e-08	14.4259812402496
WISP2	3.34485538763158	7.30229458276316	8.50307844464576	1.88344784719450e-10	8.59866382546102e-08	13.7933005783249
SGCE	2.10372902105263	8.48805635052632	8.4270846518782	2.37329398873201e-10	9.94737559435066e-08	13.5704643497342
NRP2	1.040899798	6.70765649321053	8.41992722419159	2.42561612526726e-10	9.94737559435066e-08	13.5494404705862
HEG1	1.17774400136842	8.73804728857895	8.34613520981713	3.03813582684324e-10	1.16331200853643e-07	13.3323278638588
ZFPM2	3.19128033710526	7.52419047434211	8.29478169329471	3.55478334954229e-10	1.31860244872084e-07	13.180850975878
SLC46A3	1.23015497157895	7.09676205631579	8.24836776974871	4.09795140481998e-10	1.43066715221215e-07	13.0436769355886
TCEAL2	3.04522835826316	6.57234274228947	8.09519177035488	6.56272858360162e-10	2.04998916545661e-07	12.5892053191356
MPDZ	1.19302174842105	8.33117976157895	8.04661511574253	7.62375192979203e-10	2.32035731811875e-07	12.4445236200486
ARHGEF6	0.886384828105265	7.89892052878947	8.03532053707172	7.89435860636939e-10	2.34265091644012e-07	12.410846006402
MAST4	0.874939211789474	7.43533679747368	7.95236574798675	1.02035033767433e-09	2.88370440671294e-07	12.1630664028922
CAB39L	1.06850368768421	5.39970886489474	7.89002094629702	1.23793101213562e-09	3.33960025319314e-07	11.9763575472215
TIMP1	1.58790971368421	11.7942210757895	7.86715056096754	1.3290266951496e-09	3.50567708253906e-07	11.9077622415794
TNFSF14	1.69503449705263	5.62685414747368	7.82804010616996	1.50079122246412e-09	3.79029612992535e-07	11.7903308498382
RPL23AP32	1.05859973457895	7.67712153413158	7.81132943605382	1.58086285218569e-09	3.85877479141633e-07	11.7401076012594
LTBP2	1.67665960189474	8.89817276252632	7.8084530792894	1.59507447718524e-09	3.85877479141633e-07	11.7314599163961
SLC48A1	0.689197125894738	7.31537761136842	7.80239468134529	1.62543167287967e-09	3.85877479141633e-07	11.71324272741
BNC2	1.36647787631579	8.18619168394737	7.7614549429033	1.84645197965246e-09	4.29752647028915e-07	11.590041206815
MRAS	0.984901939999999	6.41977261736842	7.58921508876117	3.16255384965369e-09	6.95176188803505e-07	11.0698825793339
VCAM1	2.50187634063158	8.11992827452632	7.57540357059738	3.30239539452181e-09	6.99989880945963e-07	11.0280478539337
RYR2	1.48904684389474	5.20306979510526	7.53232199183069	3.77999177969409e-09	7.47808373749481e-07	10.8974399506541
MAN1C1	0.763014072947367	8.06136449857895	7.4710945462068	4.58123649849635e-09	8.6316313074844e-07	10.7115260279475
SP100	0.672367498999999	7.22678615844737	7.4659656564636	4.65567909667202e-09	8.63482982460889e-07	10.6959370055541
PRKAR2B	2.27419758847368	7.93675453318421	7.39815969748153	5.76263676566465e-09	1.05234612936061e-06	10.4896246976342
COL8A2	1.08264319757895	6.66943851194737	7.35894274329404	6.52043326117385e-09	1.12025558819899e-06	10.3701172057273
WWC3	0.718124649052631	8.21397765978947	7.35478770007492	6.606393527711e-09	1.12025558819899e-06	10.3574476776476
LIFR	1.21225981731579	6.43931066655263	7.33118293229625	7.11687564738217e-09	1.18982132302009e-06	10.2854445711033
NFIX	1.15224049921053	6.48269982697368	7.29003430355973	8.1037430476241e-09	1.29988418885538e-06	10.159815455477
CTSL	0.890965663684208	9.391357795	7.26474159757663	8.77767279566809e-09	1.37093389584974e-06	10.0825266528161
PTPRB	0.812695961526315	6.53667704023684	7.25692631952981	8.99712786775681e-09	1.38695984143212e-06	10.058634498782
SYTL2	1.68533616194737	6.38828311413158	7.2517690041895	9.14496684375983e-09	1.39167636455679e-06	10.0428653500127
VGLL3	1.21187700231579	7.12597803010526	7.18612091319411	1.12553458424739e-08	1.59180286520178e-06	9.84195507228307
IGKC	1.99162276105263	7.60239022684211	7.18259585466338	1.13816434255629e-08	1.59180286520178e-06	9.83115749457234
LAMB2	0.782520131263155	9.00852273247368	7.17717233648282	1.15787539512467e-08	1.59180286520178e-06	9.81454291187608
THBS4	1.16079178757895	7.74555558010526	7.17477531435824	1.16669628704764e-08	1.59180286520178e-06	9.80719908369368
TRPC1	1.10185460152631	7.28240182181579	7.16041609645661	1.22097308750577e-08	1.64692619871516e-06	9.76319722223192
WNT2B	2.15519311394737	6.18053022855263	7.12273613634053	1.37580984506648e-08	1.8342223638814e-06	9.64765891307067
EPHA4	1.14597738152632	5.52838938602632	7.11933297081929	1.39073304759331e-08	1.8342223638814e-06	9.63721861084225
SAMD9	0.710291959052631	6.10268818636842	7.1150998201719	1.40952353425657e-08	1.83857630237642e-06	9.62423088422717
PPFIBP1	1.17217401384211	7.45191364271053	7.09945158642914	1.48123142154517e-08	1.87044861422779e-06	9.57620926894199
C3	2.97263231421053	11.2385520171053	7.03521323906778	1.8162212935809e-08	2.1290618413239e-06	9.378891123695
OGN	1.38782356805263	9.57600279823684	7.03075972206141	1.84209490051895e-08	2.1290618413239e-06	9.36520081992158
GIT2	0.679080404894737	6.13759565613158	6.89801890234506	2.80978481791858e-08	2.84561647474239e-06	8.9565512365403
DNAJB4	1.11080647889473	7.27149697681579	6.89589727347396	2.82883524869084e-08	2.84561647474239e-06	8.95001066771145
TIMP2	1.49958602789473	9.62910223394737	6.86933243445169	3.0786583326755e-08	3.04530620073818e-06	8.86809361244142
PRKG1	1.00576726563158	5.78078617544737	6.83968601434666	3.38376460046927e-08	3.30451811842301e-06	8.77662505046719
RBMS3	1.10972062800001	7.52495627663158	6.82557175052201	3.53953177210552e-08	3.4157920434872e-06	8.73306039195236
NGF	1.38132718889474	6.16479068602632	6.80083297576575	3.83015411963268e-08	3.66644591935806e-06	8.65667557062918
VIPR2	0.65514043194737	5.79026094386842	6.79806356791856	3.86414672535231e-08	3.66939373039455e-06	8.64812249560901
JADE2	0.674944622368422	7.40965509592105	6.75557292525031	4.42539821356903e-08	4.13617927520192e-06	8.51684232189249
LTC4S	1.33270575015789	5.69851163928947	6.74619785911195	4.55987888171993e-08	4.19579552914849e-06	8.48786413216454
PLOD2	1.05529905078948	8.3427345375	6.70102335505804	5.26777204174282e-08	4.63173734336943e-06	8.34816837866735
CCDC69	1.63424543589474	6.36242722636842	6.68389693624103	5.56415515310605e-08	4.78597983096875e-06	8.29518132618688
LXN	1.37596467526316	9.249577555	6.66475221260568	5.91534815476071e-08	5.01537018550068e-06	8.23593356716224
IGHM	1.26009979226316	6.4869757235	6.64142576261778	6.37349444470914e-08	5.3277027506125e-06	8.16372187051873
IFI44L	1.65085041342105	6.84190248460526	6.62506365236077	6.7159723610455e-08	5.57472670808462e-06	8.11305528390582
RARRES2	1.43160844105263	9.47599045421053	6.60902434374441	7.0696322594995e-08	5.71968393651299e-06	8.06337708503876
ROBO3	1.65985191368421	6.33694111157895	6.60841860333558	7.08334910419047e-08	5.71968393651299e-06	8.06150072520021
PLEKHA4	0.838601594631578	6.03479865257895	6.5878688933065	7.56487171694401e-08	6.05891713940306e-06	7.99783630800579
PTX3	1.47831193768421	5.48677834673684	6.58619353999363	7.60554889444866e-08	6.05891713940306e-06	7.99264518593637
RAB29	0.908019345210524	6.99536042628947	6.55388243323657	8.43447279931011e-08	6.63027762435834e-06	7.89250667579248
FAM162A	0.806711991315787	8.83480779407895	6.52024331652721	9.39402026124e-08	7.14982281962143e-06	7.7882101732077
ESF1	0.630949532263156	7.66402284192105	6.51932901716583	9.42157684451367e-08	7.14982281962143e-06	7.7853748547506
HERC5	1.278300938	7.33102392268421	6.48070583410599	1.06628707211355e-07	7.91051721624239e-06	7.66557464303666
PAPSS2	1.31515241684211	8.66046644473684	6.37814867845771	1.48152364111972e-07	1.05303506707132e-05	7.34724002154309
CDON	2.17420388968421	5.14399413115789	6.36327058663194	1.55396640743216e-07	1.09795126525118e-05	7.30103498673418
CALD1	1.14236129947369	9.54315438605263	6.34581429244881	1.64350461537959e-07	1.13420928979975e-05	7.24681642485624
ANKRD36	0.947676778368421	6.46810447918421	6.32712552836417	1.7451064744879e-07	1.17931471637592e-05	7.18876226172555
PPP3CA	0.602839975894732	8.68460249794737	6.32599999538126	1.75142272892378e-07	1.17931471637592e-05	7.18526570310182
LOC100505915	0.970992917894737	6.98123660894737	6.30036690417607	1.90164127936292e-07	1.2540267770021e-05	7.10562748044996
FOXC1	1.32419379578948	6.72441655842105	6.26798098143052	2.1100400748866e-07	1.33787865949613e-05	7.00499161391315
CREBL2	0.661155324315787	8.56472732742105	6.26666657472376	2.11896535792142e-07	1.33787865949613e-05	7.0009068532255
PLS3	0.800817863157892	10.9073492842105	6.244509707865	2.27524187534023e-07	1.41398539582663e-05	6.93204625416599
ISCU	0.679139056842105	10.4506972410526	6.20349036626428	2.59567943632384e-07	1.57096883889014e-05	6.80454566664793
CDC42BPA	0.551593637368419	7.59988721657895	6.20210560493471	2.60725241163738e-07	1.57096883889014e-05	6.80024105384405
MEF2C	1.19473473257895	7.76626365260526	6.1764257728497	2.83148375493767e-07	1.68048560855551e-05	6.72041025108384
CCDC53	0.749350590368419	7.78011144202632	6.16258491674628	2.96024727757149e-07	1.74133040217377e-05	6.67738077736065
PHACTR2	0.630736545157895	8.158401591	6.15568594386947	3.02660291794405e-07	1.74396973961145e-05	6.65593219475408
SH3BP5	1.16513009631579	9.4306353181579	6.14016235058936	3.18140880709805e-07	1.82431509856299e-05	6.60766892246329
TCEAL4	1.50353647789474	10.4539490452632	6.13822808821943	3.20124520537891e-07	1.82686445133883e-05	6.60165514861826
OMD	1.16658895721053	6.92128297334211	6.12835453664934	3.3044470513843e-07	1.87673619616898e-05	6.57095720207159
SCG2	1.45271893710526	5.66369603276316	6.11823327018113	3.41369620148276e-07	1.92955113864764e-05	6.53948862995823
SP110	0.559074800789475	7.80602371828947	6.09849397652317	3.63727354789793e-07	2.0281189355455e-05	6.47811515670461
RAB11FIP2	0.581381790736843	8.08918590221053	6.08757950675136	3.76712899693829e-07	2.06063692136671e-05	6.44417949909054
2-Mar	0.838520281000001	7.16019426207895	6.07812817258844	3.88331930586448e-07	2.1144495486519e-05	6.41479298504837
WWTR1	0.839002671315789	8.77594729407895	6.07594668697005	3.91064291940727e-07	2.11960417595271e-05	6.40801020834165
DENND5B	1.51780719968421	5.49233773826316	6.06834518185097	4.00736550446941e-07	2.15237233203855e-05	6.38437526608714
PLXNA2	0.593941392842106	6.58395326115789	6.05679443884479	4.15894068402303e-07	2.20990796117406e-05	6.3484612804483
TFPI	0.923792672947368	7.06203562068421	6.03589154426685	4.44797198598294e-07	2.3258778622739e-05	6.28346997923128
GLS	0.62632396768421	7.500295987	6.03085769206205	4.52052793391424e-07	2.33380757249595e-05	6.2678189353548
IGLJ3	0.885821413631581	6.32537066207895	6.0277371598261	4.56609929601565e-07	2.3390783785854e-05	6.25811675937565
LRRC2	1.32591655215789	5.52685831502632	6.01698302426653	4.72669948699732e-07	2.40797952406258e-05	6.22468098528633
SGCD	1.03215174905263	6.44176912452632	5.992680729251	5.11074362831332e-07	2.5814692284289e-05	6.14912503378129
CCDC109B	0.713525363421056	8.2064910075	5.97589492880273	5.39407843361924e-07	2.67564011345076e-05	6.09694049150113
ADCY9	0.584175250894734	7.06336151071053	5.97503937166932	5.40893326262747e-07	2.67564011345076e-05	6.09428075891189
PBX3	1.4921894401579	8.44813968323684	5.97498450235304	5.4098873397488e-07	2.67564011345076e-05	6.09411018291787
ANKRD6	0.955711720842106	6.72458699673684	5.96119557247204	5.65506555054363e-07	2.77378628450219e-05	6.05124453222292
NID2	1.43939547189473	8.80041138594737	5.9333783293704	6.18400826559752e-07	3.02074807047912e-05	5.96477550590896
CREG1	1.16230548105263	9.74131650052631	5.89663350378131	6.95925692770182e-07	3.31156528340788e-05	5.85057153198525
SPG20	0.846505424736843	7.78895597447368	5.89021741576022	7.10425946652299e-07	3.34240127845724e-05	5.83063234751551
ABI3BP	1.52380219510526	6.82010977018421	5.87585829159778	7.43980533198663e-07	3.46315644277182e-05	5.78601135292713
MEG3	0.904909575789472	7.97601447105263	5.86712812450602	7.6515059395577e-07	3.52028587219186e-05	5.75888423571945
RERGL	2.70404804773684	5.88160148281579	5.8620895433223	7.77641619031528e-07	3.56394054745337e-05	5.74322860934598
IDS	0.634697016684211	7.20693096623684	5.84049780706078	8.33517456126029e-07	3.76192099019618e-05	5.67614583246406
CSGALNACT2	0.634604005157896	7.72018704942105	5.83273790140355	8.54563764918386e-07	3.82780071304953e-05	5.65203929194096
LOC643733	1.19406268863158	4.87790206221053	5.82160232130064	8.85696164326467e-07	3.95233589118615e-05	5.6174484975278
WBP1L	0.647150161052627	9.32956520473684	5.8146898489753	9.05588938600228e-07	4.01635324440627e-05	5.59597757889766
MAPRE2	0.607300238684212	7.07764311828947	5.81179362559393	9.14055772322859e-07	4.01635324440627e-05	5.58698193543211
KCNE4	1.12723350894737	6.45234657973684	5.81104413442842	9.1625968370887e-07	4.01635324440627e-05	5.58465405712974
ENOX1	0.928714866947368	6.85546585294737	5.79326722078293	9.70117590134243e-07	4.13632429824626e-05	5.52944421151656
LAMA4	0.875262821842107	7.39320231092105	5.79214284368709	9.73628447811453e-07	4.13632429824626e-05	5.52595251076672
RNASE4	1.562889364	8.51954105515789	5.78734895906567	9.88740209747791e-07	4.16182492542776e-05	5.51106571376126
HTRA1	1.03560654421053	10.4412072705263	5.78199139297382	1.00590610863069e-06	4.21911855457466e-05	5.49442923124374
KCTD12	1.41794859684211	10.1060020521053	5.77607426288353	1.02521082682895e-06	4.2699131629683e-05	5.4760561178438
GPM6A	1.25192155884211	6.09248196205263	5.74778034761454	1.12275677545964e-06	4.61146121962145e-05	5.38821584504894
COL10A1	2.38623112136842	5.86956328857895	5.72989654539517	1.18913600309075e-06	4.85053070676538e-05	5.33270743050513
RPP25	1.05784219947368	7.05627998605263	5.72220347460274	1.2188816532142e-06	4.93792669749236e-05	5.30883266946328
EDIL3	1.13321649626315	7.12162741392105	5.70733700153774	1.27848331263894e-06	5.10962859293746e-05	5.26270171984061
RP11-395B7.7	0.554693483631581	7.71912159971053	5.70609636605575	1.28358671112519e-06	5.1128101547168e-05	5.25885235982216
OLFML1	1.18490738789474	8.62795578657895	5.67955960674441	1.39774661869266e-06	5.50206730918051e-05	5.17652956443254
ST3GAL4	0.816860681894738	6.13208391252632	5.65572933951597	1.5088662058074e-06	5.89152692859665e-05	5.10262625481185
IFI16	0.718552935789472	9.76359433421053	5.65150200089887	1.52947865278716e-06	5.95243003560119e-05	5.08951869936353
FRY	1.22473554278947	6.57483289455263	5.63743156347474	1.60012975981618e-06	6.14681735269844e-05	5.0458964616325
FRZB	1.61274520789474	6.70484495710526	5.63642270102085	1.60531876944947e-06	6.14681735269844e-05	5.04276903746461
PGM1	0.613388740526315	9.54877754763158	5.61752661625589	1.70566890577397e-06	6.44786302915193e-05	4.98420043637485
OPTN	1.135731084	8.45945544726316	5.61630731115959	1.71235487950511e-06	6.45258806975416e-05	4.98042174121083
PDE4DIP	0.790834446842106	4.93906129026316	5.57945286376553	1.92725113097413e-06	7.03891413066551e-05	4.86624083724962
ASAP1-IT1	0.65373719194737	7.14274505281579	5.57697362023587	1.9426366127555e-06	7.07334251331528e-05	4.85856212253172
KDSR	0.531130765210531	7.39180348365789	5.57259756577776	1.97009241383834e-06	7.15137521475875e-05	4.84500935826193
BMP4	0.710148439000001	6.48043574107895	5.57044742133991	1.98372394938951e-06	7.1789034387968e-05	4.83835065548965
WISP1	2.1620609261579	6.06302995886842	5.56558127556395	2.01492246145796e-06	7.24761503560789e-05	4.82328174036453
C1R	1.23961319	11.163477185	5.55943067787321	2.05505639338867e-06	7.34744559925406e-05	4.80423703043964
PDE7B	1.11772436036842	6.25579192228947	5.55720215499053	2.06979369552493e-06	7.37791326302731e-05	4.79733711845508
MYH10	0.813666634210525	9.45855050921053	5.54706180253549	2.13819290793227e-06	7.57622382601673e-05	4.76594405173664
SERGEF	0.645326793894736	5.68945758326316	5.53245228582282	2.24071500579152e-06	7.86901985761698e-05	4.72072481821148
SBSPON	0.970355158842104	6.10846369310526	5.52186591380677	2.31805033564634e-06	8.08749894390954e-05	4.68796533167063
CDC42EP3	0.941384825263158	7.90135773894737	5.52115103773341	2.32336743039019e-06	8.08749894390954e-05	4.68575337703566
MDFIC	0.983585566842106	7.87346859921053	5.49179631367743	2.55251557003476e-06	8.73151579720825e-05	4.5949500409551
DPYSL2	0.811591132631577	10.5667542526316	5.48223737029252	2.63188663746261e-06	8.9004257511912e-05	4.56539224476487
ATP8B2	0.579833030368416	7.49200053886842	5.47837821498152	2.66462237835682e-06	8.96007581617436e-05	4.55346068799531
HSPA12A	0.652218027473682	6.94379873847368	5.4740508752397	2.70181182474905e-06	9.03394545345669e-05	4.54008270973145
FLRT3	1.63881601626316	6.83241364023684	5.44544906939927	2.96094994389325e-06	9.70897122486545e-05	4.4516898139022
AAMDC	0.509377796263156	7.05822214392105	5.43519747803288	3.0597326667846e-06	9.97775460294868e-05	4.42002049393536
CPVL	1.835610007	7.71179459876316	5.41579954759229	3.25570698722525e-06	0.000105300386753035	4.36011545439875
ANK2	1.19022291452632	7.44570911515789	5.41337202830639	3.28109494391081e-06	0.000105546333290573	4.35262055187489
POU6F1	0.590524009684211	5.98887769852632	5.40415384030056	3.37930913512607e-06	0.000107539944863127	4.32416336323694
ERG	0.610945135157894	6.63836367757895	5.40009811957846	3.42344151393333e-06	0.000108363335387703	4.3116449564877
NAALADL1	0.744568099684211	5.94416150984211	5.3916052108816	3.51772294625743e-06	0.00011075695324158	4.28543448383023
LINC00597	0.842304305157894	5.87382404678947	5.38155110424042	3.6326786419344e-06	0.00011352590806005	4.25441260262921
PNOC	2.03676636373684	6.33488812923684	5.38140647014002	3.63435931447507e-06	0.00011352590806005	4.25396638858186
TMEM100	1.18889676952631	6.93471476002632	5.35253918214618	3.98575854450083e-06	0.000122885594605779	4.16493830123122
RAPGEF5	0.518484286631577	7.04323321384211	5.33825901092487	4.17187720197745e-06	0.000126787645107525	4.12092096763409
SNX29P2	1.28942795763158	5.35509600197368	5.31890420238773	4.43799517470489e-06	0.000133027784655927	4.0612870734947
MTM1	0.668993849473685	5.82690719947368	5.30815280185361	4.5930401557389e-06	0.000136983383539248	4.02817404773495
LDB3	0.670306739421054	6.13196260076316	5.30528421028959	4.63530974021142e-06	0.000137897560441879	4.01934072518222
ECEL1	1.52814934252632	6.10962860652632	5.29750863365454	4.75183903779561e-06	0.000141010823446585	3.99540062366533
PON3	1.26332051642105	6.779275454	5.26452029594859	5.27946102869486e-06	0.00015439473891489	3.89389009916209
CYP2U1	0.631375073789473	5.163361609	5.25310881173664	5.47520572945973e-06	0.000158901447454003	3.8587970309429
MTHFR	0.580587953368421	6.08394185984211	5.24641559092317	5.59335245570396e-06	0.00016026965406207	3.83821913988505
PDGFD	1.80099613447369	8.23457696723684	5.24585500115984	5.6033619575197e-06	0.00016026965406207	3.83649582362695
TSPAN5	0.828017526894736	8.05015053502632	5.24275648306606	5.65900864200056e-06	0.000161472193703237	3.82697113921574
FNDC4	0.742896491736841	6.54209650376316	5.2403046258469	5.70343046368374e-06	0.000161878241326246	3.81943487109469
APOA1	1.27198740589474	5.86605840978947	5.23250725867384	5.84701434095327e-06	0.000164855249945642	3.79547175050037
ANTXR1	0.820654550999999	7.49381354602632	5.22056125498645	6.07398291349569e-06	0.000170444863317243	3.75876973045294
FAM168A	0.507110254684209	7.51387311944737	5.21059548096408	6.27000367386843e-06	0.000174193301621267	3.72816178311743
MCFD2	0.516016818315787	8.13464516494737	5.20951106572355	6.2917086616729e-06	0.000174193301621267	3.72483177499791
MAP3K8	0.952704275684207	6.79507144626316	5.1907455930374	6.67933881913658e-06	0.000182681455721547	3.66722476560974
NEK7	0.841312147210525	9.09986361044737	5.1832220036483	6.84132429138549e-06	0.000186681653652289	3.64413809280494
ANKH	0.782817911368421	6.021534242	5.1798248344241	6.915738180913e-06	0.000187419662574058	3.6337154505671
SOCS5	0.65689526573684	8.05706975655263	5.13688580189194	7.92847126910619e-06	0.000209180081081361	3.50207657245546
TMEM176A	0.909375692526313	9.06792227573684	5.1368394900539	7.92963932281094e-06	0.000209180081081361	3.50193469528664
GLT8D2	1.08214291852632	8.54574830294737	5.12940739207709	8.11931616063207e-06	0.000211816006212533	3.47916922988143
TMEM159	0.785679804684212	7.37671887760526	5.12450956388147	8.24676752852762e-06	0.000214199410423682	3.46416972809396
ADAMTSL2	0.671956258368422	4.40191943655263	5.11109429484794	8.60610727015265e-06	0.000221593260947314	3.4230987764422
ENG	0.680782923368421	8.43287023694737	5.10864132722592	8.67347107397116e-06	0.00022236307051412	3.41559108155346
FMOD	1.37926893331579	9.23377645297368	5.10589472817165	8.74951911462741e-06	0.000223347939549736	3.40718545215296
GATM	1.48813608242105	6.79029366647368	5.085782221627	9.32690455305167e-06	0.00023405995146876	3.34565867290859
COL11A1	1.400468872	5.91642254021053	5.08213781082571	9.43549726203867e-06	0.00023628555379831	3.33451471999639
CLIP4	2.060541795	6.43517072434211	5.07050838346728	9.79046761620321e-06	0.000244144644126748	3.29896396086836
RUFY3	0.553009242947368	7.53882586094737	5.0534163468638	1.03363208619267e-05	0.000256142230962567	3.24674202336629
C1S	0.959653726842108	11.5184019734211	5.05038589613392	1.04362009036778e-05	0.000258036991050938	3.23748647547957
C2CD2	0.585278649	8.21475202923684	5.04906982070205	1.04798743980038e-05	0.000258083213909347	3.23346727293292
PITPNM3	1.02478929894737	5.01813238842105	5.04798111942535	1.05161393581576e-05	0.000258225137993663	3.23014260713406
PTGDR	0.809652338894737	5.07771077839474	5.04576452316554	1.05903594794867e-05	0.000258225137993663	3.22337401213889
XAF1	0.932967525210525	8.32936704102632	5.0027564521927	1.2137608647158e-05	0.000289886146160494	3.09215980336545
CAMK1D	0.805365263157896	6.05719202368421	4.99759193448982	1.23378471693364e-05	0.000292900491800046	3.07641829313751
RSAD2	0.799299259999999	6.20999017736842	4.99158645326546	1.25748067880736e-05	0.000297710348925305	3.05811765194121
SYNPO	1.51394276031579	7.44692656436842	4.9911898173153	1.25906145880794e-05	0.000297710348925305	3.05690913132109
DPYSL3	2.14761195421053	8.67065055763158	4.9779723270389	1.31287933331989e-05	0.000307402128410785	3.01664763473625
ZCCHC24	0.521110669842106	9.68067896334211	4.97591891307447	1.32144214123042e-05	0.000308163422719156	3.01039474498893
RUNX1-IT1	0.706409079736839	6.04127785671053	4.97454169114349	1.32721614815844e-05	0.000308903052522367	3.00620123876764
FABP3	0.647866037473684	6.04254924821053	4.96253805336628	1.37861024504048e-05	0.000319759532467435	2.96966153610633
COL9A3	0.723228523526315	5.03688331334211	4.95279961579257	1.42174871156587e-05	0.000328329906737099	2.94003078597961
CASP1	0.649493955631579	7.22928638465789	4.94836623286206	1.44182714062134e-05	0.000331676127115801	2.92654557524965
LYRM1	0.587148460000002	8.39746021421053	4.94280341059458	1.46741794036084e-05	0.000335611771716438	2.90962852376082
NCAM1	1.13855791747368	6.477785744	4.93719958607596	1.4936516006421e-05	0.00033964836206172	2.89259088136002
RCN3	0.501342044157892	7.89542466471053	4.93399100718017	1.50888049363768e-05	0.000341801745409911	2.88283750995967
SERPINF1	0.800862451578945	11.3973429968421	4.92958243808783	1.53005566896703e-05	0.00034593830077407	2.86943865614633
IFI44	0.727328377842106	7.07974346313158	4.90785401044825	1.63879248368945e-05	0.000366637793884498	2.8034379833603
MYCBP2	0.594867841315786	8.99495549434211	4.90351004560478	1.66143063249238e-05	0.000370698902400086	2.79025073590625
CYP39A1	1.03287109968421	5.557687193	4.89057369986809	1.73069456186847e-05	0.00038398774671736	2.75099438866818
WASL	0.536455160631577	7.33144269084211	4.87732269831645	1.80460225629637e-05	0.000395214553177822	2.71080725162055
HLA-DPA1	1.44344099210526	9.6420239881579	4.85921800773094	1.910646953343e-05	0.000413857287156596	2.65594000264381
GLTSCR1L	0.519003574894737	7.77453415218421	4.85247723661738	1.95168334458152e-05	0.000421975979966896	2.635523679091
SCARB1	1.25134543378947	7.06266364215789	4.85164600984893	1.95680361013941e-05	0.000422313797315543	2.63300652782379
ARHGAP25	0.647175557578943	6.67413347931579	4.84764736416123	1.98162091140364e-05	0.000426893651875885	2.62089907865154
ABLIM1	1.20703483157894	9.09686338	4.8454082543764	1.99565333121184e-05	0.000428930358406687	2.61412031806015
C5orf30	0.565736529526316	6.80033954423684	4.84144602653386	2.02072542544649e-05	0.000431457287584427	2.60212671490472
RAB33B	0.647672412263159	7.38947351402632	4.8414061428634	2.02097937571138e-05	0.000431457287584427	2.60200599927253
PBXIP1	0.668297948631579	8.17705570326316	4.83524195384114	2.06060981765669e-05	0.000437557039992575	2.5833516864527
LOXL1	1.06330643894737	8.33268215736842	4.82375796016966	2.13649996679857e-05	0.000452054449303012	2.5486132764387
TMX4	0.545773181947368	8.40055999202632	4.81614101713278	2.18835118901297e-05	0.000459747409089981	2.52558326112493
FTL	0.872572327894737	12.7459012381579	4.81509691138263	2.19555495319249e-05	0.000460176604697826	2.52242705698146
PDGFRL	1.81970715578947	8.10773365631579	4.81460888978131	2.1989300636798e-05	0.000460176604697826	2.52095188330667
DSE	1.162952593	7.78952194702632	4.79042771082475	2.37273857020072e-05	0.000491525424577357	2.44790298221084
NR3C2	1.21522327910526	6.85207457060526	4.78651874571071	2.40208103172076e-05	0.000496736965967341	2.43610276896555
ARHGEF3	0.641642174894738	8.44260200060526	4.78573122484538	2.4080357241515e-05	0.000497102331229189	2.43372572018486
BEX4	0.610214511631581	8.34472521213158	4.77745181083557	2.47152752607132e-05	0.000507561102672432	2.40874098688248
HEBP1	0.861202540842106	9.02627558094737	4.75957768351654	2.61428503644242e-05	0.000526952747876934	2.3548388245961
CAV2	1.15129036373684	8.18647790660526	4.75938186787756	2.61589319432224e-05	0.000526952747876934	2.35424859107214
PDLIM5	0.851808680684211	7.93852957086842	4.75599027503803	2.64390239357297e-05	0.000530553209436653	2.34402651175856
WASF3	0.712341429947364	7.98202960181579	4.7522674801377	2.6749875134681e-05	0.000532753385652119	2.33280831095759
NPR1	0.856739782631581	7.17112027342105	4.75074126864997	2.68783525303175e-05	0.00053441548498303	2.32820989180712
THBS1	1.45830898973684	8.47953493802632	4.73878812164583	2.79058532130263e-05	0.000551152209049289	2.2922084040408
NOD1	0.562084304473681	7.77831437697368	4.72568520691459	2.90767314514184e-05	0.000571425169417775	2.25277047044334
SLC23A2	0.594401949263157	6.85223172042105	4.72095997437067	2.95107573985343e-05	0.000576139293290464	2.2385550538285
STEAP1	0.999757226947368	7.47169363031579	4.69859770969633	3.1653007870972e-05	0.000609007360341718	2.17133031782467
CCL2	2.12047561847368	7.14048637818421	4.68114861097807	3.34304229102003e-05	0.000637972861646426	2.11893356738286
GFRA1	0.878330543473684	5.37778869436842	4.67779226389201	3.37834199710061e-05	0.000643179017923656	2.1088609409447
SERPING1	1.04328465947368	10.7577799555263	4.67752580345396	3.38116012792217e-05	0.000643179017923656	2.10806135747781
ACAP2	0.523568886157895	7.5428113815	4.67080157373429	3.45304859863086e-05	0.000654755381241985	2.0878875958381
CPEB1	0.587366399473684	5.57725028973684	4.67010086376324	3.46062595648568e-05	0.000655145615685567	2.08578580114046
TRMT1L	0.524396435315789	6.52582753081579	4.66326894570315	3.53536907134035e-05	0.000668229791032006	2.06529775588707
RRAGD	0.786810011684213	6.56378302426316	4.65736488552119	3.60124068490727e-05	0.000679598202382341	2.04759875235214
P2RX7	0.614049034789472	6.1552258595	4.65334081343094	3.6468286488511e-05	0.000686019905893226	2.03553899648938
IGFBP5	1.20549344357895	9.65388880547368	4.64895030224335	3.69721654425319e-05	0.000694398107282996	2.02238428940523
EPS8	0.767220595263158	9.97850522552632	4.63993282306709	3.80286630003769e-05	0.00071086650364484	1.99537704235814
TBC1D4	0.845286359157892	8.10865884642105	4.62942165860769	3.92977315726475e-05	0.000728429475032404	1.96391440509777
ABCA6	1.51693735273684	6.36745000373684	4.62910650298415	3.93364189971163e-05	0.000728429475032404	1.96297136669951
ACSS3	0.628005710157896	7.63995432823684	4.62829999966144	3.94355934533225e-05	0.000729128495780278	1.96055815222762
MXI1	0.699509484210527	9.72011297315789	4.62413711751295	3.99514248867755e-05	0.000734091971216758	1.94810385340018
CCPG1	0.574715103789473	6.63335060031579	4.62302315713539	4.0090581107601e-05	0.000735510352004983	1.94477169081771
FAM13C	1.42400401978947	4.94853654515789	4.60365996118899	4.25870930244434e-05	0.00076941977808241	1.88688686751219
SEMA3C	1.43777147242105	8.60554578831579	4.59622221037466	4.35861984116868e-05	0.000782705257408053	1.86467043374507
NR1H4	1.49616421357895	4.85918144836842	4.59049095613222	4.43717755035039e-05	0.000794408710749006	1.84755821991064
FOXO4	0.663593226684212	5.9435596865	4.58249841141434	4.54906159026911e-05	0.00080955563832825	1.82370446477161
SMCO4	0.729679851157893	7.43694173136842	4.58160470354589	4.56174346180204e-05	0.000810597228916021	1.82103793140701
PLA2G5	1.07231906515789	6.16297428415789	4.57996795633446	4.58505944788184e-05	0.000813522505924625	1.81615479677076
SLCO3A1	0.745191399157894	6.88421420484211	4.57601193000552	4.64189959186711e-05	0.000822378330678546	1.8043543028411
RALGDS	0.508017219578949	8.16821042873684	4.54836789629718	5.05889991713443e-05	0.000888960258646405	1.72197688880126
SOWAHC	0.637499350842106	7.48496894226316	4.54526430680049	5.10795687417041e-05	0.000895590075279214	1.71273748858097
CSDC2	1.49773352605263	6.93963226355263	4.53108149185649	5.33815658697778e-05	0.000930454018904938	1.67053884900704
PLSCR1	0.79957428505263	8.66117680042105	4.52703952536961	5.40560851371343e-05	0.000938078553476293	1.65851979469351
4-Sep	0.615242017789475	6.00123514310526	4.50728627002103	5.74748988558323e-05	0.000985832174772485	1.59982832744595
SEMA6D	0.74124463963158	6.6952119703421	4.50683562221454	5.75553241042403e-05	0.000985832174772485	1.59849024904443
CPED1	0.863161887210529	8.01953804202632	4.49070276267198	6.05084811579784e-05	0.0010309997416731	1.5506147426223
OSMR	0.773580548842106	7.54546354284211	4.48738573644788	6.11338693079649e-05	0.00103665575526506	1.54077768919002
UBXN8	1.17828797121052	7.48843257192105	4.47937212121167	6.26710652259682e-05	0.00106120619719293	1.51702150446281
KITLG	0.740116048789473	5.81106830439474	4.47626418393016	6.32774022787997e-05	0.00106541585947971	1.50781160456722
CBS	0.545254294999999	6.95139965644737	4.47315120983222	6.38904967244844e-05	0.00106964766730554	1.49858875382356
AASS	0.678700498842105	6.598634031	4.45870266227036	6.68133431777589e-05	0.00110802436802678	1.45580787055806
DMD	1.00856072078947	6.72779375039474	4.45868979998471	6.68160027417367e-05	0.00110802436802678	1.45576980562787
NR4A3	1.09359530505263	6.55832597568421	4.45859223802611	6.68361792339657e-05	0.00110802436802678	1.45548107974293
STXBP1	0.715388265526316	8.29040007381579	4.44752962161924	6.91632262750349e-05	0.00114181849219008	1.42275507077729
SCPEP1	0.524457686631578	7.98176828857895	4.43684786438639	7.1485558488435e-05	0.00117200770615708	1.3911799907837
VLDLR	1.06197548657895	8.42530690802632	4.4204512009429	7.52000402440814e-05	0.00122563741701405	1.34275859239703
MX1	0.701099828473686	8.0847259963421	4.40932479951907	7.78277906000649e-05	0.0012620435442934	1.30993357812483
TMOD2	0.671350231368421	4.80273775673684	4.40854628961985	7.80149885695341e-05	0.00126335322553939	1.30763782027762
SNCA	0.534339893052631	7.01836875494737	4.40162788241928	7.96980873526833e-05	0.00128812954172394	1.28724178828874
KAT2B	0.760408840842105	7.51076242778947	4.40084978811326	7.9889594582627e-05	0.00128843680393449	1.28494855032147
TSPAN4	0.749836050894739	8.52905565334211	4.3977144410395	8.06658610875374e-05	0.00129392401501226	1.27570923183978
EPS15	0.557296652315792	8.60088564563158	4.39460666861181	8.14425995241054e-05	0.00130462031896239	1.26655328002586
SWAP70	0.534877088789473	7.43989553597368	4.38024589727706	8.51281536538126e-05	0.00135816019337467	1.22427176665026
DKK3	1.221072775	7.66085464381579	4.37592539486519	8.62686248776185e-05	0.00137450815744608	1.21156005627202
APOL3	0.822866757894734	7.25214979736842	4.37343755856384	8.69321143349166e-05	0.0013813710805294	1.20424225798967
KPNA5	0.899973190210527	6.28057210457895	4.37205282590319	8.73035778290663e-05	0.00138541907597729	1.20016975675794
SMARCA2	0.560499276684208	8.03223585255263	4.35956540568393	9.07244616427326e-05	0.0014377828567413	1.16346350380932
DPEP2	0.951314546421054	4.94187720794737	4.34860763564512	9.38342773329067e-05	0.0014732974496582	1.13128236198201
ME1	0.727399055631579	6.56941295465789	4.34564079926206	9.46940817963667e-05	0.0014828743415869	1.12257391659982
TRPV2	0.567163316105264	6.82782838436842	4.33160648350285	9.88670487985475e-05	0.00153954090848327	1.0814066049528
FES	0.609779402421052	5.89189801647368	4.32989253127559	9.93888593846313e-05	0.00154215132143212	1.07638209381955
MEIS2	1.68542705263158	8.43749708789474	4.32735722430159	0.000100165680488823	0.00154813362943012	1.06895098763251
REN	0.982845296894735	6.20199672686842	4.32638951441825	0.00010046375351189	0.00154870747296901	1.06611497280819
SPTAN1	0.538220447315791	8.52019479892105	4.30008621541247	0.000108906767061499	0.00165521552499359	0.989112309955085
PLD1	0.657616742473684	6.13718459702632	4.28157555455332	0.000115260956341226	0.00174064574016584	0.935019619159212
PDGFA	0.598826671578944	6.76139286263158	4.27471274688093	0.000117707795987357	0.00177308570859128	0.914985462028645
SULF1	1.10897386626316	8.8127512405	4.27316523475313	0.000118266523303745	0.0017784971387043	0.910469462377697
GYPC	0.538427365315789	8.84477406423684	4.27152221413355	0.000118862573981843	0.00178143781965212	0.905675374218947
AMHR2	0.704713683947368	5.76420975407895	4.2683204754181	0.000120032548653169	0.00179670410152977	0.896335039651647
AHR	1.01340682642105	8.50313518268421	4.26697908947158	0.000120526058177139	0.00180181903093532	0.89242258711605
SERINC1	0.51897421631579	10.0575889539474	4.25886122077484	0.000123555339002958	0.00183784695985603	0.868754254208934
PDZRN4	0.773552165578948	5.44670493226316	4.24820718655725	0.000127644249919213	0.0018891985617719	0.837715726823415
CGREF1	0.759966079157894	5.19458385536842	4.24660633681982	0.000128269967621749	0.00189138449151573	0.833054338757234
ITGB1BP2	0.660925969526316	5.02104732423684	4.23241673175604	0.000133948927767227	0.0019507707499837	0.791764187308948
C1orf21	0.840720839894737	6.42251632257895	4.23203459346362	0.000134105217522047	0.0019507707499837	0.790652892625971
FGF7	0.946450527947366	6.51424380871053	4.23126274583533	0.000134421437390026	0.00195297730944872	0.788408395874256
LYL1	0.681741412052631	6.24864667234211	4.22765511707835	0.000135909146615659	0.00196736776869253	0.777919532715481
MZB1	0.683017701263156	5.35632913221053	4.21439514379505	0.000141516845156724	0.00203120308586494	0.739395084476817
RAPGEF3	0.81940455810526	6.37522603063158	4.21278505279627	0.000142212967811873	0.00203358898922433	0.734720241745325
NTF3	1.02481426768421	6.09092392278947	4.19335978946475	0.000150879762993899	0.00212448729150365	0.678371038838975
GMFG	0.943198921000002	7.07628769365789	4.19059435587388	0.000152154816188089	0.00213737002148239	0.670356771449636
RASSF9	0.546829672052633	5.85868433707895	4.17057716351153	0.000161703137664781	0.00224230869635626	0.612404904871513
EFCC1	0.639350506894737	4.65225207555263	4.15102205432595	0.000171594909031096	0.00235123189796256	0.555890673334028
AKAP12	0.779404655473686	9.28697133773684	4.14421262998913	0.000175176126794478	0.00238183347657555	0.536234872477119
INSIG2	0.518882723157895	7.39385577789474	4.13467117270223	0.000180317137731751	0.00243777269348051	0.508713428374574
KIAA1462	1.13280117610526	6.51939505910526	4.13421489004867	0.000180566639785117	0.00243836861689344	0.507397926263082
SKAP2	0.57638602231579	6.44748329378947	4.13271651623853	0.000181388344007029	0.00244627348468001	0.503078373751234
LPAR4	1.19875215652632	4.8787809361579	4.1296543318392	0.000183078999604814	0.00246388630987431	0.494252477985395
HOXC8	0.590558981789473	5.82510328773684	4.11715622870935	0.000190140117929435	0.00253876625401844	0.458256064226831
RNF13	0.508059164105264	8.82254793257895	4.11377500407125	0.000192095634236366	0.00255911916766068	0.448524810925631
CHRM3	1.10484231805263	5.34300805797368	4.09002368914303	0.000206395614230993	0.00269221531969439	0.38025489891802
SUSD5	1.27825885036842	5.0009234583421	4.08729261609919	0.000208104977058106	0.0027047608430262	0.372414633945864
GNAL	1.05978437089474	5.99190759123684	4.08677787652579	0.000208428691342479	0.0027047608430262	0.370937166873382
N4BP2L1	0.581928394105263	6.65124635863158	4.07904782991091	0.000213349464088804	0.00274621720281972	0.348758202706353
CLEC2B	0.782896991894738	8.89431032068421	4.07794603649905	0.000214059995195257	0.00274988327161007	0.345598286560976
BGN	1.89738323494737	8.50221322431579	4.07359288995956	0.000216889898075464	0.00278032089322182	0.333116843735356
NR3C1	0.843569981789474	8.40223443352632	4.07358077871958	0.000216897821998602	0.00278032089322182	0.33308212540388
SLC15A3	1.01605154021052	6.89479332957895	4.07111275765635	0.000218518453131706	0.00279577384595792	0.326008091241744
NEFH	1.28035248147368	5.737507606	4.06690862361341	0.000221306310983625	0.00281253309569126	0.313961758466587
HOXC4	0.682141979947367	7.47298208155263	4.05655797458638	0.000228318546685437	0.00288312888208099	0.284324422843105
KIRREL	0.535001449526317	6.30206687160526	4.05414830599097	0.00022998181555047	0.00290104585609361	0.277429034029639
SCRN1	0.635175636210521	8.59415949494737	4.04714136385222	0.000234885669330081	0.00294724407499795	0.257387561980575
ITGA1	0.585006239526318	6.07533962397368	4.04640195233587	0.00023540905197521	0.00294757958538581	0.255273479011456
RGN	0.744560764842103	6.94229978663158	4.0447994109824	0.000236547290254298	0.00295753475323011	0.250692113120606
BTN3A3	0.512590639105264	7.24850049902632	4.04458154898576	0.000236702444445544	0.00295753475323011	0.250069342301154
ENAH	0.576483001842107	8.20139296460526	4.03766758386883	0.000241678141029116	0.00300704353670399	0.230312342304456
SERPINA3	1.13347767815789	8.20729231907895	4.03423307284453	0.000244187526242516	0.00302242537695377	0.220503084390794
RAB31	0.536781964736841	9.87948909552632	4.02603615107622	0.000250279448007445	0.00308496058966602	0.197105518977101
ANG	1.00006817463158	7.20328901363158	4.02140326786006	0.000253787753439727	0.0031184892684571	0.183889739345349
GPR116	1.13936760557895	7.91038728331579	4.01932129631045	0.000255379893686364	0.00313460728477626	0.177952699921449
AADAC	1.46116788363157	5.37462949971053	4.01778639535534	0.000256559894237105	0.00313955252020046	0.173576506258092
ASAP1	0.530256866684208	7.66174626755263	4.01340768447545	0.000259955388880642	0.00317455809260619	0.161095974933986
TBX19	0.582661748578947	5.83542431639474	4.00118597651319	0.000269665751732112	0.00327628707580365	0.126289996044191
CHST11	0.75061413373684	6.29316511423684	4.00001293270281	0.000270616101791656	0.00328334651337058	0.122951580540605
RRAD	0.793323521000001	5.84491525997368	3.99602968452477	0.000273867533718921	0.0033070270857005	0.111618469053743
PNMA2	0.550588558631579	6.69627380036842	3.98834898385905	0.000280244713902351	0.00336690764577014	0.0897784461931508
BATF	0.602373562263159	6.22334846218421	3.98615308388179	0.000282094329337003	0.003378869514864	0.0835375892234085
COL6A3	0.707143023157895	12.3171169705263	3.9773199419269	0.000289655155477448	0.00344855235257503	0.0584476610674436
F8	0.859954176263155	7.70426894865789	3.97230590695224	0.000294034248553025	0.00348322009014412	0.044215869913554
IRAK3	1.35189078378947	5.39443821768421	3.97180054218538	0.000294479170906999	0.00348501272050457	0.0427818593743057
UCHL1	0.846140651631581	7.78583489686842	3.96374817873769	0.000301657365972072	0.00355931703189711	0.0199428864560796
LRRN3	0.666936230894737	6.38966531071053	3.96081044704481	0.000304318280438026	0.00357743654480366	0.0116153758210684
BCAR3	0.536950565210524	6.38064196944737	3.94542123183324	0.000318634374280439	0.00369354494405157	-0.0319658736972555
EIF1B	0.519078159157889	9.37872089694737	3.94230533274458	0.000321611619069925	0.00370994161162295	-0.0407812374531673
FOXN3	0.527509516263159	8.29751977918421	3.94179363416904	0.000322103123717694	0.00371200395973692	-0.0422286325149379
LBH	0.901137835789473	9.14576319105263	3.92063387445988	0.000343079115720527	0.00391195879308612	-0.102011795228063
LOC202181	0.530895822210526	6.72945627742105	3.91966317771083	0.000344072540739505	0.00391952116946058	-0.104751054700416
HSD17B11	0.607030670736844	9.15891237957895	3.90419823181326	0.000360281313785357	0.00408456465580916	-0.148353348960195
ADRB3	0.570386952315787	5.31117554194737	3.8933690886337	0.000372069891241258	0.00419417816622387	-0.178841343637478
KCNJ8	0.658437853000001	7.21961736755263	3.88929881542668	0.000376596839947719	0.00423314819145779	-0.190291219808369
OR7E47P	0.571099137526317	5.99086938981579	3.8684024632873	0.000400691898204332	0.00445293114583989	-0.248991927184282
SYNC	1.21471666047368	6.46576750286842	3.86311345665367	0.000407023680133453	0.00449429868203171	-0.263827629044023
FBXL7	0.527830983736843	8.43506091292105	3.85637262855405	0.000415234226557083	0.0045637317307709	-0.282722823518291
FHOD3	0.87697155705263	6.35220587905263	3.84722110739542	0.000426638390836806	0.00465887552827313	-0.308352225564811
RAPGEF4	0.614397669421051	5.44472026786842	3.84176877483333	0.000433576472480526	0.00470434435863239	-0.3236090628423
SORBS2	0.605791048789473	7.26484584492105	3.8137966133606	0.000470925179513802	0.00503592962236831	-0.401730238956181
ELTD1	0.898871397368418	7.74642236289474	3.8095012838955	0.000476929507292383	0.00508333305592985	-0.413703733182301
DOCK10	0.913803549526314	5.72067088792105	3.80635176166606	0.000481379163871016	0.00512349590444912	-0.422479370994489
KIT	0.862197752157896	7.47458858239474	3.79615758867115	0.000496058745562497	0.00523862749984594	-0.450861388818483
TACC1	0.622788849842108	9.00889214386842	3.79343118648836	0.000500057604635664	0.00525281749294277	-0.458446255560426
CHN2	0.735271559631576	6.73633161928947	3.77890637974509	0.000521892648434103	0.00543409275167789	-0.498812705150305
IGHD	0.752514309894734	5.47364349389474	3.77680127216134	0.000525132782942404	0.00544901297173876	-0.504657248931476
NYNRIN	0.537016080105264	7.74318912584211	3.77678246172898	0.00052516182305553	0.00544901297173876	-0.504709466839131
SH3BGRL	0.57476440421053	10.1607866278947	3.77413299341081	0.000529267705477083	0.00548203112043017	-0.512063226792934
MBNL1	0.630151587105262	9.00987456092105	3.76627623437236	0.000541626674643509	0.00558067244795092	-0.533856273489696
EPHA3	0.734523019315788	5.07381029544737	3.74993674428251	0.000568229098485787	0.00578463070242392	-0.579111917643819
CNN3	0.557088265578949	9.52716329331579	3.74410494823781	0.000578026249988051	0.00586424921996425	-0.595242330392381
FCHSD2	0.833460596736842	7.18357095994737	3.73372872525702	0.000595862825768172	0.005999391360723	-0.623913603217128
GRK5	0.54118161	7.98722353657895	3.71956191644641	0.000621075922562504	0.00621075922562504	-0.662999079641626
COL14A1	1.97929676305263	7.45025356468421	3.70564139738636	0.000646852470144259	0.00642522077038691	-0.70133725458588
SUGCT	0.575003438526315	5.22506452452632	3.67936359825843	0.000698352923453104	0.00676189622726427	-0.773523156410667
EPAS1	1.209761522	9.26246705310526	3.67875501238902	0.000699591312645012	0.00676189622726427	-0.775192068501083
ZNF204P	0.574854638000001	5.82113676478947	3.67851919886678	0.000700071730093849	0.00676189622726427	-0.77583869953339
CRYBG3	0.501957299736842	8.09977582039474	3.67582940792409	0.000705574141477999	0.00680354594585203	-0.783213053497454
ARMCX1	0.705062188736838	9.04056579752632	3.67412372312835	0.000709084986095578	0.00683184966311243	-0.787888039473284
FMO2	1.24821835231579	7.54337824668421	3.67046844202007	0.00071666554609298	0.00689369532587007	-0.797903038028918
AMIGO2	1.09800686421052	8.99281909421053	3.66983531730229	0.00071798647657488	0.00690080929307193	-0.799637233580958
CYP11A1	1.82308456305263	6.31319707889474	3.6694626015074	0.000718765195940352	0.00690270459208089	-0.800658074600023
SOCS3	1.00957697615789	6.99716085702632	3.66785917267455	0.000722124555387343	0.00692297617643084	-0.805049181476801
GAB2	0.553719109368418	8.30742101310526	3.66763390283799	0.000722597731537664	0.00692297617643084	-0.805666025720247
FN1	0.903478864736844	11.2713572007895	3.65395217256352	0.000751903194456011	0.00714578936604711	-0.843095851645287
PPARG	1.17945590121053	6.16372104481579	3.64696720853806	0.000767302961730652	0.00723772987895503	-0.862178992797004
NCF1	0.812373568421052	5.87216036526316	3.6463373965212	0.000768706351216787	0.00723772987895503	-0.863898791949067
GAB1	0.524679894947367	6.23495518326316	3.64297176735566	0.000776247893088348	0.00729537806093325	-0.873086726737132
ARHGAP24	0.519435381105263	6.02893825318421	3.63545607207803	0.000793346883604583	0.00740070837983663	-0.893589204768391
FAM63B	0.532061958842105	6.98594081731579	3.63401240754394	0.000796672651842923	0.00742268789432927	-0.897525102269954
TMEM140	0.598848360473681	7.55845937707895	3.63275036894932	0.000799591005805324	0.00743820159789122	-0.90096520581328
HLA-DQB1	0.716377350368423	7.34888467623684	3.63163644770488	0.000802175403765003	0.00744271950137453	-0.904001083489097
ACOX2	0.613108532526318	7.32420282836842	3.62719895777246	0.000812550867096564	0.0075292574492086	-0.916090503435795
ITIH3	0.567051401736845	6.30815009560526	3.61650345164204	0.000838092245703517	0.00771174802829515	-0.945199480637712
CAV1	1.34154334947368	10.1003381257895	3.61272337571297	0.000847302751661737	0.00776639665036666	-0.955477298198252
NBL1	1.17921247842105	9.43561952552632	3.60978417224716	0.000854531648096793	0.00781411014133936	-0.96346518401004
KLHL21	1.11694905863158	6.66882841826316	3.60953732585985	0.000855141455231662	0.00781411014133936	-0.964135894105117
SOD3	0.768237690473687	8.25364302839474	3.60430851282571	0.000868157499180729	0.00790262999637673	-0.978337880681389
PLTP	0.917204224894734	9.1015913735	3.59472684923713	0.00089250545455019	0.00809323127999294	-1.00433629943294
ING2	0.638853713894738	7.03350683852632	3.59401650337241	0.000894336438007853	0.00809529024225908	-1.00626235565683
STEAP4	1.48303835094737	5.77778992652632	3.59081174693423	0.000902642021211433	0.00816021385512545	-1.01494949974368
INSR	0.606115449736841	7.81062052907895	3.5889406020783	0.000907525613494667	0.00818437830185594	-1.02001984300903
MGC12488	0.536914588894737	6.40412004128947	3.58283997473449	0.000923625062262931	0.00829306315360136	-1.03654193539716
CCDC68	0.797749909368421	5.93301201994737	3.58173887640759	0.000926559952970394	0.00831312671334737	-1.03952250925329
HIPK3	0.598013688263158	7.75003334834211	3.5790500318729	0.000933764592434826	0.00835876655988782	-1.04679905303139
ADAMTS3	0.897070293578944	6.09144794205263	3.57534625215528	0.000943776960736442	0.0084167036242987	-1.05681775400275
ADH1C	0.814069760157896	5.54648661323684	3.57311444058442	0.000949859933746804	0.00845234513784106	-1.06285229223285
HS3ST3A1	1.53791803626316	4.93011200023684	3.57309622986107	0.000949909723157538	0.00845234513784106	-1.0629015240064
PRNP	0.673870931052631	9.69237899184211	3.57075536416216	0.000956330748531552	0.00849674100678857	-1.06922889308948
FBLN5	0.648870698052631	9.52898200323684	3.56878393383599	0.000961770754857783	0.00851956631355364	-1.07455606923674
TMEM51	0.532075918000001	7.02401245794737	3.56175866814446	0.000981399304399335	0.00864292450571265	-1.09352768258197
GJA5	0.663771798526317	5.32022890505263	3.55886048221207	0.000989608492779078	0.00870634540288242	-1.10134872291097
FAT4	0.526299210578947	7.59825404897368	3.55439618160929	0.00100238298136585	0.00879400294812467	-1.11338981808452
CMAHP	0.772677226999998	6.76580478507895	3.54989389153872	0.00101542656352262	0.00888217635152064	-1.12552567247263
OLFML2A	0.692766269368423	8.49799409731579	3.54881971099563	0.00101856257873066	0.00889649581275417	-1.1284199642343
FAS	0.562188035999999	7.61695312326316	3.54651347767305	0.00102532696919146	0.00893585251417223	-1.13463242849669
TNS1	1.05715754805263	8.95874701139474	3.52916050709979	0.00107762660166354	0.00926243863993213	-1.18131176506699
IER5	0.641385687736841	8.06128698807895	3.5273334184606	0.00108327992448139	0.00929756522313383	-1.18621985245792
FCGR1B	1.00752975984211	6.59728771413158	3.52343868165608	0.00109542608066601	0.00935446588309751	-1.19667791916051
DAPK1	0.729308327684211	8.17338334910526	3.51992171684485	0.00110650633953424	0.00942873671950567	-1.20611653809169
ST13	0.698403386315787	10.2127424905263	3.51755157138655	0.00111403410846773	0.00946570140838368	-1.21247467742525
SPRR2B	0.833742721	6.01310015313158	3.51715134419621	0.00111531010210265	0.00946976460082863	-1.21354810874155
FEZ1	0.559261620684213	7.49256942402632	3.51403669529879	0.00112528817967853	0.00953402619042407	-1.22189963350027
CTSG	0.771887621421053	6.61580646386842	3.5088739744133	0.00114201637930323	0.00964820955325931	-1.23573444989128
PPP1R16B	0.99588537768421	6.11189321621053	3.50409460492195	0.00115771490520005	0.00976693384841835	-1.24853267638322
SNCG	0.505014859736841	5.61746955039474	3.50304010740544	0.00116120632204469	0.00978943113826032	-1.25135520979583
SSPN	0.838840988421049	8.1407096468421	3.50072568878927	0.00116890475150689	0.00983338015619188	-1.25754859420108
NET1	0.702657454999999	8.67711011907895	3.49809673656539	0.00117770879296707	0.00987943701238104	-1.26458111440477
NDUFA4L2	0.696524684894739	6.67404849507895	3.49173000654828	0.00119929446093701	0.0100180332521621	-1.28160100549091
MBNL2	0.592914770526312	8.28354863157895	3.48144346194582	0.00123497348368756	0.0102655008763104	-1.30906567554077
IGSF6	0.904139407789475	5.91052199336842	3.47742999770131	0.00124916832392237	0.0103617246715294	-1.31977007217909
MAP2	0.626734857631582	6.22985181513158	3.47398955097956	0.00126146086043601	0.0104345229361501	-1.32894105319587
PTGER4	1.33689617721053	6.26102041228947	3.47096964866087	0.00127234626693486	0.0104807426707264	-1.33698712198867
CLK1	0.555061109210525	9.11789481565789	3.46043893411045	0.00131101324250123	0.0107470491633216	-1.36501603640747
MAF	0.685590352368421	7.92619328881579	3.45867284138111	0.00131760727149834	0.0107936496291824	-1.36971237016904
PTRF	0.980303451052633	9.44265130447369	3.45127433701066	0.00134557778897751	0.010977325330009	-1.38937256097876
JAM2	0.905042680894736	8.50155514781579	3.4492238291983	0.00135342993348354	0.0110262273922098	-1.39481750413797
KANK3	0.726994172842103	5.82227740221053	3.44882444717593	0.00135496440940557	0.0110311574345982	-1.39587783009401
KIAA0895	0.92102910168421	5.40925629189474	3.44431692542313	0.00137239875894736	0.0111349099581034	-1.40784044560645
GSTM5	0.554984183157895	8.33850084894737	3.44195826357287	0.0013816070529532	0.0111866819362582	-1.41409686877068
ADPRM	0.561685374894736	6.42921959586842	3.40474664500794	0.00153494416569087	0.0121697783942956	-1.51250089546527
AF007147	0.834550773631578	6.16625607155263	3.39995732667798	0.00155582301001512	0.0123035437234373	-1.52512453874234
HSPB3	0.511775772842108	5.86862451589474	3.39948000140037	0.0015579187021009	0.0123037225508568	-1.5263821467218
KIAA0754	0.509604412000002	6.44624680810526	3.38253981240857	0.0016340658337273	0.0128028788424707	-1.57095294401152
AREG	1.1975688638421	5.02640806402632	3.37709706824512	0.00165927691549234	0.0129491235942762	-1.58524768717667
FST	0.505094705894739	7.10883005926316	3.37401403121351	0.00167372206389421	0.0130275940317537	-1.59333940581941
MXRA5	1.39893907236843	9.05681424671053	3.37210478476124	0.00168272770011832	0.0130891073397146	-1.59834839451695
IFIT1	1.38484423157894	7.84846805631579	3.35935061114353	0.00174408470486899	0.013495622846672	-1.63177000604135
CPA3	1.08725928731579	7.84734883418421	3.35602781831973	0.00176041703020357	0.013589557596778	-1.64046588326968
MINOS1P1	0.732723308684212	5.9129707675	3.34306360178277	0.00182554552311522	0.0139711317597535	-1.67434877251367
CTNNAL1	0.56335075263158	9.30323040368421	3.33687210125488	0.0018574547213266	0.0141605571882767	-1.69050533651363
CDH5	0.879591962842102	7.87445575826316	3.33575983517968	0.00186324308678745	0.0141955683184641	-1.69340602374061
DACT1	0.711294791421053	7.96825765939474	3.33401766883041	0.0018723441100973	0.014246618324907	-1.69794836410454
ST6GALNAC5	0.555089510684208	6.13877807428947	3.32789913190788	0.00190464413000908	0.0144276488980267	-1.71389083908417
LILRB5	0.531313519105264	6.32569561376316	3.31504576118823	0.00197423587574832	0.0148317593956535	-1.74732894251403
BDNF	0.730565609578946	5.61473156584211	3.31438712948265	0.00197786637138553	0.0148496355650514	-1.7490404471829
NFIB	0.80900193726316	8.58595154757895	3.31407971255214	0.00197956308489721	0.0148508034758883	-1.74983922898189
RUNDC3B	0.762120355157895	6.17595912547368	3.31239408016954	0.0019888912009889	0.0148947246408443	-1.75421838921756
MAP3K3	0.546285505157893	7.15798157310526	3.31085447400323	0.00199744780131892	0.0149493728888118	-1.75821710320634
FAIM3	0.563605886894737	6.63151662923684	3.30488874824977	0.00203093559772624	0.015142717050886	-1.77370172259173
BIN2	0.758944325894737	5.89191678505263	3.30088455455989	0.0020537117616745	0.0152753536503662	-1.78408628249606
ZDHHC8P1	0.678737094789471	6.56275567213158	3.29728898388647	0.00207437072683065	0.0153892378296749	-1.79340513320425
MAGI2	0.50634483573684	6.32000751313158	3.29222531014523	0.00210380071423007	0.0155316890840208	-1.80651933959784
MRC1	1.04898366373684	8.11905149239474	3.29066949934974	0.00211292259554875	0.0155812856380861	-1.8105464100854
KLF4	0.992849315789474	9.10966253578947	3.27851616840206	0.00218548565929236	0.0160142250911867	-1.84196746058871
HLA-DRB4	1.59514273226316	5.92287643297368	3.27810162779107	0.00218800207021533	0.0160142250911867	-1.84303805742811
ZEB2	1.22987549484211	7.22183050215789	3.27691699090912	0.00219520844656386	0.0160549132844812	-1.84609709343626
CCR5	0.75146459731579	7.46983832128947	3.27247678599661	0.00222242050964618	0.0162239430808734	-1.85755730593965
NSG1	0.677543256999998	7.38478302586842	3.27149116714733	0.00222850430037969	0.0162583565122968	-1.8601000114975
PLEC	0.555872820421052	7.49025316863158	3.2628363786988	0.00228261096299629	0.0165845731329858	-1.88240913395492
GLUL	0.537773359473686	10.147751485	3.26011318301096	0.00229989218852363	0.0166664958960778	-1.8894217084291
HCFC1R1	0.717779178421053	7.85950776973684	3.25351158556114	0.00234230321469209	0.0168846112361805	-1.90640790024447
HMOX1	0.998244348736844	8.28574233805263	3.25056906945457	0.00236144556013601	0.0170087128633583	-1.9139728295185
EGFL7	0.899990317052631	7.27282186378947	3.23258155671398	0.00248173318519466	0.0177527542304439	-1.9601323004529
STOM	0.611138603736842	9.15434894555263	3.22405145909576	0.00254078950475338	0.0180702045664605	-1.98197104633437
EPHX1	0.674542018421052	10.0587700902632	3.21684129396127	0.00259174561346846	0.0184050736107842	-2.00040469399797
LRRC32	0.717369630315789	7.84843666463158	3.21651470545418	0.00259407650807431	0.0184050736107842	-2.00123909524599
THBS2	1.58944746947368	9.71244023894737	3.20825357973455	0.00265370286076902	0.0187608415469495	-2.02232923316053
LOC728392	0.613165560894736	8.47138247518421	3.20546301330533	0.00267413648678817	0.0188698396561841	-2.02944631096052
SLC12A8	0.787670043736843	6.48356324186842	3.19809936340366	0.00272877495281598	0.0192114820224945	-2.0482094302536
ABCA11P	0.530780077736843	6.44788606255263	3.19663812545408	0.00273974252870833	0.0192430436779691	-2.05192980322261
PDE1A	1.2077470378421	6.24744530207895	3.19603458203221	0.00274428471592556	0.0192635479467986	-2.05346616272617
PLAT	0.586076793157897	9.61132790131579	3.19348589103605	0.00276354468543208	0.0193529648472441	-2.05995216975517
ROBO1	0.506860520421053	8.090549406	3.19263219982176	0.00277002446954833	0.0193834395027041	-2.0621240054457
EMILIN1	0.61023447505263	8.21067582173684	3.19157043147819	0.00277810372428356	0.0193977007101446	-2.06482473048567
FYCO1	0.511883918631582	8.046703743	3.19090127536156	0.00278320696766521	0.019421908704401	-2.06652653524321
RHOBTB3	0.553425245473685	8.36581939747368	3.18849962379647	0.00280159617457843	0.0194794674738287	-2.07263273449763
GNG11	0.798794494210524	9.30156536394737	3.18832434715855	0.00280294275023584	0.0194794674738287	-2.07307827083169
GPC3	0.96245821494737	7.02375798747368	3.17524758419434	0.00290515432675659	0.0200489429410469	-2.10627793519374
HYMAI	0.512161703157894	6.88185086105263	3.17392574185127	0.00291568049488749	0.0200982157225985	-2.1096294402503
ENO2	1.37004434831579	5.87137124257895	3.16303870309004	0.00300376137202137	0.0205502290984978	-2.13720226934868
B3GALT2	0.696036103842105	3.54775642928947	3.16199653997917	0.00301232381126478	0.0205850522628445	-2.13983877206843
ELK3	0.674673139842104	8.45451270676316	3.14896522596114	0.00312135915015056	0.0210809268310898	-2.17276277348682
VAT1	0.563884043157893	9.68242944210526	3.142658896109	0.00317545660273695	0.0213302588498865	-2.18866714979653
AOAH	0.636223195105263	5.43590923702632	3.14055988205532	0.00319365843782022	0.0214052657577222	-2.19395662650385
LRP1	0.59024927	8.0407728581579	3.12559390745849	0.00332632672659748	0.0220672113771383	-2.23160995182519
CYTL1	1.03347037326316	5.35517055242105	3.12522310925502	0.0033296789556424	0.0220677214983112	-2.23254149927974
TTBK2	0.778663904684209	5.66914149444737	3.12042447316342	0.00337335048228178	0.0223073371725263	-2.24459107083673
MRC2	0.531834247736839	9.11329880071053	3.11613526388106	0.00341284349691106	0.0224808281400301	-2.25535212306861
CD22	0.675657833578948	5.82821447836842	3.10675404639994	0.00350074929741529	0.0229579525747622	-2.2788575627786
HHEX	0.542565199157893	6.74369270905263	3.10432474671948	0.00352385902778914	0.0230585483240668	-2.28493747623462
C21orf62	0.667307703684209	6.12180153236842	3.0977319397699	0.00358730408121883	0.0233834703152485	-2.30142322474758
TNMD	1.06923555257895	4.49730721839474	3.09376085653231	0.00362603817018466	0.0235970795395241	-2.31134303528069
ABCA1	0.557247109052634	8.09172788768421	3.08991041528471	0.00366397225129115	0.0238308770536033	-2.32095418090276
CDKN1A	0.576601390526319	8.91856258263158	3.06536391872562	0.00391474592735418	0.0250782762964333	-2.3820552427912
CEBPD	1.01049337105263	9.97141034342105	3.06534783606082	0.00391491541510454	0.0250782762964333	-2.38209517903258
ITGA8	0.586904415999999	6.80210820694737	3.04995960347679	0.00408029314471452	0.0258861996941536	-2.42024863788054
HSPB2	1.13491535031579	6.94879635621053	3.0490518874088	0.00409025115089752	0.0259355134407872	-2.42249556946209
LTBP1	0.565682067000003	8.59576872718421	3.038580939841	0.00420678900241343	0.0264904962645344	-2.44838548000289
DOK5	0.567365292789472	7.47062205797368	3.02677318075869	0.00434195332225706	0.0271543656139048	-2.47751525963237
TNFAIP3	0.673896002105263	8.80309656526316	3.0135085299978	0.00449866540495397	0.0278120616441686	-2.51015597901598
CELF2	0.750549146999999	8.40107652034211	3.00874505635163	0.0045562291833121	0.0281093765103506	-2.52185601256331
A2M	0.739448466315789	11.3036173326316	3.00023290093792	0.00466082174531045	0.0286609965334186	-2.54273502704175
L1CAM	0.502383522052631	5.51458977260526	3.00009433332253	0.00466254290699505	0.0286609965334186	-2.54307460900764
GPR20	0.598011532263156	5.77902877560526	2.98044551990971	0.00491274159343618	0.0299508180349704	-2.59112838326287
ADM	0.82202765689474	8.41263964792105	2.97992699963652	0.0049195118745564	0.029964047254671	-2.59239382854279
ICAM2	0.568450480999999	7.73190912207895	2.97411997434568	0.00499593454756046	0.0303178645600934	-2.60655643783093
SLC2A3	0.855399109210526	7.42254253723684	2.97050055360304	0.00504412975477098	0.0305322897445852	-2.6153750111648
TNFAIP8	0.862864567578948	7.13757486378947	2.96653701726606	0.0050974074586629	0.0307606642269083	-2.62502429191261
GNRH1	0.516880740473683	5.01015659971053	2.95924524222415	0.0051968050039585	0.0312492783166096	-2.64275509445639
GHR	0.858960260947365	7.24616730994737	2.95112538710121	0.00530962853225361	0.0316869234177227	-2.66246717466236
NOTCH3	0.572655336105262	8.00496266805263	2.94808827428942	0.00535241556556573	0.0318941630337677	-2.66983142005898
TCEAL1	0.632019183684211	9.10816519289474	2.94046956657939	0.00546117491329933	0.0323958751728451	-2.68828382730342
CHST15	0.865329529631578	8.11044566955263	2.92985026041008	0.00561622684624621	0.0329207963777494	-2.7139532179409
PTGS2	0.89695450768421	5.99393026489474	2.92421476665788	0.00570017557332954	0.0333141723561899	-2.72755161205748
ASXL3	0.562002422263156	5.33925812639474	2.90727679104584	0.00595961623765335	0.0342735681884425	-2.76832238731321
ASTN1	0.787976320052633	5.55224661055263	2.87710945039857	0.00644923998329939	0.0366455139309544	-2.84056098386319
HLF	0.997093687842106	6.51586511023684	2.86961619477595	0.00657655351866404	0.0372888902381862	-2.85842901275647
CCDC181	0.743644488263158	5.13460875097368	2.86432634395215	0.00666783890081595	0.0377610914850598	-2.87102476135043
MSC	0.611267682526313	5.73438403231579	2.85694101682903	0.0067972644049499	0.0384207278508359	-2.88858487457459
LOC100293211	0.732996705631578	3.89293682386842	2.84193112575474	0.00706756071441064	0.039590347182659	-2.92418305007274
CACNA2D3	0.607308360789474	5.15046985407895	2.84014307228119	0.00710041935629816	0.0397369060628284	-2.92841553387528
MYO1D	0.605173398157893	6.47688255644737	2.83485689552217	0.00719839671838509	0.040115008942362	-2.94091821216098
MMRN2	1.12335614205263	7.42519863628947	2.82536548404903	0.00737748462086529	0.0407717438657269	-2.963328693763
LAG3	0.721071257789475	5.58058731731579	2.82515482387539	0.00738150611351703	0.0407717438657269	-2.9638255315237
ATRNL1	0.562538929789472	5.80763081805263	2.82274840241083	0.0074275896542038	0.0409543622774747	-2.9694993028617
TBCEL	0.51259554468421	6.01955790128947	2.82231731570909	0.00743587330557136	0.0409767020135246	-2.97051536791134
SUSD4	0.589417660842106	5.42759227042105	2.82166521685812	0.00744842021750346	0.0410077680805965	-2.97205216170625
TPSAB1	1.43192721257895	7.22002821681579	2.8081005369931	0.00771392661926187	0.042137279784003	-3.00396690168792
EHBP1L1	0.658687549947368	7.04742763339474	2.80746728295105	0.00772653410776317	0.0421390127577015	-3.00545433517433
CAMLG	0.504089354473685	9.6629943956579	2.80109354275259	0.00785450094043173	0.0426305103625627	-3.02041311036414
ERO1LB	0.575659172578946	5.35995143471053	2.7935749293365	0.00800798643196106	0.0433248855730984	-3.0380299291258
PTGER3	1.1965232381579	6.02043098486842	2.78841989409807	0.00811482773646681	0.0437398875554376	-3.05009053401798
NR4A2	1.26443886421052	8.03526247210526	2.78827461610157	0.0081178578167337	0.0437398875554376	-3.05043020911777
PIK3C2B	0.52423687305263	7.78693828863158	2.7864246866843	0.00815653405295922	0.0438686267370303	-3.05475450989702
MAG	0.556717335263155	4.99056979763158	2.77656204171707	0.00836563626756978	0.0447499335268379	-3.07777672915244
DOCK4	0.635693805263157	7.52453137052632	2.77438601065968	0.00841243663660346	0.0448991110056129	-3.08284888876724
ACTA2	1.21303290315789	10.8557060310526	2.76949626848524	0.00851848958551773	0.0453367817561281	-3.09423682662933
GPR137B	0.50746960226316	7.62951817797368	2.76937313858517	0.008521176082386	0.0453367817561281	-3.09452341636175
KLHL4	0.677714525526318	6.08553394276316	2.76873965278341	0.00853501016125394	0.045390040597708	-3.09599774530388
PPP1R12B	0.994862789947365	7.76319757023684	2.75961832678448	0.00873652659820165	0.0462653544618485	-3.11720107031638
EOGT	0.674790040105262	7.22934639952632	2.75389867315364	0.00886513256665322	0.0467269642833809	-3.13047301766198
MCAM	0.830513314736841	8.66827179210526	2.7507977307586	0.00893558877359303	0.0470565389274841	-3.13766076094612
FAM46A	0.844188842578943	8.80164661392105	2.74777364672417	0.00900479839383156	0.0472741959021586	-3.1446651175519
ADAMTS5	0.73241197	8.08051931763158	2.73969594294922	0.0091921095926625	0.048045064229372	-3.16334922790971
RASGRP3	0.991201643210525	5.01832512686842	2.7379573054397	0.00923289559062006	0.0481733936969934	-3.16736593673388
NDRG1	0.60447248105263	10.0188151905263	2.73577849611559	0.00928424409511485	0.04835628670865	-3.17239713244152
RFPL1S	0.918637828684209	4.31183168592105	2.73162155804088	0.00938294613343971	0.0486994187161912	-3.18198862978604
AGPAT4	0.590577499789473	6.13593894147368	2.72674062225378	0.00950007871851845	0.0491997968537583	-3.19323807151104
