# Supplementary material for: Identification and Exploration of Novel Macrophage M2-Related Biomarkers and Potential Therapeutic Agents in Endometriosis
Source: Front Mol Biosci. 2021 Jul 6;8:656145. doi: 10.3389/fmolb.2021.656145 (PMC8290202; doi:10.3389/fmolb.2021.656145)
Supplement: Supplementary file 6 [file Table3.XLS]

ONTOLOGY	ID	Description	GeneRatio	BgRatio	pvalue	p.adjust	qvalue	geneID	Count
BP	GO:1903555	regulation of tumor necrosis factor superfamily cytokine production	9/33	163/18670	7.60563357580452e-12	6.44991039497171e-09	3.17644084843484e-09	PTPRC/CD86/FCER1G/CYBB/SYK/CLEC4A/CLEC7A/LILRB1/ARRB2	9
BP	GO:0071706	tumor necrosis factor superfamily cytokine production	9/33	168/18670	9.99211525169901e-12	6.44991039497171e-09	3.17644084843484e-09	PTPRC/CD86/FCER1G/CYBB/SYK/CLEC4A/CLEC7A/LILRB1/ARRB2	9
BP	GO:0042110	T cell activation	11/33	464/18670	2.34696558573875e-10	8.45841198197267e-08	4.16558427747686e-08	CD4/NCKAP1L/PTPRC/CD86/FCER1G/RAC2/SYK/CLEC4A/CLEC7A/LILRB1/LCP1	11
BP	GO:0032680	regulation of tumor necrosis factor production	8/33	160/18670	2.82428288745591e-10	8.45841198197267e-08	4.16558427747686e-08	PTPRC/FCER1G/CYBB/SYK/CLEC4A/CLEC7A/LILRB1/ARRB2	8
BP	GO:0032640	tumor necrosis factor production	8/33	163/18670	3.27591478775084e-10	8.45841198197267e-08	4.16558427747686e-08	PTPRC/FCER1G/CYBB/SYK/CLEC4A/CLEC7A/LILRB1/ARRB2	8
BP	GO:0050867	positive regulation of cell activation	10/33	394/18670	9.38826998327186e-10	1.81528597181414e-07	8.93988933079816e-08	CD4/NCKAP1L/PTPRC/CD86/FCER1G/SYK/CLEC7A/LILRB1/PLEK/BTK	10
BP	GO:0042035	regulation of cytokine biosynthetic process	7/33	114/18670	9.84275894864367e-10	1.81528597181414e-07	8.93988933079816e-08	CD4/PTPRC/CD86/CYBB/SYK/CLEC7A/LILRB1	7
BP	GO:0070661	leukocyte proliferation	9/33	298/18670	1.64283609196426e-09	2.08762074692633e-07	1.02810789770762e-07	CD4/NCKAP1L/PTPRC/CD86/RAC2/SYK/LILRB1/BTK/CSF1R	9
BP	GO:0042089	cytokine biosynthetic process	7/33	123/18670	1.68040384978139e-09	2.08762074692633e-07	1.02810789770762e-07	CD4/PTPRC/CD86/CYBB/SYK/CLEC7A/LILRB1	7
BP	GO:0042108	positive regulation of cytokine biosynthetic process	6/33	67/18670	1.74344190299262e-09	2.08762074692633e-07	1.02810789770762e-07	CD4/PTPRC/CD86/CYBB/SYK/CLEC7A	6
BP	GO:0042107	cytokine metabolic process	7/33	124/18670	1.77876283626566e-09	2.08762074692633e-07	1.02810789770762e-07	CD4/PTPRC/CD86/CYBB/SYK/CLEC7A/LILRB1	7
BP	GO:0050670	regulation of lymphocyte proliferation	8/33	208/18670	2.26731562670619e-09	2.3384291582719e-07	1.15162559549613e-07	CD4/NCKAP1L/PTPRC/CD86/RAC2/SYK/LILRB1/BTK	8
BP	GO:0032944	regulation of mononuclear cell proliferation	8/33	209/18670	2.35473114310881e-09	2.3384291582719e-07	1.15162559549613e-07	CD4/NCKAP1L/PTPRC/CD86/RAC2/SYK/LILRB1/BTK	8
BP	GO:0070663	regulation of leukocyte proliferation	8/33	222/18670	3.78712962544805e-09	3.49227453318103e-07	1.7198693938125e-07	CD4/NCKAP1L/PTPRC/CD86/RAC2/SYK/LILRB1/BTK	8
BP	GO:1902107	positive regulation of leukocyte differentiation	7/33	144/18670	5.06561035167115e-09	4.10022797836966e-07	2.01927326750807e-07	CD4/NCKAP1L/PTPRC/CD86/HCLS1/SYK/BTK	7
BP	GO:0002429	immune response-activating cell surface receptor signaling pathway	10/33	473/18670	5.43910271484676e-09	4.10022797836966e-07	2.01927326750807e-07	CD4/HCK/NCKAP1L/PTPRC/FCER1G/SYK/CLEC4A/FCGR2A/LCP2/BTK	10
BP	GO:0002757	immune response-activating signal transduction	10/33	473/18670	5.43910271484676e-09	4.10022797836966e-07	2.01927326750807e-07	CD4/HCK/NCKAP1L/PTPRC/FCER1G/SYK/CLEC4A/FCGR2A/LCP2/BTK	10
BP	GO:0045086	positive regulation of interleukin-2 biosynthetic process	4/33	13/18670	5.71681670105762e-09	4.10022797836966e-07	2.01927326750807e-07	CD4/PTPRC/CD86/CLEC7A	4
BP	GO:0071216	cellular response to biotic stimulus	8/33	236/18670	6.12078865816182e-09	4.15891481983522e-07	2.04817526289736e-07	HCK/CD86/SYK/CLEC7A/LILRB1/CCR5/BTK/MRC1	8
BP	GO:0051249	regulation of lymphocyte activation	10/33	485/18670	6.9090273681774e-09	4.43444890703539e-07	2.18386981927463e-07	CD4/NCKAP1L/PTPRC/CD86/RAC2/SYK/CLEC7A/LILRB1/BTK/SAMSN1	10
BP	GO:0038093	Fc receptor signaling pathway	8/33	241/18670	7.21327862492201e-09	4.43444890703539e-07	2.18386981927463e-07	HCK/NCKAP1L/PTPRC/FCER1G/SYK/FCGR2A/LCP2/BTK	8
BP	GO:0046629	gamma-delta T cell activation	4/33	14/18670	7.99359641921745e-09	4.69078771691351e-07	2.31011111828102e-07	NCKAP1L/PTPRC/SYK/LILRB1	4
BP	GO:0042129	regulation of T cell proliferation	7/33	156/18670	8.84305090133838e-09	4.76314305051269e-07	2.34574454931686e-07	CD4/NCKAP1L/PTPRC/CD86/RAC2/SYK/LILRB1	7
BP	GO:0018108	peptidyl-tyrosine phosphorylation	9/33	363/18670	9.18938075380253e-09	4.76314305051269e-07	2.34574454931686e-07	CD4/HCK/PTPRC/HCLS1/SYK/BTK/ARRB2/SAMSN1/CSF1R	9
BP	GO:1903557	positive regulation of tumor necrosis factor superfamily cytokine production	6/33	88/18670	9.22374719309195e-09	4.76314305051269e-07	2.34574454931686e-07	PTPRC/CD86/FCER1G/CYBB/SYK/CLEC7A	6
BP	GO:0018212	peptidyl-tyrosine modification	9/33	366/18670	9.8692983112697e-09	4.90048619994199e-07	2.4133830688287e-07	CD4/HCK/PTPRC/HCLS1/SYK/BTK/ARRB2/SAMSN1/CSF1R	9
BP	GO:0006909	phagocytosis	9/33	369/18670	1.05929676536704e-08	5.06500786699574e-07	2.49440641825221e-07	HCK/NCKAP1L/PTPRC/FCER1G/SYK/BIN2/CLEC7A/FCGR2A/MSR1	9
BP	GO:0002696	positive regulation of leukocyte activation	9/33	380/18670	1.36606292893577e-08	6.29852586162887e-07	3.10188725216995e-07	CD4/NCKAP1L/PTPRC/CD86/FCER1G/SYK/CLEC7A/LILRB1/BTK	9
BP	GO:0050764	regulation of phagocytosis	6/33	98/18670	1.76944084556453e-08	7.72334138304861e-07	3.80357796515256e-07	HCK/NCKAP1L/PTPRC/FCER1G/SYK/CLEC7A	6
BP	GO:0046651	lymphocyte proliferation	8/33	272/18670	1.85455912373747e-08	7.72334138304861e-07	3.80357796515256e-07	CD4/NCKAP1L/PTPRC/CD86/RAC2/SYK/LILRB1/BTK	8
BP	GO:1902105	regulation of leukocyte differentiation	8/33	272/18670	1.85455912373747e-08	7.72334138304861e-07	3.80357796515256e-07	CD4/NCKAP1L/PTPRC/CD86/HCLS1/SYK/LILRB1/BTK	8
BP	GO:0032943	mononuclear cell proliferation	8/33	274/18670	1.96328084213511e-08	7.92061114748883e-07	3.90072904161055e-07	CD4/NCKAP1L/PTPRC/CD86/RAC2/SYK/LILRB1/BTK	8
BP	GO:0042098	T cell proliferation	7/33	184/18670	2.77132090000685e-08	1.08417432785116e-06	5.33932320128911e-07	CD4/NCKAP1L/PTPRC/CD86/RAC2/SYK/LILRB1	7
BP	GO:1903708	positive regulation of hemopoiesis	7/33	185/18670	2.87677706596564e-08	1.09232917416519e-06	5.3794840490503e-07	CD4/NCKAP1L/PTPRC/CD86/HCLS1/SYK/BTK	7
BP	GO:0045076	regulation of interleukin-2 biosynthetic process	4/33	19/18670	3.07603690543983e-08	1.13461818426366e-06	5.58774824326514e-07	CD4/PTPRC/CD86/CLEC7A	4
BP	GO:0042094	interleukin-2 biosynthetic process	4/33	22/18670	5.78364905061099e-08	2.03224188466567e-06	1.00083501026382e-06	CD4/PTPRC/CD86/CLEC7A	4
BP	GO:0002703	regulation of leukocyte mediated immunity	7/33	205/18670	5.82439579648566e-08	2.03224188466567e-06	1.00083501026382e-06	PTPRC/FCER1G/RAC2/SYK/LILRB1/BTK/ARRB2	7
BP	GO:0045576	mast cell activation	5/33	60/18670	6.4044480389429e-08	2.17582695217771e-06	1.07154753892563e-06	FCER1G/RAC2/SYK/LCP2/BTK	5
BP	GO:0032623	interleukin-2 production	5/33	62/18670	7.56925689942166e-08	2.45246876819547e-06	1.20778762769788e-06	CD4/PTPRC/CD86/FCER1G/CLEC7A	5
BP	GO:0001819	positive regulation of cytokine production	9/33	464/18670	7.59866388286745e-08	2.45246876819547e-06	1.20778762769788e-06	CD4/PTPRC/CD86/FCER1G/CYBB/SYK/CLEC7A/LILRB1/CSF1R	9
BP	GO:0051251	positive regulation of lymphocyte activation	8/33	334/18670	9.07208454255116e-08	2.81322794713674e-06	1.38545369160633e-06	CD4/NCKAP1L/PTPRC/CD86/SYK/CLEC7A/LILRB1/BTK	8
BP	GO:0002699	positive regulation of immune effector process	7/33	219/18670	9.15225203561138e-08	2.81322794713674e-06	1.38545369160633e-06	PTPRC/CD86/FCER1G/RAC2/SYK/LILRB1/BTK	7
BP	GO:0046631	alpha-beta T cell activation	6/33	138/18670	1.3742255970409e-07	4.12587266460418e-06	2.03190271875814e-06	NCKAP1L/PTPRC/CD86/SYK/CLEC4A/LILRB1	6
BP	GO:0038094	Fc-gamma receptor signaling pathway	6/33	142/18670	1.62823815242751e-07	4.77739876087253e-06	2.3527651771919e-06	HCK/NCKAP1L/PTPRC/FCER1G/SYK/FCGR2A	6
BP	GO:0002431	Fc receptor mediated stimulatory signaling pathway	6/33	145/18670	1.84310012856559e-07	5.28764947995151e-06	2.60405257930671e-06	HCK/NCKAP1L/PTPRC/FCER1G/SYK/FCGR2A	6
BP	GO:0032743	positive regulation of interleukin-2 production	4/33	30/18670	2.14534494921972e-07	6.02095723791883e-06	2.96519073072932e-06	CD4/PTPRC/CD86/CLEC7A	4
BP	GO:0050730	regulation of peptidyl-tyrosine phosphorylation	7/33	256/18670	2.64548890916491e-07	7.26665145049341e-06	3.57866808764974e-06	CD4/PTPRC/HCLS1/SYK/ARRB2/SAMSN1/CSF1R	7
BP	GO:0002819	regulation of adaptive immune response	6/33	160/18670	3.29814866401422e-07	8.71583232563757e-06	4.29235820839422e-06	CD4/PTPRC/FCER1G/LILRB1/BTK/SAMSN1	6
BP	GO:2000106	regulation of leukocyte apoptotic process	5/33	83/18670	3.30810057286012e-07	8.71583232563757e-06	4.29235820839422e-06	FCER1G/HCLS1/LILRB1/CCR5/BTK	5
BP	GO:0042533	tumor necrosis factor biosynthetic process	4/33	34/18670	3.6124394420601e-07	9.14443003862664e-06	4.50343327761465e-06	CYBB/SYK/CLEC7A/LILRB1	4
BP	GO:0042534	regulation of tumor necrosis factor biosynthetic process	4/33	34/18670	3.6124394420601e-07	9.14443003862664e-06	4.50343327761465e-06	CYBB/SYK/CLEC7A/LILRB1	4
BP	GO:0032760	positive regulation of tumor necrosis factor production	5/33	86/18670	3.95314060476459e-07	9.81443177067516e-06	4.83339458558262e-06	PTPRC/FCER1G/CYBB/SYK/CLEC7A	5
BP	GO:0045730	respiratory burst	4/33	37/18670	5.1253939133454e-07	1.24846859285451e-05	6.14843678979269e-06	HCK/RAC2/CYBB/CLEC7A	4
BP	GO:0046634	regulation of alpha-beta T cell activation	5/33	93/18670	5.84779956570807e-07	1.39805726654243e-05	6.88512853350423e-06	NCKAP1L/PTPRC/CD86/SYK/LILRB1	5
BP	GO:0001820	serotonin secretion	3/33	10/18670	5.98656362352696e-07	1.40520975235878e-05	6.92035297341681e-06	FCER1G/SYK/LILRB1	3
BP	GO:0045621	positive regulation of lymphocyte differentiation	5/33	94/18670	6.16860003339918e-07	1.42208261484256e-05	7.00344815822012e-06	NCKAP1L/PTPRC/CD86/SYK/BTK	5
BP	GO:0042102	positive regulation of T cell proliferation	5/33	95/18670	6.50315325920129e-07	1.47290716800506e-05	7.25374804904446e-06	CD4/NCKAP1L/PTPRC/CD86/SYK	5
BP	GO:0031341	regulation of cell killing	5/33	98/18670	7.59363431120253e-07	1.69023825789008e-05	8.32405648632728e-06	PTPRC/SYK/CLEC7A/LILRB1/ARRB2	5
BP	GO:0060326	cell chemotaxis	7/33	304/18670	8.41467928257547e-07	1.84124592437372e-05	9.06773646150862e-06	NCKAP1L/FCER1G/RAC2/SYK/BIN2/CCR5/ARRB2	7
BP	GO:0031532	actin cytoskeleton reorganization	5/33	101/18670	8.82373236152238e-07	1.89857307978757e-05	9.35006025677109e-06	HCK/HCLS1/PLEK/CSF1R/GPR65	5
BP	GO:0050731	positive regulation of peptidyl-tyrosine phosphorylation	6/33	192/18670	9.61583517949442e-07	2.03508905192251e-05	1.00223717832867e-05	CD4/PTPRC/HCLS1/SYK/ARRB2/CSF1R	6
BP	GO:0071887	leukocyte apoptotic process	5/33	104/18670	1.02060757196641e-06	2.12516834743328e-05	1.04659927583652e-05	FCER1G/HCLS1/LILRB1/CCR5/BTK	5
BP	GO:0050863	regulation of T cell activation	7/33	314/18670	1.04485936983938e-06	2.14113245470261e-05	1.0544612521019e-05	CD4/NCKAP1L/PTPRC/CD86/RAC2/SYK/LILRB1	7
BP	GO:0002697	regulation of immune effector process	8/33	462/18670	1.0666155633222e-06	2.15156358163901e-05	1.05959835566877e-05	PTPRC/CD86/FCER1G/RAC2/SYK/LILRB1/BTK/ARRB2	8
BP	GO:0045579	positive regulation of B cell differentiation	3/33	12/18670	1.09489320648843e-06	2.17462635319471e-05	1.0709562699903e-05	NCKAP1L/SYK/BTK	3
BP	GO:0050870	positive regulation of T cell activation	6/33	202/18670	1.29297526999439e-06	2.5291379902466e-05	1.24554555514611e-05	CD4/NCKAP1L/PTPRC/CD86/SYK/LILRB1	6
BP	GO:1903706	regulation of hemopoiesis	8/33	475/18670	1.31316948101789e-06	2.53030119402104e-05	1.24611840775303e-05	CD4/NCKAP1L/PTPRC/CD86/HCLS1/SYK/LILRB1/BTK	8
BP	GO:0043303	mast cell degranulation	4/33	47/18670	1.36709053491406e-06	2.5578462037305e-05	1.2596837270604e-05	FCER1G/RAC2/SYK/BTK	4
BP	GO:2000107	negative regulation of leukocyte apoptotic process	4/33	47/18670	1.36709053491406e-06	2.5578462037305e-05	1.2596837270604e-05	FCER1G/HCLS1/LILRB1/CCR5	4
BP	GO:0002279	mast cell activation involved in immune response	4/33	48/18670	1.48951847656513e-06	2.74709764749369e-05	1.35288595465464e-05	FCER1G/RAC2/SYK/BTK	4
BP	GO:0002448	mast cell mediated immunity	4/33	49/18670	1.61990491377521e-06	2.94548907561099e-05	1.45058942612339e-05	FCER1G/RAC2/SYK/BTK	4
BP	GO:0007159	leukocyte cell-cell adhesion	7/33	337/18670	1.67370361423271e-06	3.00104356385337e-05	1.47794880555052e-05	CD4/NCKAP1L/PTPRC/CD86/RAC2/SYK/LILRB1	7
BP	GO:0019722	calcium-mediated signaling	6/33	218/18670	2.01359974625757e-06	3.512915232998e-05	1.73003449038346e-05	CD4/PTPRC/SYK/CCR5/PLEK/BTK	6
BP	GO:1903039	positive regulation of leukocyte cell-cell adhesion	6/33	218/18670	2.01359974625757e-06	3.512915232998e-05	1.73003449038346e-05	CD4/NCKAP1L/PTPRC/CD86/SYK/LILRB1	6
BP	GO:0032653	regulation of interleukin-10 production	4/33	52/18670	2.06213138364542e-06	3.54961548838166e-05	1.74810856943416e-05	FCER1G/SYK/CLEC7A/LILRB1	4
BP	GO:0030098	lymphocyte differentiation	7/33	353/18670	2.27709089717986e-06	3.86805835297263e-05	1.90493476716986e-05	CD4/NCKAP1L/PTPRC/CD86/FCER1G/SYK/BTK	7
BP	GO:0032655	regulation of interleukin-12 production	4/33	54/18670	2.40292402974626e-06	3.97714733641337e-05	1.95865872330195e-05	SYK/CLEC7A/LILRB1/ARRB2	4
BP	GO:0032663	regulation of interleukin-2 production	4/33	54/18670	2.40292402974626e-06	3.97714733641337e-05	1.95865872330195e-05	CD4/PTPRC/CD86/CLEC7A	4
BP	GO:0032613	interleukin-10 production	4/33	55/18670	2.58816906715995e-06	4.22952691861202e-05	2.08295018862706e-05	FCER1G/SYK/CLEC7A/LILRB1	4
BP	GO:0006837	serotonin transport	3/33	16/18670	2.77359338932131e-06	4.43688979945041e-05	2.1850719057997e-05	FCER1G/SYK/LILRB1	3
BP	GO:0032615	interleukin-12 production	4/33	56/18670	2.78379607866369e-06	4.43688979945041e-05	2.1850719057997e-05	SYK/CLEC7A/LILRB1/ARRB2	4
BP	GO:0002886	regulation of myeloid leukocyte mediated immunity	4/33	57/18670	2.99017428505799e-06	4.70770122196324e-05	2.31844065234278e-05	FCER1G/RAC2/SYK/BTK	4
BP	GO:0050671	positive regulation of lymphocyte proliferation	5/33	130/18670	3.07499561241713e-06	4.78291486220544e-05	2.35548173734933e-05	CD4/NCKAP1L/PTPRC/CD86/SYK	5
BP	GO:0032946	positive regulation of mononuclear cell proliferation	5/33	131/18670	3.19301796592888e-06	4.90736451668355e-05	2.41677049050256e-05	CD4/NCKAP1L/PTPRC/CD86/SYK	5
BP	GO:0030217	T cell differentiation	6/33	240/18670	3.5105727848415e-06	5.33194054732986e-05	2.62586496847587e-05	CD4/NCKAP1L/PTPRC/CD86/FCER1G/SYK	6
BP	GO:0031334	positive regulation of protein-containing complex assembly	6/33	244/18670	3.86131967317341e-06	5.79646941635682e-05	2.85463535201559e-05	HCK/NCKAP1L/SYK/CLEC7A/LCP1/PLEK	6
BP	GO:0001911	negative regulation of leukocyte mediated cytotoxicity	3/33	18/18670	4.03178985693566e-06	5.98280540839533e-05	2.94640178292697e-05	PTPRC/LILRB1/ARRB2	3
BP	GO:0046635	positive regulation of alpha-beta T cell activation	4/33	62/18670	4.19664769754263e-06	6.05904278176663e-05	2.98394703427538e-05	NCKAP1L/PTPRC/CD86/SYK	4
BP	GO:0002433	immune response-regulating cell surface receptor signaling pathway involved in phagocytosis	5/33	139/18670	4.27089770054813e-06	6.05904278176663e-05	2.98394703427538e-05	HCK/NCKAP1L/PTPRC/SYK/FCGR2A	5
BP	GO:0038096	Fc-gamma receptor signaling pathway involved in phagocytosis	5/33	139/18670	4.27089770054813e-06	6.05904278176663e-05	2.98394703427538e-05	HCK/NCKAP1L/PTPRC/SYK/FCGR2A	5
BP	GO:0070665	positive regulation of leukocyte proliferation	5/33	139/18670	4.27089770054813e-06	6.05904278176663e-05	2.98394703427538e-05	CD4/NCKAP1L/PTPRC/CD86/SYK	5
BP	GO:0071800	podosome assembly	3/33	19/18670	4.78198288591339e-06	6.71036946273282e-05	3.30471128500193e-05	HCK/BIN2/LCP1	3
BP	GO:0022409	positive regulation of cell-cell adhesion	6/33	255/18670	4.97565948154197e-06	6.90707138781794e-05	3.40158271290476e-05	CD4/NCKAP1L/PTPRC/CD86/SYK/LILRB1	6
BP	GO:0007015	actin filament organization	7/33	400/18670	5.1915882947092e-06	7.1301494558187e-05	3.51144381859391e-05	HCK/NCKAP1L/RAC2/HCLS1/LCP1/PLEK/GPR65	7
BP	GO:0002822	regulation of adaptive immune response based on somatic recombination of immune receptors built from immunoglobulin superfamily domains	5/33	145/18670	5.25221361041198e-06	7.1374818642546e-05	3.51505487056935e-05	CD4/PTPRC/FCER1G/LILRB1/BTK	5
BP	GO:0042535	positive regulation of tumor necrosis factor biosynthetic process	3/33	20/18670	5.61908527581614e-06	7.55649905320691e-05	3.72141173968525e-05	CYBB/SYK/CLEC7A	3
BP	GO:0002706	regulation of lymphocyte mediated immunity	5/33	149/18670	5.99899796458428e-06	7.98423337348279e-05	3.93206160673783e-05	PTPRC/FCER1G/LILRB1/BTK/ARRB2	5
BP	GO:0050766	positive regulation of phagocytosis	4/33	69/18670	6.44726376048593e-06	8.49328317835443e-05	4.18275758467616e-05	NCKAP1L/PTPRC/FCER1G/CLEC7A	4
BP	GO:0032675	regulation of interleukin-6 production	5/33	152/18670	6.6118102125124e-06	8.62206766096314e-05	4.24618114657894e-05	NCKAP1L/FCER1G/SYK/CLEC7A/ARRB2	5
BP	GO:0030168	platelet activation	5/33	153/18670	6.82662593705691e-06	8.81317408474047e-05	4.34029691156039e-05	FCER1G/SYK/LCP2/PLEK/ARRB2	5
BP	GO:0031342	negative regulation of cell killing	3/33	22/18670	7.57241862665899e-06	9.67482744623352e-05	4.76464248646504e-05	PTPRC/LILRB1/ARRB2	3
BP	GO:0002532	production of molecular mediator involved in inflammatory response	4/33	72/18670	7.64393802878248e-06	9.67482744623352e-05	4.76464248646504e-05	FCER1G/SYK/CLEC7A/BTK	4
BP	GO:0043254	regulation of protein-containing complex assembly	7/33	429/18670	8.20552769518763e-06	0.000102847924800847	5.06503702390734e-05	HCK/NCKAP1L/HCLS1/SYK/CLEC7A/LCP1/PLEK	7
BP	GO:0032418	lysosome localization	4/33	74/18670	8.52795605401625e-06	0.000105561788163936	5.19868890301419e-05	FCER1G/RAC2/SYK/BTK	4
BP	GO:0032753	positive regulation of interleukin-4 production	3/33	23/18670	8.69779258266683e-06	0.000105561788163936	5.19868890301419e-05	CD86/FCER1G/SYK	3
BP	GO:0036037	CD8-positive, alpha-beta T cell activation	3/33	23/18670	8.69779258266683e-06	0.000105561788163936	5.19868890301419e-05	NCKAP1L/CLEC4A/LILRB1	3
BP	GO:0032635	interleukin-6 production	5/33	161/18670	8.74911799654624e-06	0.000105561788163936	5.19868890301419e-05	NCKAP1L/FCER1G/SYK/CLEC7A/ARRB2	5
BP	GO:0002683	negative regulation of immune system process	7/33	435/18670	8.98279339577554e-06	0.000107377650684687	5.28811619010568e-05	PTPRC/CD86/FCER1G/LILRB1/BTK/ARRB2/SAMSN1	7
BP	GO:0019932	second-messenger-mediated signaling	7/33	439/18670	9.53427231974448e-06	0.000112924271236607	5.56127521113053e-05	CD4/PTPRC/SYK/CCR5/PLEK/BTK/GPR65	7
BP	GO:0001906	cell killing	5/33	168/18670	1.07576621784376e-05	0.0001262558352033	6.21782579500126e-05	PTPRC/SYK/CLEC7A/LILRB1/ARRB2	5
BP	GO:0045619	regulation of lymphocyte differentiation	5/33	169/18670	1.10717609663558e-05	0.000128771562230318	6.34171988969075e-05	NCKAP1L/PTPRC/CD86/SYK/BTK	5
BP	GO:0140029	exocytic process	4/33	80/18670	1.16349116527554e-05	0.000133224256419579	6.56100541215914e-05	FCER1G/SYK/PLEK/BTK	4
BP	GO:0001818	negative regulation of cytokine production	6/33	296/18670	1.16609922350212e-05	0.000133224256419579	6.56100541215914e-05	NCKAP1L/PTPRC/CLEC4A/LILRB1/BTK/ARRB2	6
BP	GO:0002695	negative regulation of leukocyte activation	5/33	175/18670	1.3110091814211e-05	0.00014846603975567	7.31163015307796e-05	PTPRC/CD86/LILRB1/BTK/SAMSN1	5
BP	GO:0045582	positive regulation of T cell differentiation	4/33	83/18670	1.34681602906553e-05	0.000150989073620067	7.43588409364593e-05	NCKAP1L/PTPRC/CD86/SYK	4
BP	GO:1903037	regulation of leukocyte cell-cell adhesion	6/33	304/18670	1.35667951509898e-05	0.000150989073620067	7.43588409364593e-05	CD4/NCKAP1L/PTPRC/CD86/SYK/LILRB1	6
BP	GO:0045088	regulation of innate immune response	6/33	305/18670	1.38217774844979e-05	0.000152512091730656	7.51088942927282e-05	HCK/FCER1G/SYK/CLEC4A/LILRB1/ARRB2	6
BP	GO:0032673	regulation of interleukin-4 production	3/33	27/18670	1.42962759401508e-05	0.000156410951175718	7.70289979290909e-05	CD86/FCER1G/SYK	3
BP	GO:0002285	lymphocyte activation involved in immune response	5/33	181/18670	1.54305201933207e-05	0.000167401693861991	8.2441700104075e-05	PTPRC/CD86/FCER1G/LILRB1/LCP1	5
BP	GO:0045577	regulation of B cell differentiation	3/33	28/18670	1.5992547033087e-05	0.000172053151830961	8.47324421753033e-05	NCKAP1L/SYK/BTK	3
BP	GO:0006898	receptor-mediated endocytosis	6/33	314/18670	1.62960990071181e-05	0.000173869948910657	8.56271752962101e-05	FCER1G/SYK/LILRB1/ARRB2/MSR1/MRC1	6
BP	GO:0050864	regulation of B cell activation	5/33	184/18670	1.67048360450079e-05	0.000176770027328731	8.70554009593162e-05	NCKAP1L/PTPRC/SYK/BTK/SAMSN1	5
BP	GO:0050851	antigen receptor-mediated signaling pathway	6/33	316/18670	1.68918364072343e-05	0.000177295616274305	8.73142421050022e-05	CD4/NCKAP1L/PTPRC/SYK/LCP2/BTK	6
BP	GO:0043312	neutrophil degranulation	7/33	485/18670	1.8178139334912e-05	0.000189257886140092	9.32054003250155e-05	NCKAP1L/PTPRC/FCER1G/CYBB/SYK/BIN2/FCGR2A	7
BP	GO:0002283	neutrophil activation involved in immune response	7/33	488/18670	1.8914849052538e-05	0.000195352561014612	9.62068953914351e-05	NCKAP1L/PTPRC/FCER1G/CYBB/SYK/BIN2/FCGR2A	7
BP	GO:0042119	neutrophil activation	7/33	498/18670	2.15516904098311e-05	0.000215470878673812	0.000106114730090083	NCKAP1L/PTPRC/FCER1G/CYBB/SYK/BIN2/FCGR2A	7
BP	GO:0032496	response to lipopolysaccharide	6/33	330/18670	2.15740557733377e-05	0.000215470878673812	0.000106114730090083	HCK/CD86/IL10RA/LILRB1/CCR5/MRC1	6
BP	GO:0002446	neutrophil mediated immunity	7/33	499/18670	2.18313216457109e-05	0.000215470878673812	0.000106114730090083	NCKAP1L/PTPRC/FCER1G/CYBB/SYK/BIN2/FCGR2A	7
BP	GO:0050900	leukocyte migration	7/33	499/18670	2.18313216457109e-05	0.000215470878673812	0.000106114730090083	HCK/NCKAP1L/FCER1G/RAC2/SYK/SLC7A7/CCR5	7
BP	GO:0010543	regulation of platelet activation	3/33	31/18670	2.18642022511769e-05	0.000215470878673812	0.000106114730090083	FCER1G/SYK/PLEK	3
BP	GO:0043304	regulation of mast cell degranulation	3/33	31/18670	2.18642022511769e-05	0.000215470878673812	0.000106114730090083	FCER1G/RAC2/SYK	3
BP	GO:0033006	regulation of mast cell activation involved in immune response	3/33	32/18670	2.40969673405841e-05	0.000235675642702228	0.000116065137748906	FCER1G/RAC2/SYK	3
BP	GO:0050866	negative regulation of cell activation	5/33	199/18670	2.43592380357267e-05	0.000236449445895663	0.000116446219023181	PTPRC/CD86/LILRB1/BTK/SAMSN1	5
BP	GO:0002888	positive regulation of myeloid leukocyte mediated immunity	3/33	33/18670	2.64747499515188e-05	0.000252653094840983	0.000124426164363777	FCER1G/SYK/BTK	3
BP	GO:0032633	interleukin-4 production	3/33	33/18670	2.64747499515188e-05	0.000252653094840983	0.000124426164363777	CD86/FCER1G/SYK	3
BP	GO:0002237	response to molecule of bacterial origin	6/33	343/18670	2.68113663773932e-05	0.000252653094840983	0.000124426164363777	HCK/CD86/IL10RA/LILRB1/CCR5/MRC1	6
BP	GO:0032956	regulation of actin cytoskeleton organization	6/33	343/18670	2.68113663773932e-05	0.000252653094840983	0.000124426164363777	HCK/NCKAP1L/HCLS1/PLEK/CSF1R/GPR65	6
BP	GO:0002573	myeloid leukocyte differentiation	5/33	204/18670	2.74391830358644e-05	0.000256695545647108	0.000126416983628239	CD4/FCER1G/HCLS1/LILRB1/CSF1R	5
BP	GO:0071222	cellular response to lipopolysaccharide	5/33	205/18670	2.80899415193628e-05	0.000259475887554232	0.000127786241659062	HCK/CD86/LILRB1/CCR5/MRC1	5
BP	GO:0002824	positive regulation of adaptive immune response based on somatic recombination of immune receptors built from immunoglobulin superfamily domains	4/33	100/18670	2.81383611600252e-05	0.000259475887554232	0.000127786241659062	CD4/PTPRC/FCER1G/BTK	4
BP	GO:0007229	integrin-mediated signaling pathway	4/33	103/18670	3.16086176655803e-05	0.000289409400044426	0.000142527846733934	HCK/FCER1G/SYK/PLEK	4
BP	GO:0030593	neutrophil chemotaxis	4/33	104/18670	3.28321380693249e-05	0.000297818188439433	0.000146668992472108	NCKAP1L/FCER1G/RAC2/SYK	4
BP	GO:0071219	cellular response to molecule of bacterial origin	5/33	212/18670	3.29883818333376e-05	0.000297818188439433	0.000146668992472108	HCK/CD86/LILRB1/CCR5/MRC1	5
BP	GO:0002821	positive regulation of adaptive immune response	4/33	105/18670	3.40900327641508e-05	0.000305252762869114	0.000150330358981569	CD4/PTPRC/FCER1G/BTK	4
BP	GO:0032733	positive regulation of interleukin-10 production	3/33	36/18670	3.4521226474741e-05	0.000305252762869114	0.000150330358981569	FCER1G/SYK/CLEC7A	3
BP	GO:0042554	superoxide anion generation	3/33	36/18670	3.4521226474741e-05	0.000305252762869114	0.000150330358981569	CYBB/SYK/CLEC7A	3
BP	GO:0002286	T cell activation involved in immune response	4/33	106/18670	3.53829016385593e-05	0.00031074371439034	0.00015303453340272	CD86/FCER1G/LILRB1/LCP1	4
BP	GO:0002714	positive regulation of B cell mediated immunity	3/33	37/18670	3.75219929821004e-05	0.000322939286265944	0.000159040587797815	PTPRC/FCER1G/BTK	3
BP	GO:0002891	positive regulation of immunoglobulin mediated immune response	3/33	37/18670	3.75219929821004e-05	0.000322939286265944	0.000159040587797815	PTPRC/FCER1G/BTK	3
BP	GO:2000249	regulation of actin cytoskeleton reorganization	3/33	37/18670	3.75219929821004e-05	0.000322939286265944	0.000159040587797815	HCK/HCLS1/CSF1R	3
BP	GO:0002707	negative regulation of lymphocyte mediated immunity	3/33	38/18670	4.06891244085973e-05	0.000347878540473504	0.000171322629088831	PTPRC/LILRB1/ARRB2	3
BP	GO:0031623	receptor internalization	4/33	111/18670	4.2393119571392e-05	0.000360062614254388	0.000177323020921889	FCER1G/SYK/LILRB1/ARRB2	4
BP	GO:0030595	leukocyte chemotaxis	5/33	224/18670	4.29045613867222e-05	0.000362024763073584	0.000178289336619059	NCKAP1L/FCER1G/RAC2/SYK/CCR5	5
BP	GO:0051495	positive regulation of cytoskeleton organization	5/33	226/18670	4.47600841398569e-05	0.000375229017042567	0.000184792145047666	HCK/NCKAP1L/HCLS1/PLEK/GPR65	5
BP	GO:0031349	positive regulation of defense response	6/33	384/18670	5.03899185531589e-05	0.000419699257110504	0.000206692772876794	HCK/FCER1G/SYK/CLEC4A/CLEC7A/BTK	6
BP	GO:0002758	innate immune response-activating signal transduction	4/33	117/18670	5.20880695699074e-05	0.00043106216547917	0.000212288758571013	HCK/FCER1G/SYK/CLEC4A	4
BP	GO:0032970	regulation of actin filament-based process	6/33	388/18670	5.33767322457999e-05	0.000434851697421185	0.000214155020785516	HCK/NCKAP1L/HCLS1/PLEK/CSF1R/GPR65	6
BP	GO:0006911	phagocytosis, engulfment	4/33	118/18670	5.38487731969844e-05	0.000434851697421185	0.000214155020785516	NCKAP1L/FCER1G/BIN2/MSR1	4
BP	GO:1990266	neutrophil migration	4/33	118/18670	5.38487731969844e-05	0.000434851697421185	0.000214155020785516	NCKAP1L/FCER1G/RAC2/SYK	4
BP	GO:0046777	protein autophosphorylation	5/33	235/18670	5.38933164890702e-05	0.000434851697421185	0.000214155020785516	HCK/PTPRC/SYK/BTK/CSF1R	5
BP	GO:0033003	regulation of mast cell activation	3/33	42/18670	5.51050551901513e-05	0.000441867243791834	0.000217610025072582	FCER1G/RAC2/SYK	3
BP	GO:0046718	viral entry into host cell	4/33	121/18670	5.93921321983551e-05	0.000473303967086892	0.00023309192883565	CD4/CD86/CCR5/MRC1	4
BP	GO:0002831	regulation of response to biotic stimulus	6/33	400/18670	6.3199746556595e-05	0.000496209456236149	0.000244372384986452	HCK/FCER1G/SYK/CLEC4A/LILRB1/ARRB2	6
BP	GO:0071621	granulocyte chemotaxis	4/33	123/18670	6.3311955556063e-05	0.000496209456236149	0.000244372384986452	NCKAP1L/FCER1G/RAC2/SYK	4
BP	GO:0030225	macrophage differentiation	3/33	44/18670	6.34194889844808e-05	0.000496209456236149	0.000244372384986452	CD4/HCLS1/CSF1R	3
BP	GO:0022407	regulation of cell-cell adhesion	6/33	402/18670	6.49692076574835e-05	0.000505272572806092	0.000248835773145974	CD4/NCKAP1L/PTPRC/CD86/SYK/LILRB1	6
BP	GO:0045785	positive regulation of cell adhesion	6/33	403/18670	6.58687072926883e-05	0.000509200605478208	0.000250770243963339	CD4/NCKAP1L/PTPRC/CD86/SYK/LILRB1	6
BP	GO:0002820	negative regulation of adaptive immune response	3/33	45/18670	6.78676792452659e-05	0.000521530797057371	0.000256842595639979	PTPRC/LILRB1/SAMSN1	3
BP	GO:0099024	plasma membrane invagination	4/33	127/18670	7.17136575898711e-05	0.000547824449399548	0.000269791648609668	NCKAP1L/FCER1G/BIN2/MSR1	4
BP	GO:0043300	regulation of leukocyte degranulation	3/33	46/18670	7.25152639563239e-05	0.000550689445691848	0.000271202597087428	FCER1G/RAC2/SYK	3
BP	GO:0050853	B cell receptor signaling pathway	4/33	129/18670	7.62062790865774e-05	0.000575335124565915	0.000283340058899925	NCKAP1L/PTPRC/SYK/BTK	4
BP	GO:0045058	T cell selection	3/33	47/18670	7.7366275780511e-05	0.000577340242963236	0.000284327536181495	CD4/PTPRC/SYK	3
BP	GO:0046638	positive regulation of alpha-beta T cell differentiation	3/33	47/18670	7.7366275780511e-05	0.000577340242963236	0.000284327536181495	NCKAP1L/CD86/SYK	3
BP	GO:0030099	myeloid cell differentiation	6/33	416/18670	7.84980938655239e-05	0.000582419765404548	0.000286829090712501	CD4/NCKAP1L/FCER1G/HCLS1/LILRB1/CSF1R	6
BP	GO:0030183	B cell differentiation	4/33	131/18670	8.09006595480987e-05	0.000596815722723403	0.000293918787170235	NCKAP1L/PTPRC/SYK/BTK	4
BP	GO:0002704	negative regulation of leukocyte mediated immunity	3/33	49/18670	8.76946059209408e-05	0.000642117167826596	0.000316228765434599	PTPRC/LILRB1/ARRB2	3
BP	GO:0044409	entry into host	4/33	134/18670	8.83325618869788e-05	0.000642117167826596	0.000316228765434599	CD4/CD86/CCR5/MRC1	4
BP	GO:0110053	regulation of actin filament organization	5/33	261/18670	8.85335831705144e-05	0.000642117167826596	0.000316228765434599	HCK/NCKAP1L/HCLS1/PLEK/GPR65	5
BP	GO:0010324	membrane invagination	4/33	135/18670	9.09167254542868e-05	0.000655717835539018	0.000322926799026105	NCKAP1L/FCER1G/BIN2/MSR1	4
BP	GO:0002705	positive regulation of leukocyte mediated immunity	4/33	136/18670	9.35554849191166e-05	0.000671000727947664	0.00033045329176109	PTPRC/FCER1G/SYK/BTK	4
BP	GO:0046425	regulation of receptor signaling pathway via JAK-STAT	4/33	137/18670	9.62495432966673e-05	0.000686509173458549	0.000338090864502396	PTPRC/IL10RA/HCLS1/CSF1R	4
BP	GO:0002712	regulation of B cell mediated immunity	3/33	51/18670	9.88845099175705e-05	0.000697595094555101	0.000343550439978215	PTPRC/FCER1G/BTK	3
BP	GO:0002889	regulation of immunoglobulin mediated immune response	3/33	51/18670	9.88845099175705e-05	0.000697595094555101	0.000343550439978215	PTPRC/FCER1G/BTK	3
BP	GO:0002700	regulation of production of molecular mediator of immune response	4/33	139/18670	0.000101806382991243	0.000710443461847	0.000349877981944301	PTPRC/FCER1G/LILRB1/BTK	4
BP	GO:0045580	regulation of T cell differentiation	4/33	139/18670	0.000101806382991243	0.000710443461847	0.000349877981944301	NCKAP1L/PTPRC/CD86/SYK	4
BP	GO:0009620	response to fungus	3/33	52/18670	0.000104812410644137	0.000727488291083771	0.000358272190317255	SYK/CLEC7A/BTK	3
BP	GO:0097530	granulocyte migration	4/33	141/18670	0.000107592924811385	0.000742793935462554	0.00036580988790361	NCKAP1L/FCER1G/RAC2/SYK	4
BP	GO:0002218	activation of innate immune response	4/33	142/18670	0.000110574121144454	0.000755297303690423	0.000371967525320246	HCK/FCER1G/SYK/CLEC4A	4
BP	GO:0050871	positive regulation of B cell activation	4/33	142/18670	0.000110574121144454	0.000755297303690423	0.000371967525320246	NCKAP1L/PTPRC/SYK/BTK	4
BP	GO:0051250	negative regulation of lymphocyte activation	4/33	146/18670	0.000123101896949798	0.000832065701372716	0.000409774294613821	CD86/LILRB1/BTK/SAMSN1	4
BP	GO:1904892	regulation of receptor signaling pathway via STAT	4/33	146/18670	0.000123101896949798	0.000832065701372716	0.000409774294613821	PTPRC/IL10RA/HCLS1/CSF1R	4
BP	GO:0061041	regulation of wound healing	4/33	148/18670	0.000129737754428858	0.000872351255039875	0.000429614055235912	FCER1G/SYK/CLEC7A/PLEK	4
BP	GO:0044803	multi-organism membrane organization	2/33	10/18670	0.000135133778863222	0.000903925950841554	0.000445163907463246	CD4/CCR5	2
BP	GO:0050777	negative regulation of immune response	4/33	150/18670	0.000136629405740403	0.00090921939593227	0.000447770814255038	PTPRC/LILRB1/ARRB2/SAMSN1	4
BP	GO:0032722	positive regulation of chemokine production	3/33	58/18670	0.000145285937069018	0.000961867409005653	0.000473698817758094	SYK/CLEC7A/CSF1R	3
BP	GO:0052126	movement in host environment	4/33	158/18670	0.000166872740396565	0.00109914646863247	0.00054130577443354	CD4/CD86/CCR5/MRC1	4
BP	GO:0030888	regulation of B cell proliferation	3/33	61/18670	0.000168848745188513	0.00110651639613386	0.000544935303734234	NCKAP1L/PTPRC/BTK	3
BP	GO:0070372	regulation of ERK1 and ERK2 cascade	5/33	300/18670	0.000170005683593139	0.00110847140160981	0.000545898101489929	CD4/PTPRC/SYK/ARRB2/CSF1R	5
BP	GO:0007259	receptor signaling pathway via JAK-STAT	4/33	159/18670	0.000170966666912064	0.00110913551247977	0.000546225161676205	PTPRC/IL10RA/HCLS1/CSF1R	4
BP	GO:0045453	bone resorption	3/33	62/18670	0.000177220885738901	0.0011439608174446	0.000563375868348927	RAC2/SYK/CSF1R	3
BP	GO:0046637	regulation of alpha-beta T cell differentiation	3/33	63/18670	0.000185858150072339	0.00119374563056413	0.000587893808031907	NCKAP1L/CD86/SYK	3
BP	GO:0002863	positive regulation of inflammatory response to antigenic stimulus	2/33	12/18670	0.000197757987535386	0.00124699284014043	0.000614116902804699	FCER1G/BTK	2
BP	GO:0045416	positive regulation of interleukin-8 biosynthetic process	2/33	12/18670	0.000197757987535386	0.00124699284014043	0.000614116902804699	SYK/CLEC7A	2
BP	GO:0071639	positive regulation of monocyte chemotactic protein-1 production	2/33	12/18670	0.000197757987535386	0.00124699284014043	0.000614116902804699	SYK/CLEC7A	2
BP	GO:0042113	B cell activation	5/33	310/18670	0.000198012031160952	0.00124699284014043	0.000614116902804699	NCKAP1L/PTPRC/SYK/BTK/SAMSN1	5
BP	GO:0038095	Fc-epsilon receptor signaling pathway	4/33	169/18670	0.000216003135607296	0.00134714999067159	0.00066344212512996	FCER1G/SYK/LCP2/BTK	4
BP	GO:0097696	receptor signaling pathway via STAT	4/33	169/18670	0.000216003135607296	0.00134714999067159	0.00066344212512996	PTPRC/IL10RA/HCLS1/CSF1R	4
BP	GO:0070371	ERK1 and ERK2 cascade	5/33	317/18670	0.000219623902089402	0.00136314643075682	0.000671320024605257	CD4/PTPRC/SYK/ARRB2/CSF1R	5
BP	GO:0031343	positive regulation of cell killing	3/33	68/18670	0.000233149528077424	0.00142839362969225	0.000703452853629677	PTPRC/SYK/CLEC7A	3
BP	GO:0002864	regulation of acute inflammatory response to antigenic stimulus	2/33	13/18670	0.000233455504155743	0.00142839362969225	0.000703452853629677	FCER1G/BTK	2
BP	GO:0044764	multi-organism cellular process	2/33	13/18670	0.000233455504155743	0.00142839362969225	0.000703452853629677	CD4/CCR5	2
BP	GO:0051897	positive regulation of protein kinase B signaling	4/33	176/18670	0.000252237989882023	0.0015360341742344	0.000756463485048372	CD86/RAC2/HCLS1/ARRB2	4
BP	GO:0032720	negative regulation of tumor necrosis factor production	3/33	70/18670	0.000254049310665853	0.00153980122098411	0.000758318673793797	CLEC4A/LILRB1/ARRB2	3
BP	GO:0008064	regulation of actin polymerization or depolymerization	4/33	179/18670	0.000269033024375551	0.00161544946264575	0.000795573790564664	HCK/NCKAP1L/HCLS1/PLEK	4
BP	GO:1903034	regulation of response to wounding	4/33	179/18670	0.000269033024375551	0.00161544946264575	0.000795573790564664	FCER1G/SYK/CLEC7A/PLEK	4
BP	GO:0045953	negative regulation of natural killer cell mediated cytotoxicity	2/33	14/18670	0.00027206355689475	0.00161859010115725	0.000797120486851464	LILRB1/ARRB2	2
BP	GO:0051712	positive regulation of killing of cells of other organism	2/33	14/18670	0.00027206355689475	0.00161859010115725	0.000797120486851464	SYK/CLEC7A	2
BP	GO:0030832	regulation of actin filament length	4/33	180/18670	0.000274805977822842	0.00162740604297839	0.000801462146813116	HCK/NCKAP1L/HCLS1/PLEK	4
BP	GO:1903556	negative regulation of tumor necrosis factor superfamily cytokine production	3/33	72/18670	0.000276125193924705	0.00162775171395796	0.000801632382266386	CLEC4A/LILRB1/ARRB2	3
BP	GO:0007596	blood coagulation	5/33	336/18670	0.000287417708671322	0.00166505985630509	0.000820005832449976	FCER1G/SYK/LCP2/PLEK/ARRB2	5
BP	GO:0006801	superoxide metabolic process	3/33	73/18670	0.000287612972855178	0.00166505985630509	0.000820005832449976	CYBB/SYK/CLEC7A	3
BP	GO:0032945	negative regulation of mononuclear cell proliferation	3/33	73/18670	0.000287612972855178	0.00166505985630509	0.000820005832449976	CD86/LILRB1/BTK	3
BP	GO:0050672	negative regulation of lymphocyte proliferation	3/33	73/18670	0.000287612972855178	0.00166505985630509	0.000820005832449976	CD86/LILRB1/BTK	3
BP	GO:0032677	regulation of interleukin-8 production	3/33	74/18670	0.000299405297508749	0.00172559035305265	0.000849815788041749	PTPRC/SYK/CLEC7A	3
BP	GO:0007599	hemostasis	5/33	341/18670	0.000307649984347132	0.00174492211814721	0.000859336262677579	FCER1G/SYK/LCP2/PLEK/ARRB2	5
BP	GO:0050817	coagulation	5/33	342/18670	0.000311823199505126	0.00174492211814721	0.000859336262677579	FCER1G/SYK/LCP2/PLEK/ARRB2	5
BP	GO:0002716	negative regulation of natural killer cell mediated immunity	2/33	15/18670	0.000313572371347911	0.00174492211814721	0.000859336262677579	LILRB1/ARRB2	2
BP	GO:0033008	positive regulation of mast cell activation involved in immune response	2/33	15/18670	0.000313572371347911	0.00174492211814721	0.000859336262677579	FCER1G/SYK	2
BP	GO:0043306	positive regulation of mast cell degranulation	2/33	15/18670	0.000313572371347911	0.00174492211814721	0.000859336262677579	FCER1G/SYK	2
BP	GO:0045410	positive regulation of interleukin-6 biosynthetic process	2/33	15/18670	0.000313572371347911	0.00174492211814721	0.000859336262677579	SYK/CLEC7A	2
BP	GO:0071801	regulation of podosome assembly	2/33	15/18670	0.000313572371347911	0.00174492211814721	0.000859336262677579	HCK/LCP1	2
BP	GO:2001185	regulation of CD8-positive, alpha-beta T cell activation	2/33	15/18670	0.000313572371347911	0.00174492211814721	0.000859336262677579	NCKAP1L/LILRB1	2
BP	GO:0001910	regulation of leukocyte mediated cytotoxicity	3/33	78/18670	0.000349689093158501	0.0019292676037078	0.00095012241236048	PTPRC/LILRB1/ARRB2	3
BP	GO:0070664	negative regulation of leukocyte proliferation	3/33	78/18670	0.000349689093158501	0.0019292676037078	0.00095012241236048	CD86/LILRB1/BTK	3
BP	GO:0043112	receptor metabolic process	4/33	192/18670	0.000351226098974988	0.00192950167564557	0.000950237687708365	FCER1G/SYK/LILRB1/ARRB2	4
BP	GO:0002449	lymphocyte mediated immunity	5/33	352/18670	0.000355965714674538	0.00194177355475127	0.000956281321757728	PTPRC/FCER1G/LILRB1/BTK/ARRB2	5
BP	GO:0032695	negative regulation of interleukin-12 production	2/33	16/18670	0.000357972196770567	0.00194177355475127	0.000956281321757728	LILRB1/ARRB2	2
BP	GO:0033033	negative regulation of myeloid cell apoptotic process	2/33	16/18670	0.000357972196770567	0.00194177355475127	0.000956281321757728	FCER1G/CCR5	2
BP	GO:1902903	regulation of supramolecular fiber organization	5/33	353/18670	0.000360627566731161	0.00194483395766513	0.000957788503754526	HCK/NCKAP1L/HCLS1/PLEK/GPR65	5
BP	GO:0030193	regulation of blood coagulation	3/33	79/18670	0.000363055758169865	0.00194483395766513	0.000957788503754526	FCER1G/SYK/PLEK	3
BP	GO:0042590	antigen processing and presentation of exogenous peptide antigen via MHC class I	3/33	79/18670	0.000363055758169865	0.00194483395766513	0.000957788503754526	FCER1G/CYBB/CLEC4A	3
BP	GO:1900046	regulation of hemostasis	3/33	80/18670	0.00037674747946274	0.00200983882639007	0.000989801990411026	FCER1G/SYK/PLEK	3
BP	GO:0002460	adaptive immune response based on somatic recombination of immune receptors built from immunoglobulin superfamily domains	5/33	361/18670	0.0003996120524733	0.00210960491162557	0.00103893462156781	CD4/PTPRC/FCER1G/LILRB1/BTK	5
BP	GO:0032637	interleukin-8 production	3/33	82/18670	0.000405119478573172	0.00210960491162557	0.00103893462156781	PTPRC/SYK/CLEC7A	3
BP	GO:0032642	regulation of chemokine production	3/33	82/18670	0.000405119478573172	0.00210960491162557	0.00103893462156781	SYK/CLEC7A/CSF1R	3
BP	GO:0045072	regulation of interferon-gamma biosynthetic process	2/33	17/18670	0.00040525330602877	0.00210960491162557	0.00103893462156781	CLEC7A/LILRB1	2
BP	GO:0051709	regulation of killing of cells of other organism	2/33	17/18670	0.00040525330602877	0.00210960491162557	0.00103893462156781	SYK/CLEC7A	2
BP	GO:0060263	regulation of respiratory burst	2/33	17/18670	0.00040525330602877	0.00210960491162557	0.00103893462156781	RAC2/CLEC7A	2
BP	GO:0050852	T cell receptor signaling pathway	4/33	202/18670	0.000425672698971576	0.00219817381748922	0.0010825528849635	CD4/PTPRC/LCP2/BTK	4
BP	GO:0051701	interaction with host	4/33	202/18670	0.000425672698971576	0.00219817381748922	0.0010825528849635	CD4/CD86/CCR5/MRC1	4
BP	GO:0002718	regulation of cytokine production involved in immune response	3/33	84/18670	0.000434831677085471	0.00222764958379898	0.00109706905998172	FCER1G/LILRB1/BTK	3
BP	GO:0050818	regulation of coagulation	3/33	84/18670	0.000434831677085471	0.00222764958379898	0.00109706905998172	FCER1G/SYK/PLEK	3
BP	GO:1902905	positive regulation of supramolecular fiber organization	4/33	204/18670	0.000441815257390424	0.00225448022644679	0.00111028256901941	HCK/NCKAP1L/PLEK/GPR65	4
BP	GO:0032386	regulation of intracellular transport	5/33	370/18670	0.00044720178982617	0.00227298232545506	0.00111939445111897	FCER1G/RAC2/HCLS1/SYK/LCP1	5
BP	GO:0030100	regulation of endocytosis	4/33	205/18670	0.000450048597009749	0.00227848132839053	0.00112210259068684	NCKAP1L/SYK/LILRB1/ARRB2	4
BP	GO:0042095	interferon-gamma biosynthetic process	2/33	18/18670	0.00045540599555025	0.00227879511726889	0.00112225712489739	CLEC7A/LILRB1	2
BP	GO:0071605	monocyte chemotactic protein-1 production	2/33	18/18670	0.00045540599555025	0.00227879511726889	0.00112225712489739	SYK/CLEC7A	2
BP	GO:0071637	regulation of monocyte chemotactic protein-1 production	2/33	18/18670	0.00045540599555025	0.00227879511726889	0.00112225712489739	SYK/CLEC7A	2
BP	GO:0050727	regulation of inflammatory response	5/33	374/18670	0.000469678230696795	0.00234113743563538	0.00115295936330365	HCK/PTPRC/FCER1G/CLEC7A/BTK	5
BP	GO:0008154	actin polymerization or depolymerization	4/33	209/18670	0.000484081876082056	0.00240365270008436	0.00118374677390106	HCK/NCKAP1L/HCLS1/PLEK	4
BP	GO:0097529	myeloid leukocyte migration	4/33	210/18670	0.000492869369023034	0.00243790940769631	0.00120061745872116	NCKAP1L/FCER1G/RAC2/SYK	4
BP	GO:0002710	negative regulation of T cell mediated immunity	2/33	19/18670	0.000508420585275466	0.00245831826063905	0.00121066837573972	PTPRC/LILRB1	2
BP	GO:0032930	positive regulation of superoxide anion generation	2/33	19/18670	0.000508420585275466	0.00245831826063905	0.00121066837573972	SYK/CLEC7A	2
BP	GO:0045414	regulation of interleukin-8 biosynthetic process	2/33	19/18670	0.000508420585275466	0.00245831826063905	0.00121066837573972	SYK/CLEC7A	2
BP	GO:0046641	positive regulation of alpha-beta T cell proliferation	2/33	19/18670	0.000508420585275466	0.00245831826063905	0.00121066837573972	PTPRC/SYK	2
BP	GO:0061081	positive regulation of myeloid leukocyte cytokine production involved in immune response	2/33	19/18670	0.000508420585275466	0.00245831826063905	0.00121066837573972	FCER1G/LILRB1	2
BP	GO:2000251	positive regulation of actin cytoskeleton reorganization	2/33	19/18670	0.000508420585275466	0.00245831826063905	0.00121066837573972	HCK/HCLS1	2
BP	GO:0032602	chemokine production	3/33	89/18670	0.000515147312782356	0.00247232409220082	0.00121756594373134	SYK/CLEC7A/CSF1R	3
BP	GO:0046427	positive regulation of receptor signaling pathway via JAK-STAT	3/33	89/18670	0.000515147312782356	0.00247232409220082	0.00121756594373134	IL10RA/HCLS1/CSF1R	3
BP	GO:0045089	positive regulation of innate immune response	4/33	214/18670	0.000529161267469928	0.00252632959839557	0.00124416248312685	HCK/FCER1G/SYK/CLEC4A	4
BP	GO:0015844	monoamine transport	3/33	90/18670	0.000532270837152281	0.00252632959839557	0.00124416248312685	FCER1G/SYK/LILRB1	3
BP	GO:0046849	bone remodeling	3/33	90/18670	0.000532270837152281	0.00252632959839557	0.00124416248312685	RAC2/SYK/CSF1R	3
BP	GO:0070374	positive regulation of ERK1 and ERK2 cascade	4/33	215/18670	0.000538523941477806	0.00254664618479065	0.0012541679608737	CD4/PTPRC/ARRB2/CSF1R	4
BP	GO:0045639	positive regulation of myeloid cell differentiation	3/33	91/18670	0.000549755255842702	0.00259027020179901	0.00127565184221664	CD4/NCKAP1L/HCLS1	3
BP	GO:0033005	positive regulation of mast cell activation	2/33	20/18670	0.00056428741860876	0.00262994605568198	0.00129519133893099	FCER1G/SYK	2
BP	GO:0033630	positive regulation of cell adhesion mediated by integrin	2/33	20/18670	0.00056428741860876	0.00262994605568198	0.00129519133893099	NCKAP1L/SYK	2
BP	GO:0042228	interleukin-8 biosynthetic process	2/33	20/18670	0.00056428741860876	0.00262994605568198	0.00129519133893099	SYK/CLEC7A	2
BP	GO:1904894	positive regulation of receptor signaling pathway via STAT	3/33	92/18670	0.000567603715828193	0.00263588632062661	0.00129811679045902	IL10RA/HCLS1/CSF1R	3
BP	GO:0002438	acute inflammatory response to antigenic stimulus	2/33	21/18670	0.000622996862369596	0.00286392747751245	0.0014104221096804	FCER1G/BTK	2
BP	GO:0002702	positive regulation of production of molecular mediator of immune response	3/33	95/18670	0.000623364540031758	0.00286392747751245	0.0014104221096804	PTPRC/FCER1G/LILRB1	3
BP	GO:0042100	B cell proliferation	3/33	95/18670	0.000623364540031758	0.00286392747751245	0.0014104221096804	NCKAP1L/PTPRC/BTK	3
BP	GO:0002474	antigen processing and presentation of peptide antigen via MHC class I	3/33	96/18670	0.000642700271004615	0.0029318941691412	0.00144389422981881	FCER1G/CYBB/CLEC4A	3
BP	GO:0032755	positive regulation of interleukin-6 production	3/33	96/18670	0.000642700271004615	0.0029318941691412	0.00144389422981881	FCER1G/SYK/CLEC7A	3
BP	GO:0030316	osteoclast differentiation	3/33	97/18670	0.000662415505715814	0.00301119161225041	0.00148294649908211	FCER1G/LILRB1/CSF1R	3
BP	GO:0032388	positive regulation of intracellular transport	4/33	229/18670	0.000682332587186432	0.00305792472320541	0.00150596154169845	FCER1G/RAC2/HCLS1/SYK	4
BP	GO:0045807	positive regulation of endocytosis	3/33	98/18670	0.000682513282586726	0.00305792472320541	0.00150596154169845	NCKAP1L/SYK/ARRB2	3
BP	GO:0050848	regulation of calcium-mediated signaling	3/33	98/18670	0.000682513282586726	0.00305792472320541	0.00150596154169845	CD4/SYK/PLEK	3
BP	GO:0032928	regulation of superoxide anion generation	2/33	22/18670	0.00068453930674389	0.00305792472320541	0.00150596154169845	SYK/CLEC7A	2
BP	GO:0071404	cellular response to low-density lipoprotein particle stimulus	2/33	22/18670	0.00068453930674389	0.00305792472320541	0.00150596154169845	FCER1G/SYK	2
BP	GO:0046632	alpha-beta T cell differentiation	3/33	101/18670	0.00074513198247239	0.00331712203231674	0.00163361058952205	NCKAP1L/CD86/SYK	3
BP	GO:0002367	cytokine production involved in immune response	3/33	102/18670	0.00076678995541073	0.00340180698431358	0.00167531608995508	FCER1G/LILRB1/BTK	3
BP	GO:0050663	cytokine secretion	4/33	240/18670	0.000813013916178183	0.00355934315246988	0.00175289923281977	SYK/LCP2/LILRB1/CSF1R	4
BP	GO:0002092	positive regulation of receptor internalization	2/33	24/18670	0.000816084874617417	0.00355934315246988	0.00175289923281977	SYK/ARRB2	2
BP	GO:0002861	regulation of inflammatory response to antigenic stimulus	2/33	24/18670	0.000816084874617417	0.00355934315246988	0.00175289923281977	FCER1G/BTK	2
BP	GO:0043302	positive regulation of leukocyte degranulation	2/33	24/18670	0.000816084874617417	0.00355934315246988	0.00175289923281977	FCER1G/SYK	2
BP	GO:0090023	positive regulation of neutrophil chemotaxis	2/33	24/18670	0.000816084874617417	0.00355934315246988	0.00175289923281977	NCKAP1L/RAC2	2
BP	GO:0002708	positive regulation of lymphocyte mediated immunity	3/33	105/18670	0.000834160387877218	0.00362592949747303	0.00178569156221102	PTPRC/FCER1G/BTK	3
BP	GO:0051896	regulation of protein kinase B signaling	4/33	244/18670	0.000864642593423024	0.00374581740976216	0.00184473375636703	CD86/RAC2/HCLS1/ARRB2	4
BP	GO:0001909	leukocyte mediated cytotoxicity	3/33	107/18670	0.000881100205491494	0.00380434904779103	0.00187355931743307	PTPRC/LILRB1/ARRB2	3
BP	GO:0051090	regulation of DNA-binding transcription factor activity	5/33	432/18670	0.000901221100907598	0.00387825480423903	0.00190995629806382	HCK/HCLS1/SYK/BTK/ARRB2	5
BP	GO:0006816	calcium ion transport	5/33	434/18670	0.000920064143240576	0.00394618873396539	0.00194341228367654	CD4/PTPRC/LILRB1/CCR5/ARRB2	5
BP	GO:0002833	positive regulation of response to biotic stimulus	4/33	249/18670	0.000932388887888575	0.00398580812670249	0.00196292397450226	HCK/FCER1G/SYK/CLEC4A	4
BP	GO:0071624	positive regulation of granulocyte chemotaxis	2/33	26/18670	0.000958847709202118	0.00407900106952766	0.0020088194757183	NCKAP1L/RAC2	2
BP	GO:0045637	regulation of myeloid cell differentiation	4/33	251/18670	0.000960508385078551	0.00407900106952766	0.0020088194757183	CD4/NCKAP1L/HCLS1/LILRB1	4
BP	GO:0002223	stimulatory C-type lectin receptor signaling pathway	3/33	113/18670	0.00103189690182595	0.00436779967297475	0.00215104651838783	FCER1G/SYK/CLEC4A	3
BP	GO:0045408	regulation of interleukin-6 biosynthetic process	2/33	28/18670	0.00111275176823461	0.0046805938336332	0.00230509085206446	SYK/CLEC7A	2
BP	GO:0002220	innate immune response activating cell surface receptor signaling pathway	3/33	116/18670	0.00111304593874934	0.0046805938336332	0.00230509085206446	FCER1G/SYK/CLEC4A	3
BP	GO:0015850	organic hydroxy compound transport	4/33	262/18670	0.00112596533922931	0.00471954952254883	0.00232427568316645	FCER1G/SYK/LILRB1/MSR1	4
BP	GO:0002761	regulation of myeloid leukocyte differentiation	3/33	117/18670	0.00114096588267511	0.00476694807292417	0.00234761844025129	CD4/HCLS1/LILRB1	3
BP	GO:0033032	regulation of myeloid cell apoptotic process	2/33	29/18670	0.00119385809471278	0.00493997051369936	0.00243282823618934	FCER1G/CCR5	2
BP	GO:0042226	interleukin-6 biosynthetic process	2/33	29/18670	0.00119385809471278	0.00493997051369936	0.00243282823618934	SYK/CLEC7A	2
BP	GO:1902624	positive regulation of neutrophil migration	2/33	29/18670	0.00119385809471278	0.00493997051369936	0.00243282823618934	NCKAP1L/RAC2	2
BP	GO:0002698	negative regulation of immune effector process	3/33	120/18670	0.0012273741952153	0.00506242838984969	0.00249313608175565	PTPRC/LILRB1/ARRB2	3
BP	GO:0043491	protein kinase B signaling	4/33	269/18670	0.00124113565454276	0.00510288576437802	0.00251306046042181	CD86/RAC2/HCLS1/ARRB2	4
BP	GO:0006836	neurotransmitter transport	4/33	270/18670	0.00125823777033041	0.00513874859772015	0.00253072212729665	FCER1G/SYK/LILRB1/BTK	4
BP	GO:0043372	positive regulation of CD4-positive, alpha-beta T cell differentiation	2/33	30/18670	0.00127772137867403	0.00513874859772015	0.00253072212729665	NCKAP1L/CD86	2
BP	GO:0046640	regulation of alpha-beta T cell proliferation	2/33	30/18670	0.00127772137867403	0.00513874859772015	0.00253072212729665	PTPRC/SYK	2
BP	GO:0050690	regulation of defense response to virus by virus	2/33	30/18670	0.00127772137867403	0.00513874859772015	0.00253072212729665	CD4/HCK	2
BP	GO:0050869	negative regulation of B cell activation	2/33	30/18670	0.00127772137867403	0.00513874859772015	0.00253072212729665	BTK/SAMSN1	2
BP	GO:0061082	myeloid leukocyte cytokine production	2/33	30/18670	0.00127772137867403	0.00513874859772015	0.00253072212729665	FCER1G/LILRB1	2
BP	GO:0090022	regulation of neutrophil chemotaxis	2/33	30/18670	0.00127772137867403	0.00513874859772015	0.00253072212729665	NCKAP1L/RAC2	2
BP	GO:0002675	positive regulation of acute inflammatory response	2/33	31/18670	0.00136433221842733	0.0054700400434462	0.00269387597231155	FCER1G/BTK	2
BP	GO:0070838	divalent metal ion transport	5/33	479/18670	0.00142715315645272	0.00570419419498595	0.00280919180869299	CD4/PTPRC/LILRB1/CCR5/ARRB2	5
BP	GO:0055094	response to lipoprotein particle	2/33	32/18670	0.00145368123516644	0.00579229158827122	0.00285257786237989	FCER1G/SYK	2
BP	GO:0002576	platelet degranulation	3/33	128/18670	0.0014776813456441	0.00586980497608164	0.00289075152313858	FCER1G/SYK/PLEK	3
BP	GO:0072593	reactive oxygen species metabolic process	4/33	284/18670	0.00151537570766187	0.00600107373801065	0.00295539853867539	RAC2/CYBB/SYK/CLEC7A	4
BP	GO:0072511	divalent inorganic cation transport	5/33	486/18670	0.00152156599712808	0.00600716116908974	0.00295839646632982	CD4/PTPRC/LILRB1/CCR5/ARRB2	5
BP	GO:0001914	regulation of T cell mediated cytotoxicity	2/33	33/18670	0.00154575907292224	0.00604719685800793	0.00297811317398735	PTPRC/LILRB1	2
BP	GO:0033028	myeloid cell apoptotic process	2/33	33/18670	0.00154575907292224	0.00604719685800793	0.00297811317398735	FCER1G/CCR5	2
BP	GO:0046633	alpha-beta T cell proliferation	2/33	33/18670	0.00154575907292224	0.00604719685800793	0.00297811317398735	PTPRC/SYK	2
BP	GO:0002440	production of molecular mediator of immune response	4/33	286/18670	0.00155488648450078	0.00606452704377798	0.00298664791425814	PTPRC/FCER1G/LILRB1/BTK	4
BP	GO:0010922	positive regulation of phosphatase activity	2/33	34/18670	0.00164055639851513	0.00636023516661571	0.00313227774522882	PTPRC/PLEK	2
BP	GO:0071402	cellular response to lipoprotein particle stimulus	2/33	34/18670	0.00164055639851513	0.00636023516661571	0.00313227774522882	FCER1G/SYK	2
BP	GO:0032735	positive regulation of interleukin-12 production	2/33	35/18670	0.00173806390150753	0.00671808531989887	0.00330851117715269	SYK/CLEC7A	2
BP	GO:0030224	monocyte differentiation	2/33	36/18670	0.00183827229415652	0.00700061808777599	0.00344765243182902	CD4/CSF1R	2
BP	GO:0090322	regulation of superoxide metabolic process	2/33	36/18670	0.00183827229415652	0.00700061808777599	0.00344765243182902	SYK/CLEC7A	2
BP	GO:1902622	regulation of neutrophil migration	2/33	36/18670	0.00183827229415652	0.00700061808777599	0.00344765243182902	NCKAP1L/RAC2	2
BP	GO:1903131	mononuclear cell differentiation	2/33	36/18670	0.00183827229415652	0.00700061808777599	0.00344765243182902	CD4/CSF1R	2
BP	GO:2000516	positive regulation of CD4-positive, alpha-beta T cell activation	2/33	36/18670	0.00183827229415652	0.00700061808777599	0.00344765243182902	NCKAP1L/CD86	2
BP	GO:0038083	peptidyl-tyrosine autophosphorylation	2/33	37/18670	0.00194117231136648	0.00737074545286509	0.00362993212404135	HCK/BTK	2
BP	GO:0002262	myeloid cell homeostasis	3/33	147/18670	0.00219450284202461	0.00830822043710782	0.00409161820213879	NCKAP1L/FCER1G/HCLS1	3
BP	GO:0051235	maintenance of location	4/33	315/18670	0.00221160529848123	0.00834848666765869	0.0041114484465456	CD4/PTPRC/CCR5/MSR1	4
BP	GO:0002823	negative regulation of adaptive immune response based on somatic recombination of immune receptors built from immunoglobulin superfamily domains	2/33	40/18670	0.00226592979812496	0.00847917498370819	0.00417580960508765	PTPRC/LILRB1	2
BP	GO:0042036	negative regulation of cytokine biosynthetic process	2/33	40/18670	0.00226592979812496	0.00847917498370819	0.00417580960508765	PTPRC/LILRB1	2
BP	GO:0045124	regulation of bone resorption	2/33	40/18670	0.00226592979812496	0.00847917498370819	0.00417580960508765	SYK/CSF1R	2
BP	GO:0007204	positive regulation of cytosolic calcium ion concentration	4/33	319/18670	0.00231515149098615	0.00863832536087606	0.00425418771084768	CD4/PTPRC/CCR5/GPR65	4
BP	GO:0030890	positive regulation of B cell proliferation	2/33	41/18670	0.00237950411391828	0.00885285248146543	0.00435983766056922	NCKAP1L/PTPRC	2
BP	GO:0050729	positive regulation of inflammatory response	3/33	153/18670	0.00245858778958699	0.00909466142222582	0.00447892331446402	FCER1G/CLEC7A/BTK	3
BP	GO:0051017	actin filament bundle assembly	3/33	153/18670	0.00245858778958699	0.00909466142222582	0.00447892331446402	LCP1/PLEK/GPR65	3
BP	GO:0019058	viral life cycle	4/33	328/18670	0.00256031578650799	0.00944390765823374	0.00465091950391225	CD4/CD86/CCR5/MRC1	4
BP	GO:0030866	cortical actin cytoskeleton organization	2/33	43/18670	0.00261458052673393	0.00958927119322019	0.00472250788919646	NCKAP1L/PLEK	2
BP	GO:0050850	positive regulation of calcium-mediated signaling	2/33	43/18670	0.00261458052673393	0.00958927119322019	0.00472250788919646	CD4/SYK	2
BP	GO:0061572	actin filament bundle organization	3/33	157/18670	0.00264513202025169	0.00967383976811597	0.00476415607643365	LCP1/PLEK/GPR65	3
BP	GO:0060402	calcium ion transport into cytosol	3/33	158/18670	0.00269309832889404	0.00982144051582545	0.0048368462404163	CD4/PTPRC/CCR5	3
BP	GO:0042269	regulation of natural killer cell mediated cytotoxicity	2/33	44/18670	0.00273606438567438	0.00992207618512817	0.0048864071228484	LILRB1/ARRB2	2
BP	GO:0071622	regulation of granulocyte chemotaxis	2/33	44/18670	0.00273606438567438	0.00992207618512817	0.0048864071228484	NCKAP1L/RAC2	2
BP	GO:1903305	regulation of regulated secretory pathway	3/33	160/18670	0.00279064165209928	0.0100916481032498	0.00496991761128693	FCER1G/RAC2/SYK	3
BP	GO:0030833	regulation of actin filament polymerization	3/33	162/18670	0.00289034608388883	0.0104230078053086	0.00513310507106395	HCK/NCKAP1L/HCLS1	3
BP	GO:0002437	inflammatory response to antigenic stimulus	2/33	46/18670	0.00298687798052599	0.0106520979913233	0.00524592701435794	FCER1G/BTK	2
BP	GO:0002673	regulation of acute inflammatory response	2/33	46/18670	0.00298687798052599	0.0106520979913233	0.00524592701435794	FCER1G/BTK	2
BP	GO:0002715	regulation of natural killer cell mediated immunity	2/33	46/18670	0.00298687798052599	0.0106520979913233	0.00524592701435794	LILRB1/ARRB2	2
BP	GO:0033628	regulation of cell adhesion mediated by integrin	2/33	46/18670	0.00298687798052599	0.0106520979913233	0.00524592701435794	NCKAP1L/SYK	2
BP	GO:0002244	hematopoietic progenitor cell differentiation	3/33	166/18670	0.00309630203899052	0.0110119171689718	0.00542313014803617	PTPRC/PLEK/CSF1R	3
BP	GO:0043370	regulation of CD4-positive, alpha-beta T cell differentiation	2/33	47/18670	0.00311618961184801	0.0110521999694939	0.0054429685527941	NCKAP1L/CD86	2
BP	GO:0030865	cortical cytoskeleton organization	2/33	48/18670	0.00324809243296021	0.0114570692102504	0.00564235786456131	NCKAP1L/PLEK	2
BP	GO:0046850	regulation of bone remodeling	2/33	48/18670	0.00324809243296021	0.0114570692102504	0.00564235786456131	SYK/CSF1R	2
BP	GO:0001913	T cell mediated cytotoxicity	2/33	49/18670	0.00338257744687677	0.01186659642369	0.00584404112675506	PTPRC/LILRB1	2
BP	GO:0032757	positive regulation of interleukin-8 production	2/33	49/18670	0.00338257744687677	0.01186659642369	0.00584404112675506	SYK/CLEC7A	2
BP	GO:0051480	regulation of cytosolic calcium ion concentration	4/33	357/18670	0.00347148955511306	0.0121455095275094	0.00598139977546225	CD4/PTPRC/CCR5/GPR65	4
BP	GO:0002478	antigen processing and presentation of exogenous peptide antigen	3/33	175/18670	0.00359218517741334	0.0125000298222119	0.00615599332432305	FCER1G/CYBB/CLEC4A	3
BP	GO:0010921	regulation of phosphatase activity	3/33	175/18670	0.00359218517741334	0.0125000298222119	0.00615599332432305	NCKAP1L/PTPRC/PLEK	3
BP	GO:0060401	cytosolic calcium ion transport	3/33	176/18670	0.00365010333673469	0.0126312895838444	0.00622063590740921	CD4/PTPRC/CCR5	3
BP	GO:0045744	negative regulation of G protein-coupled receptor signaling pathway	2/33	51/18670	0.00365925817533525	0.0126312895838444	0.00622063590740921	PLEK/ARRB2	2
BP	GO:0048260	positive regulation of receptor-mediated endocytosis	2/33	51/18670	0.00365925817533525	0.0126312895838444	0.00622063590740921	SYK/ARRB2	2
BP	GO:0031529	ruffle organization	2/33	52/18670	0.0038014360059229	0.0130870770230572	0.00644510132653314	PLEK/CSF1R	2
BP	GO:0048771	tissue remodeling	3/33	179/18670	0.0038272890975042	0.0131410378321222	0.00647167585356254	RAC2/SYK/CSF1R	3
BP	GO:0032535	regulation of cellular component size	4/33	370/18670	0.0039438005919698	0.0134065602562026	0.00660243988319651	HCK/NCKAP1L/HCLS1/PLEK	4
BP	GO:0032715	negative regulation of interleukin-6 production	2/33	53/18670	0.00394616026131447	0.0134065602562026	0.00660243988319651	NCKAP1L/ARRB2	2
BP	GO:0050732	negative regulation of peptidyl-tyrosine phosphorylation	2/33	53/18670	0.00394616026131447	0.0134065602562026	0.00660243988319651	PTPRC/SAMSN1	2
BP	GO:1903307	positive regulation of regulated secretory pathway	2/33	53/18670	0.00394616026131447	0.0134065602562026	0.00660243988319651	FCER1G/SYK	2
BP	GO:0019884	antigen processing and presentation of exogenous antigen	3/33	182/18670	0.00400965879211389	0.0135509672791074	0.00667355720704544	FCER1G/CYBB/CLEC4A	3
BP	GO:0030041	actin filament polymerization	3/33	182/18670	0.00400965879211389	0.0135509672791074	0.00667355720704544	HCK/NCKAP1L/HCLS1	3
BP	GO:0002720	positive regulation of cytokine production involved in immune response	2/33	54/18670	0.00409342205426581	0.0137619996668155	0.0067774860766901	FCER1G/LILRB1	2
BP	GO:0002763	positive regulation of myeloid leukocyte differentiation	2/33	54/18670	0.00409342205426581	0.0137619996668155	0.0067774860766901	CD4/HCLS1	2
BP	GO:0002090	regulation of receptor internalization	2/33	55/18670	0.00424321251934357	0.0142285386038248	0.00700724637507455	SYK/ARRB2	2
BP	GO:0002381	immunoglobulin production involved in immunoglobulin mediated immune response	2/33	56/18670	0.00439552281287952	0.014701087957066	0.00723996667297309	PTPRC/BTK	2
BP	GO:0048002	antigen processing and presentation of peptide antigen	3/33	189/18670	0.00445560797314473	0.0148635397760461	0.00731997066715468	FCER1G/CYBB/CLEC4A	3
BP	GO:0042743	hydrogen peroxide metabolic process	2/33	57/18670	0.00455034411292504	0.0151404490973872	0.00745634249649139	RAC2/CYBB	2
BP	GO:0035306	positive regulation of dephosphorylation	2/33	58/18670	0.00470766761920562	0.0156236475485719	0.00769430724394586	PTPRC/PLEK	2
BP	GO:2000377	regulation of reactive oxygen species metabolic process	3/33	195/18670	0.0048609473986042	0.0159896248295685	0.00787454310983681	RAC2/SYK/CLEC7A	3
BP	GO:0042130	negative regulation of T cell proliferation	2/33	59/18670	0.00486748455307545	0.0159896248295685	0.00787454310983681	CD86/LILRB1	2
BP	GO:0045824	negative regulation of innate immune response	2/33	59/18670	0.00486748455307545	0.0159896248295685	0.00787454310983681	LILRB1/ARRB2	2
BP	GO:0070527	platelet aggregation	2/33	59/18670	0.00486748455307545	0.0159896248295685	0.00787454310983681	SYK/PLEK	2
BP	GO:0002221	pattern recognition receptor signaling pathway	3/33	197/18670	0.00500086218136743	0.0163860737973232	0.00806978561994638	CLEC7A/BTK/ARRB2	3
BP	GO:0042267	natural killer cell mediated cytotoxicity	2/33	60/18670	0.00502978615747217	0.0164391238716369	0.00809591162988192	LILRB1/ARRB2	2
BP	GO:0032233	positive regulation of actin filament bundle assembly	2/33	61/18670	0.00519456369687161	0.0168497028458825	0.00829811286143997	PLEK/GPR65	2
BP	GO:0090303	positive regulation of wound healing	2/33	61/18670	0.00519456369687161	0.0168497028458825	0.00829811286143997	CLEC7A/PLEK	2
BP	GO:2000514	regulation of CD4-positive, alpha-beta T cell activation	2/33	61/18670	0.00519456369687161	0.0168497028458825	0.00829811286143997	NCKAP1L/CD86	2
BP	GO:0051656	establishment of organelle localization	4/33	401/18670	0.00524280159490274	0.0169635510251114	0.00835418061818033	FCER1G/RAC2/SYK/BTK	4
BP	GO:0031640	killing of cells of other organism	2/33	62/18670	0.0053618084572427	0.0173052367957508	0.00852245344256472	SYK/CLEC7A	2
BP	GO:0002228	natural killer cell mediated immunity	2/33	64/18670	0.00570366489197068	0.0183626717594368	0.00904321720632706	LILRB1/ARRB2	2
BP	GO:0035303	regulation of dephosphorylation	3/33	209/18670	0.00589161211552785	0.0189205752267325	0.0093179725524452	NCKAP1L/PTPRC/PLEK	3
BP	GO:0050707	regulation of cytokine secretion	3/33	210/18670	0.00596985476402792	0.0191242741944418	0.00941828987194166	SYK/LILRB1/CSF1R	3
BP	GO:0043281	regulation of cysteine-type endopeptidase activity involved in apoptotic process	3/33	215/18670	0.00637045408658336	0.0203570698657899	0.0100254149773224	SYK/CLEC7A/ARRB2	3
BP	GO:0002292	T cell differentiation involved in immune response	2/33	68/18670	0.00641660337092739	0.0204035343642051	0.0100482977340942	CD86/FCER1G	2
BP	GO:0033627	cell adhesion mediated by integrin	2/33	68/18670	0.00641660337092739	0.0204035343642051	0.0100482977340942	NCKAP1L/SYK	2
BP	GO:0017157	regulation of exocytosis	3/33	217/18670	0.006535098613547	0.0207292685751577	0.0102087147616252	FCER1G/RAC2/SYK	3
BP	GO:0016064	immunoglobulin mediated immune response	3/33	218/18670	0.00661836993227253	0.0208907471456328	0.0102882394520463	PTPRC/FCER1G/BTK	3
BP	GO:0032271	regulation of protein polymerization	3/33	218/18670	0.00661836993227253	0.0208907471456328	0.0102882394520463	HCK/NCKAP1L/HCLS1	3
BP	GO:0051651	maintenance of location in cell	3/33	219/18670	0.00670227564231208	0.0211039947664022	0.0103932592758832	CD4/PTPRC/CCR5	3
BP	GO:0002709	regulation of T cell mediated immunity	2/33	70/18670	0.00678754786857909	0.0212687482969311	0.0104743968130347	PTPRC/LILRB1	2
BP	GO:0061515	myeloid cell development	2/33	70/18670	0.00678754786857909	0.0212687482969311	0.0104743968130347	NCKAP1L/LILRB1	2
BP	GO:0019724	B cell mediated immunity	3/33	221/18670	0.00687199522934745	0.0214812247968222	0.0105790368765792	PTPRC/FCER1G/BTK	3
BP	GO:0042531	positive regulation of tyrosine phosphorylation of STAT protein	2/33	71/18670	0.00697660901042401	0.0217555609479647	0.0107141414754541	HCLS1/CSF1R	2
BP	GO:0051222	positive regulation of protein transport	4/33	440/18670	0.00725130748126768	0.0225576818272688	0.0111091685952712	RAC2/HCLS1/SYK/CSF1R	4
BP	GO:0019882	antigen processing and presentation	3/33	226/18670	0.00730748219986805	0.0226777873077636	0.0111683179370453	FCER1G/CYBB/CLEC4A	3
BP	GO:0043367	CD4-positive, alpha-beta T cell differentiation	2/33	74/18670	0.00755804605214391	0.0233431518021957	0.0114959955061569	NCKAP1L/CD86	2
BP	GO:1903036	positive regulation of response to wounding	2/33	74/18670	0.00755804605214391	0.0233431518021957	0.0114959955061569	CLEC7A/PLEK	2
BP	GO:0001894	tissue homeostasis	3/33	229/18670	0.00757649376784225	0.0233442803204877	0.0114965512769168	RAC2/SYK/CSF1R	3
BP	GO:0045454	cell redox homeostasis	2/33	76/18670	0.00795746421620844	0.024459729293155	0.0120458856806764	RAC2/CYBB	2
BP	GO:1904951	positive regulation of establishment of protein localization	4/33	456/18670	0.00820501214914899	0.0251607379680555	0.0123911172348693	RAC2/HCLS1/SYK/CSF1R	4
BP	GO:0006874	cellular calcium ion homeostasis	4/33	458/18670	0.00832976396319774	0.0254827613186926	0.012549706744254	CD4/PTPRC/CCR5/GPR65	4
BP	GO:0031348	negative regulation of defense response	3/33	239/18670	0.00851545438795171	0.0259279519218058	0.0127689534516456	PTPRC/LILRB1/ARRB2	3
BP	GO:2000116	regulation of cysteine-type endopeptidase activity	3/33	239/18670	0.00851545438795171	0.0259279519218058	0.0127689534516456	SYK/CLEC7A/ARRB2	3
BP	GO:0034109	homotypic cell-cell adhesion	2/33	81/18670	0.00899679694226563	0.0273290937705057	0.0134589853947454	SYK/PLEK	2
BP	GO:0055074	calcium ion homeostasis	4/33	471/18670	0.00917130586456581	0.0277937931247757	0.0136878397385662	CD4/PTPRC/CCR5/GPR65	4
BP	GO:0048872	homeostasis of number of cells	3/33	246/18670	0.009211828748201	0.0278512199389403	0.0137161211978637	NCKAP1L/FCER1G/HCLS1	3
BP	GO:0042509	regulation of tyrosine phosphorylation of STAT protein	2/33	83/18670	0.00942866992764435	0.0284402170013758	0.0140061894645774	HCLS1/CSF1R	2
BP	GO:0033157	regulation of intracellular protein transport	3/33	250/18670	0.00962436856527961	0.0289628433980792	0.0142635716192587	RAC2/HCLS1/LCP1	3
BP	GO:0051924	regulation of calcium ion transport	3/33	254/18670	0.0100476095435008	0.0301638723028961	0.0148550522817475	CD4/LILRB1/ARRB2	3
BP	GO:0001776	leukocyte homeostasis	2/33	86/18670	0.0100935653252139	0.0301638723028961	0.0148550522817475	NCKAP1L/FCER1G	2
BP	GO:0007260	tyrosine phosphorylation of STAT protein	2/33	86/18670	0.0100935653252139	0.0301638723028961	0.0148550522817475	HCLS1/CSF1R	2
BP	GO:0002690	positive regulation of leukocyte chemotaxis	2/33	87/18670	0.0103197205030416	0.0307684969270825	0.0151528167833649	NCKAP1L/RAC2	2
BP	GO:0034103	regulation of tissue remodeling	2/33	88/18670	0.0105481237352645	0.0312330911518957	0.0153816193532105	SYK/CSF1R	2
BP	GO:0045921	positive regulation of exocytosis	2/33	88/18670	0.0105481237352645	0.0312330911518957	0.0153816193532105	FCER1G/SYK	2
BP	GO:0061097	regulation of protein tyrosine kinase activity	2/33	88/18670	0.0105481237352645	0.0312330911518957	0.0153816193532105	PTPRC/CSF1R	2
BP	GO:0072503	cellular divalent inorganic cation homeostasis	4/33	493/18670	0.0107194634966865	0.0316677971950167	0.0155957026424152	CD4/PTPRC/CCR5/GPR65	4
BP	GO:0032651	regulation of interleukin-1 beta production	2/33	90/18670	0.0110116417812831	0.0324566884466587	0.0159842144578107	CLEC7A/ARRB2	2
BP	GO:0035710	CD4-positive, alpha-beta T cell activation	2/33	92/18670	0.0114840545024232	0.0337720144934587	0.0166319839814497	NCKAP1L/CD86	2
BP	GO:0002832	negative regulation of response to biotic stimulus	2/33	95/18670	0.0122092097923168	0.0357417003217257	0.0176020114919665	LILRB1/ARRB2	2
BP	GO:0042116	macrophage activation	2/33	95/18670	0.0122092097923168	0.0357417003217257	0.0176020114919665	PTPRC/SYK	2
BP	GO:0048010	vascular endothelial growth factor receptor signaling pathway	2/33	96/18670	0.0124553057395788	0.0363796373524801	0.0179161816306396	NCKAP1L/CYBB	2
BP	GO:0032231	regulation of actin filament bundle assembly	2/33	97/18670	0.0127035771129233	0.0370210339791962	0.0182320555452196	PLEK/GPR65	2
BP	GO:0030838	positive regulation of actin filament polymerization	2/33	99/18670	0.0132066142792285	0.0383140203022111	0.0188688232398675	HCK/NCKAP1L	2
BP	GO:0051817	modulation of process of other organism involved in symbiotic interaction	2/33	99/18670	0.0132066142792285	0.0383140203022111	0.0188688232398675	CD4/CSF1R	2
BP	GO:0051258	protein polymerization	3/33	283/18670	0.0134409710817345	0.0389064880415229	0.0191606007395979	HCK/NCKAP1L/HCLS1	3
BP	GO:0032611	interleukin-1 beta production	2/33	101/18670	0.0137182577725378	0.0394438102101254	0.019425220242909	CLEC7A/ARRB2	2
BP	GO:0032649	regulation of interferon-gamma production	2/33	101/18670	0.0137182577725378	0.0394438102101254	0.019425220242909	CLEC7A/LILRB1	2
BP	GO:0048259	regulation of receptor-mediated endocytosis	2/33	101/18670	0.0137182577725378	0.0394438102101254	0.019425220242909	SYK/ARRB2	2
BP	GO:2000379	positive regulation of reactive oxygen species metabolic process	2/33	102/18670	0.0139772871288804	0.0400992837408546	0.0197480267271199	SYK/CLEC7A	2
BP	GO:0007162	negative regulation of cell adhesion	3/33	289/18670	0.0142153057714212	0.040667769267005	0.0200279935074981	PTPRC/CD86/LILRB1	3
BP	GO:0032652	regulation of interleukin-1 production	2/33	103/18670	0.0142384443909266	0.040667769267005	0.0200279935074981	CLEC7A/ARRB2	2
BP	GO:0007009	plasma membrane organization	2/33	105/18670	0.014767111247903	0.0419919396939267	0.0206801186963445	PTPRC/BIN2	2
BP	GO:0033138	positive regulation of peptidyl-serine phosphorylation	2/33	105/18670	0.014767111247903	0.0419919396939267	0.0206801186963445	HCLS1/ARRB2	2
BP	GO:0002456	T cell mediated immunity	2/33	106/18670	0.0150346051997558	0.0426586270612852	0.0210084477516542	PTPRC/LILRB1	2
BP	GO:0048524	positive regulation of viral process	2/33	107/18670	0.0153041957710751	0.0433283261852149	0.0213382600316929	CD4/CSF1R	2
BP	GO:0018105	peptidyl-serine phosphorylation	3/33	299/18670	0.0155616348897072	0.0439049232952435	0.0216222215910368	HCLS1/SYK/ARRB2	3
BP	GO:0002526	acute inflammatory response	2/33	108/18670	0.0155758751891724	0.0439049232952435	0.0216222215910368	FCER1G/BTK	2
BP	GO:0050868	negative regulation of T cell activation	2/33	112/18670	0.0166833265560038	0.0469241276335531	0.0231091141837548	CD86/LILRB1	2
BP	GO:0032609	interferon-gamma production	2/33	113/18670	0.0169653342975205	0.0475102962648568	0.0233977895095385	CLEC7A/LILRB1	2
BP	GO:0035821	modulation of process of other organism	2/33	113/18670	0.0169653342975205	0.0475102962648568	0.0233977895095385	CD4/CSF1R	2
BP	GO:0002688	regulation of leukocyte chemotaxis	2/33	114/18670	0.0172493846570235	0.0476710066234147	0.0234769358722675	NCKAP1L/RAC2	2
BP	GO:0030218	erythrocyte differentiation	2/33	114/18670	0.0172493846570235	0.0476710066234147	0.0234769358722675	NCKAP1L/HCLS1	2
BP	GO:0032612	interleukin-1 production	2/33	115/18670	0.0175354699972213	0.0476710066234147	0.0234769358722675	CLEC7A/ARRB2	2
BP	GO:0002291	T cell activation via T cell receptor contact with antigen bound to MHC molecule on antigen presenting cell	1/33	10/18670	0.0175396809807297	0.0476710066234147	0.0234769358722675	LILRB1	1
BP	GO:0038063	collagen-activated tyrosine kinase receptor signaling pathway	1/33	10/18670	0.0175396809807297	0.0476710066234147	0.0234769358722675	SYK	1
BP	GO:0042536	negative regulation of tumor necrosis factor biosynthetic process	1/33	10/18670	0.0175396809807297	0.0476710066234147	0.0234769358722675	LILRB1	1
BP	GO:0045657	positive regulation of monocyte differentiation	1/33	10/18670	0.0175396809807297	0.0476710066234147	0.0234769358722675	CD4	1
BP	GO:0048304	positive regulation of isotype switching to IgG isotypes	1/33	10/18670	0.0175396809807297	0.0476710066234147	0.0234769358722675	PTPRC	1
BP	GO:0072610	interleukin-12 secretion	1/33	10/18670	0.0175396809807297	0.0476710066234147	0.0234769358722675	LILRB1	1
BP	GO:0072641	type I interferon secretion	1/33	10/18670	0.0175396809807297	0.0476710066234147	0.0234769358722675	LILRB1	1
BP	GO:0097048	dendritic cell apoptotic process	1/33	10/18670	0.0175396809807297	0.0476710066234147	0.0234769358722675	LILRB1	1
BP	GO:1990822	basic amino acid transmembrane transport	1/33	10/18670	0.0175396809807297	0.0476710066234147	0.0234769358722675	SLC7A7	1
BP	GO:2000109	regulation of macrophage apoptotic process	1/33	10/18670	0.0175396809807297	0.0476710066234147	0.0234769358722675	CCR5	1
BP	GO:2000668	regulation of dendritic cell apoptotic process	1/33	10/18670	0.0175396809807297	0.0476710066234147	0.0234769358722675	LILRB1	1
BP	GO:0043666	regulation of phosphoprotein phosphatase activity	2/33	117/18670	0.0181137151663898	0.0491277442853136	0.0241943475464384	NCKAP1L/PTPRC	2
CC	GO:0005884	actin filament	4/36	111/19717	4.87687393233883e-05	0.00304732080120361	0.00205143995185065	HCK/RAC2/HCLS1/LCP1	4
CC	GO:0009897	external side of plasma membrane	6/36	393/19717	7.08679256093862e-05	0.00304732080120361	0.00205143995185065	CD4/PTPRC/CD86/FCER1G/LILRB1/CCR5	6
CC	GO:0030667	secretory granule membrane	5/36	298/19717	0.000195793725480303	0.00368192930805225	0.00247865498094092	NCKAP1L/PTPRC/FCER1G/CYBB/FCGR2A	5
CC	GO:0030139	endocytic vesicle	5/36	303/19717	0.000211506007734986	0.00368192930805225	0.00247865498094092	RAC2/CYBB/SYK/ARRB2/MSR1	5
CC	GO:0045121	membrane raft	5/36	315/19717	0.000253146380570014	0.00368192930805225	0.00247865498094092	CD4/HCK/PTPRC/LCP2/BTK	5
CC	GO:0098857	membrane microdomain	5/36	316/19717	0.000256878788933878	0.00368192930805225	0.00247865498094092	CD4/HCK/PTPRC/LCP2/BTK	5
CC	GO:0098589	membrane region	5/36	328/19717	0.00030501942664458	0.00374738152734769	0.00252271706247397	CD4/HCK/PTPRC/LCP2/BTK	5
CC	GO:0001891	phagocytic cup	2/36	27/19717	0.00110546216345299	0.0118837182571196	0.00800005513025189	BIN2/LCP1	2
CC	GO:0002102	podosome	2/36	30/19717	0.0013653103086717	0.0130462985050851	0.00878269789204016	BIN2/LCP1	2
CC	GO:0045335	phagocytic vesicle	3/36	132/19717	0.00178177429144172	0.0153232589063988	0.0103155353715047	RAC2/CYBB/SYK	3
CC	GO:0070820	tertiary granule	3/36	164/19717	0.00329813189135923	0.0248726923382062	0.0167441625287802	NCKAP1L/FCER1G/CYBB	3
CC	GO:0030666	endocytic vesicle membrane	3/36	167/19717	0.00347060823323807	0.0248726923382062	0.0167441625287802	RAC2/CYBB/MSR1	3
CC	GO:0001726	ruffle	3/36	172/19717	0.0037701937571692	0.0249412817781963	0.0167903365703892	LCP1/PLEK/SAMSN1	3
CC	GO:0101003	ficolin-1-rich granule membrane	2/36	61/19717	0.0055434083565944	0.0330120030268549	0.0222235026496575	NCKAP1L/FCER1G	2
CC	GO:0031252	cell leading edge	4/36	403/19717	0.00604166002437302	0.0330120030268549	0.0222235026496575	RAC2/LCP1/PLEK/SAMSN1	4
CC	GO:0005925	focal adhesion	4/36	405/19717	0.00614705616215928	0.0330120030268549	0.0222235026496575	HCK/PTPRC/RAC2/LCP1	4
CC	GO:0030055	cell-substrate junction	4/36	412/19717	0.00652562850530852	0.0330120030268549	0.0222235026496575	HCK/PTPRC/RAC2/LCP1	4
CC	GO:0070821	tertiary granule membrane	2/36	73/19717	0.00785231220919462	0.0375166027772632	0.025255974941854	FCER1G/CYBB	2
CC	GO:0030670	phagocytic vesicle membrane	2/36	76/19717	0.00848652499890976	0.0384126921003284	0.0258592174482015	RAC2/CYBB	2
MF	GO:0019865	immunoglobulin binding	4/35	24/17696	1.32447799970047e-07	1.73506617960762e-05	1.21294301025201e-05	CD4/FCER1G/FCGR2C/FCGR2A	4
MF	GO:0042287	MHC protein binding	4/35	40/17696	1.11385712885199e-06	5.05158753978669e-05	3.53144327811524e-05	CD4/CLEC7A/PILRA/LILRB1	4
MF	GO:0019864	IgG binding	3/35	11/17696	1.1568521083481e-06	5.05158753978669e-05	3.53144327811524e-05	FCER1G/FCGR2C/FCGR2A	3
MF	GO:0140375	immune receptor activity	5/35	128/17696	4.99346718495715e-06	0.000163536050307347	0.000114324117129282	CD4/FCER1G/IL10RA/LILRB1/CCR5	5
MF	GO:0001618	virus receptor activity	4/35	74/17696	1.33710409490958e-05	0.000291934394055257	0.000204084309223041	CD4/CD86/CCR5/MRC1	4
MF	GO:0140272	exogenous protein binding	4/35	74/17696	1.33710409490958e-05	0.000291934394055257	0.000204084309223041	CD4/CD86/CCR5/MRC1	4
MF	GO:0001784	phosphotyrosine residue binding	3/35	40/17696	6.65997218825079e-05	0.00124636622380122	0.000871304632147096	HCK/SYK/SAMSN1	3
MF	GO:0015026	coreceptor activity	3/35	44/17696	8.87934255632775e-05	0.00145399234359867	0.00101645105579015	CD4/CD86/CCR5	3
MF	GO:0004715	non-membrane spanning protein tyrosine kinase activity	3/35	46/17696	0.000101497807516741	0.00147735697607701	0.00103278470806508	HCK/SYK/BTK	3
MF	GO:0019955	cytokine binding	4/35	128/17696	0.000114936370980487	0.00150566645984438	0.00105257518687393	CD4/IL10RA/CCR5/CSF1R	4
MF	GO:0004713	protein tyrosine kinase activity	4/35	134/17696	0.000137187880898506	0.00150979701819046	0.00105546276080812	HCK/SYK/BTK/CSF1R	4
MF	GO:0045309	protein phosphorylated amino acid binding	3/35	51/17696	0.000138302016933478	0.00150979701819046	0.00105546276080812	HCK/SYK/SAMSN1	3
MF	GO:0051219	phosphoprotein binding	3/35	83/17696	0.000584333851704463	0.00588828727486805	0.00411635992698691	HCK/SYK/SAMSN1	3
MF	GO:0042288	MHC class I protein binding	2/35	20/17696	0.000706087497927678	0.00660696158775184	0.00461876784358707	PILRA/LILRB1	2
MF	GO:0005537	mannose binding	2/35	22/17696	0.000856324831606126	0.00731013921079928	0.00511034239726426	CLEC4A/MRC1	2
MF	GO:0004896	cytokine receptor activity	3/35	96/17696	0.00089284143032663	0.00731013921079928	0.00511034239726426	CD4/IL10RA/CCR5	3
MF	GO:0030246	carbohydrate binding	4/35	271/17696	0.00193869416079032	0.0149393491213843	0.0104437394420284	CLEC4A/CLEC7A/LY75/MRC1	4
MF	GO:0042169	SH2 domain binding	2/35	36/17696	0.00229522632634263	0.0167041471528269	0.0116774672743748	SYK/LILRB1	2
MF	GO:0019902	phosphatase binding	3/35	185/17696	0.00575406577179703	0.0396727692687058	0.0277342782352544	SYK/LILRB1/CSF1R	3
