# Supplementary material for: Identification and Exploration of Novel Macrophage M2-Related Biomarkers and Potential Therapeutic Agents in Endometriosis
Source: Front Mol Biosci. 2021 Jul 6;8:656145. doi: 10.3389/fmolb.2021.656145 (PMC8290202; doi:10.3389/fmolb.2021.656145)
Supplement: Supplementary file 7 [file Table6.XLS]

ID	logFC	AveExpr	t	P.Value	adj.P.Val	B
KIAA1324	-2.47353013331579	7.25016869439474	-10.8415076959177	2.1698644883267e-13	1.47260425981583e-09	20.2725001076357
ELF3	-1.71032670005263	7.34740288944737	-10.2760383572659	1.04518934750687e-12	3.10159938872663e-09	18.7758608374117
HOOK1	-1.92336177657895	5.73499319434211	-9.96548239194069	2.5225717847082e-12	4.99048784741439e-09	17.9344655522061
ITGB8	-1.52966694105263	6.79990124526316	-8.94376343736168	4.99452706261385e-11	4.14698575094083e-08	15.0712529332794
TRAF3IP2	-0.802208874105262	7.54557499294737	-8.86880567736808	6.24943334665006e-11	4.43724333017721e-08	14.855638169434
HOXB6	-1.58716058747368	6.930851941	-8.70797357721476	1.01320037727452e-10	6.01334423912428e-08	14.3905529906191
ECI1	-1.62618752105263	8.19192013052632	-8.65207303215596	1.19934910056106e-10	6.77917801126655e-08	14.22812940136
CCNB1	-1.70647658568421	6.51048456084211	-8.60660882105693	1.37605983918846e-10	7.11594687547542e-08	14.0957390357308
RNASEH2A	-0.919803184157897	7.42137328160526	-8.60594487416148	1.37882711150745e-10	7.11594687547542e-08	14.0938037236331
FOXA2	-1.22043695931579	5.83682672823684	-8.55916442362873	1.58869260000868e-10	7.85740881754292e-08	13.9573068809514
DLX5	-2.54034466326315	7.28989525205263	-8.53534059915129	1.70772254961172e-10	8.10826666555642e-08	13.8876888367815
DNAL4	-0.711045585157892	6.84709493847368	-8.4182527017706	2.43802480156673e-10	9.94737559435066e-08	13.5445209156429
P2RY14	-2.62165201757895	8.03793463384211	-8.40817401777604	2.5140797626834e-10	9.94737559435066e-08	13.514903742112
C9orf116	-0.92227386436842	6.13122913097368	-8.2818892099703	3.69790967230952e-10	1.33012690334285e-07	13.1427732321904
CDK1	-1.89417357884211	6.72465569426316	-8.20530965257884	4.67677695818846e-10	1.58609549981991e-07	12.916196148175
DNAJC10	-1.46529394447368	7.7160500525	-8.18263697181501	5.01412955405534e-10	1.65326993907325e-07	12.8489837085133
HPN	-1.22263441563158	6.28255690902632	-8.16183292901064	5.3453047903352e-10	1.71483156381835e-07	12.7872588525506
KIF15	-1.49555481236842	5.79503273118421	-7.99129875178028	9.04508758888024e-10	2.61866316292704e-07	12.2794498827005
KIF4A	-1.66019047347369	6.00637917957895	-7.91862734032479	1.13280962223702e-09	3.12708144557057e-07	12.062078920439
PTCH1	-2.49699501321053	7.58396243707895	-7.82982765476245	1.49247216425459e-09	3.79029612992535e-07	11.7957015433422
TXN	-1.14754008436842	9.55127082360526	-7.72634867954238	2.06002912062395e-09	4.70241262727045e-07	11.4842592046894
TRAPPC6A	-0.621965204052633	7.75514207481579	-7.63739349293377	2.71986855706308e-09	6.09147920232806e-07	11.2156715336114
MECOM	-1.57643723210526	7.03807425131579	-7.58276355998589	3.22711597904167e-09	6.96470303113176e-07	11.0503433111695
ST14	-1.03669104426316	6.57428287786842	-7.56526666890182	3.40898798274548e-09	7.02955142495844e-07	10.9973320070306
STXBP6	-1.46257428705263	6.27464046015789	-7.56073208432316	3.45778801732734e-09	7.02955142495844e-07	10.9835886311223
CCNA2	-1.32850853342105	6.62854367381579	-7.55740433902389	3.49404830726662e-09	7.02955142495844e-07	10.9735017077785
PAICS	-0.873930625999999	7.79417980752632	-7.5183622860759	3.94924703503724e-09	7.68484627965444e-07	10.8550821758176
HMG20B	-0.597821014894735	7.52123671939474	-7.50707382711667	4.09169218481456e-09	7.83361068286272e-07	10.8208166439991
NPAS3	-1.31923094942105	6.07554454792105	-7.37740964529265	6.15182350417191e-09	1.10216383635799e-06	10.4264085951616
STRA13	-0.830431249842104	8.12347187771053	-7.37385305370046	6.22114381095075e-09	1.10216383635799e-06	10.415569542907
HOXA11	-1.96877557026316	7.82514787592105	-7.36335327646697	6.43042070874704e-09	1.12025558819899e-06	10.3835641702968
WDR77	-1.1664069188421	8.19006391426316	-7.32252676155507	7.31388676045884e-09	1.20577549787009e-06	10.2590284187518
TOM1L1	-1.12842064263158	7.20903219605263	-7.30433835963815	7.74594846651068e-09	1.25951244243126e-06	10.2035023811313
KIF2C	-0.938826556999999	7.03329085781579	-7.26767638083099	8.69666350314724e-09	1.37093389584974e-06	10.0914973383207
HIST1H4J	-1.22845678110526	6.94291720102632	-7.23328304604111	9.69528966198076e-09	1.43693215605545e-06	9.98632481162785
BUB1	-0.809205343578949	4.86200772505263	-7.23205563760836	9.73298944041447e-09	1.43693215605545e-06	9.98256974446513
CENPF	-1.32101413921053	5.67592339355263	-7.22938243400277	9.81560871705301e-09	1.43693215605545e-06	9.97439107928154
MCM2	-0.967677690631576	7.608614381	-7.22582752249818	9.92657428783043e-09	1.43693215605545e-06	9.96351395947007
HMGB3	-1.09768714005263	8.00510651365789	-7.18116863743316	1.14331836418883e-08	1.59180286520178e-06	9.82678552774644
F11R	-0.663502027736844	7.80051304718421	-7.10651068193713	1.44843921198046e-08	1.85067093210795e-06	9.59787455506595
TRIP13	-0.861534817684212	7.07274091431579	-7.10617583321642	1.44997806812165e-08	1.85067093210795e-06	9.59684694181056
PIGR	-1.33388598936842	7.776937349	-7.0959350185241	1.49784518658362e-08	1.87151814365764e-06	9.56541512485826
TIMELESS	-0.789194042578949	6.65307403239474	-7.08441404350835	1.55360105071069e-08	1.92096296582665e-06	9.53004516633101
NUDT21	-0.588021482210523	7.73117902205263	-7.07354281057545	1.6081279695947e-08	1.96788443289578e-06	9.49666129508911
MCM4	-0.896901666368421	6.42728216207895	-7.04052180128344	1.78585758440105e-08	2.1290618413239e-06	9.39520810079035
MAD2L1	-1.61958887547368	6.20752044805263	-7.03932617639681	1.79265138136207e-08	2.1290618413239e-06	9.39153326604084
ZWINT	-2.08802971647368	7.65218520965789	-7.03330070917348	1.82728740167238e-08	2.1290618413239e-06	9.37301209003873
ARSD	-0.756887680210525	6.87310255673684	-7.02984432504068	1.84745888505781e-08	2.1290618413239e-06	9.36238668228866
LMNB2	-1.24034912868421	7.18581399039474	-7.02478308136654	1.87740149898153e-08	2.14276498008757e-06	9.34682624487865
IP6K2	-0.653705243052629	8.41385862478947	-7.01939930521954	1.90978866728e-08	2.15897061720129e-06	9.3302722974633
KIF18A	-1.08694185210526	4.30198175342105	-7.01196231328333	1.95545452290128e-08	2.18974011196587e-06	9.30740193852409
PCBD1	-0.666921595210526	8.03048307976316	-7.00292135225025	2.01245234679115e-08	2.23245488808379e-06	9.27959403161896
EDN3	-1.801089437	5.68071983571053	-7.00000165278505	2.03121421999199e-08	2.23245488808379e-06	9.27061254597773
UGT8	-1.84482780078947	5.68534522644737	-6.99183291462068	2.08464686573976e-08	2.27016131159e-06	9.24548113213655
PDIA4	-0.890103348526315	8.87361739257895	-6.98188718252836	2.15161673998991e-08	2.32179006397093e-06	9.21487679374368
PDIA6	-0.871623286894733	10.2979148139211	-6.95822112082011	2.31981093287816e-08	2.48073475434809e-06	9.14202726990997
MKI67	-0.957294528052629	6.7716983965	-6.95442118671893	2.34802395415822e-08	2.4884861014159e-06	9.13032684574704
PRC1	-1.69500042378947	6.41357526705263	-6.95133477245966	2.37119329987892e-08	2.49080216544804e-06	9.12082275089829
HMGN1	-0.686841502631584	11.0174899918421	-6.94058742951122	2.45368256910877e-08	2.55484316625624e-06	9.08772339082526
HMMR	-1.26563550252632	6.3287235571579	-6.92788908774691	2.55487621206035e-08	2.63707657714403e-06	9.04860602354723
TJP3	-1.06087036368421	5.63808049184211	-6.89736810315128	2.81561468127431e-08	2.84561647474239e-06	8.95454497824655
NUDT15	-0.835249847736839	7.43396400981579	-6.89218363638934	2.86249386536213e-08	2.85527749427298e-06	8.93856159338155
APEX1	-0.534656750421057	10.2579414016316	-6.77869410505376	4.11052699338738e-08	3.87237741361176e-06	8.58829000289621
MYO6	-0.905433231999999	7.07075132978947	-6.75031322172639	4.50034747771693e-08	4.17336910628906e-06	8.50058521308348
DUSP4	-1.32115580594737	5.72124050281579	-6.73732318203272	4.69096479961568e-08	4.28321170549524e-06	8.46042849690622
SNRPF	-0.762704571578945	8.88686068052631	-6.72855667719731	4.82417156527429e-08	4.33479166692936e-06	8.4333233620743
ALDH1A2	-1.88600094121052	6.66474210571053	-6.72777165055527	4.83628391080428e-08	4.33479166692936e-06	8.43089595209606
ADAMTS9	-1.07455680273684	7.95800378863158	-6.72643281005059	4.8570117245291e-08	4.33479166692936e-06	8.4267560027758
TCF12	-0.639368625421049	8.96328620676316	-6.7026408009783	5.24061442516179e-08	4.63173734336943e-06	8.35317183409596
DNAAF1	-0.698853000421051	6.02511073136842	-6.69236042208262	5.41565190166657e-08	4.69570327015178e-06	8.32136806516845
TYMS	-1.90871939747369	7.34409480231579	-6.69213006184118	5.41964067405892e-08	4.69570327015178e-06	8.3206553561143
TPX2	-1.39595539336842	6.59461742752632	-6.66614115929932	5.88913623592349e-08	5.01537018550068e-06	8.24023255273298
MAP3K1	-1.43910832415789	6.75119167739474	-6.65773373305299	6.04960291902962e-08	5.09282174814763e-06	8.21420903833534
H2AFX	-0.815862916947369	7.35710982889474	-6.62097902663026	6.80431398147224e-08	5.60883381667191e-06	8.100405102516
FANCI	-0.957215533947367	6.00657786355263	-6.61648594323275	6.90283836796339e-08	5.65080630536038e-06	8.0864890937932
ASL	-1.00233664710527	7.55216776592105	-6.56107460663324	8.24244132189247e-08	6.52251856605757e-06	7.91480016952584
OIP5	-0.907859396315789	5.99522673973684	-6.5496265032799	8.55021528212335e-08	6.67704311834238e-06	7.87931369076688
TWISTNB	-0.867460676473686	5.86075965281579	-6.52545899268332	9.23836204117251e-08	7.14339933978507e-06	7.80438384706555
WEE1	-0.816401023210525	7.80127720997368	-6.51816424289605	9.45680019107468e-08	7.14982281962143e-06	7.78176274961448
EMX2	-1.39658399094737	8.34077581505263	-6.48317228301856	1.05789108044046e-07	7.90189304676549e-06	7.67322650672812
ODC1	-0.839744342526318	9.56419416505263	-6.47673480536351	1.07994550557152e-07	7.96208270256769e-06	7.65325458094299
CASP2	-0.558046093263158	6.46733028126316	-6.46451611307846	1.12308305077067e-07	8.2113744942851e-06	7.61534306021523
CCT2	-0.609403998052633	9.62105149202632	-6.46326569811804	1.12759397015036e-07	8.2113744942851e-06	7.6114630694675
RANBP1	-0.57712418536842	7.57950089678947	-6.43551669842029	1.23251409309729e-07	8.92069651528343e-06	7.52534654786781
RCAN3	-1.3494054588421	5.05560590321053	-6.42873548792835	1.25961004126802e-07	9.06155829687967e-06	7.50429816357257
COX7A2	-0.536847460526319	10.8582621555263	-6.42034150217023	1.29397938477941e-07	9.25273210682629e-06	7.47824200227629
ZWILCH	-0.867997627210528	6.63747923060526	-6.35298667976069	1.60610575224529e-07	1.12409526285742e-05	7.26909443191219
HOXB7	-1.02139357942105	7.5061506645	-6.35224968786891	1.60990896955149e-07	1.12409526285742e-05	7.26680533058815
SNRPD1	-0.514114229263157	8.13482343957895	-6.34881826471464	1.62773593675933e-07	1.12989623212475e-05	7.25614714503743
KIAA0101	-2.03401412236842	7.60161833565789	-6.34300481234181	1.65839093312551e-07	1.13786707376878e-05	7.23808963804367
STIL	-0.814580645894734	6.63675467231579	-6.32476138262921	1.75840005441916e-07	1.17931471637592e-05	7.18141782240428
SPINT2	-1.43245032847368	8.94361214839474	-6.32473657981807	1.75854005727496e-07	1.17931471637592e-05	7.18134076953718
SPC25	-1.31037146384211	5.12528471913158	-6.31153075568133	1.83469172407925e-07	1.22347139128206e-05	7.14031352260678
FEN1	-0.960571732105266	6.970877165	-6.30764459030501	1.85772463698141e-07	1.231910136367e-05	7.12823949668766
PRDM1	-1.20487055836842	7.54004117028947	-6.29412454476471	1.94013851880647e-07	1.27234498443275e-05	7.0862314600056
HMGB3P1	-0.834297662473683	6.5722655735	-6.29117388503309	1.95860645051225e-07	1.27739882239452e-05	7.07706303204811
KIF11	-2.37753823121052	5.55827530439474	-6.28596329297904	1.9916504544306e-07	1.28662869916411e-05	7.06087205159411
PTTG1	-0.876188827315791	8.35699436423684	-6.28552784959783	1.9944370736832e-07	1.28662869916411e-05	7.05951896739324
SPA17	-1.0550153191579	6.763616342	-6.27721024961517	2.04842211700238e-07	1.31431192047666e-05	7.03367246010033
NUSAP1	-2.02656223842105	7.04770624921053	-6.27234267538896	2.08069168703331e-07	1.32783926478954e-05	7.01854617780652
HSD17B8	-0.551660174105264	7.64459553031579	-6.25574962634743	2.19457247052518e-07	1.37828440344624e-05	6.96697936485553
SNRPB	-0.511187548526314	9.31372087731579	-6.25343682256959	2.21093399104886e-07	1.38125191967105e-05	6.95979143903881
ODF2	-0.731445009947366	5.79583615081579	-6.23576358590886	2.34006318341419e-07	1.4466953118295e-05	6.90486247904045
FOXM1	-1.24855831021052	5.59250925068421	-6.23376095801899	2.35516398277939e-07	1.44848686402028e-05	6.89863797322955
AC012065.7	-3.23891848494737	8.07564091910526	-6.21876492849939	2.47138790764813e-07	1.51213270431873e-05	6.85202610975231
MELK	-1.77483566689474	6.49567329918421	-6.21324168754731	2.51562789245208e-07	1.53130785043109e-05	6.83485762148099
C6orf211	-0.799211593157895	8.15279606447368	-6.19394725596752	2.67649170593871e-07	1.60454326007538e-05	6.77487992814977
NHP2	-0.533064228263161	9.65599293218421	-6.18814768616796	2.72682934068929e-07	1.62650574241115e-05	6.75685091459734
CELSR1	-1.09641193073684	5.66156876305263	-6.16190096267479	2.96676010058722e-07	1.74133040217377e-05	6.67525441165194
MCM7	-0.623653758999999	8.01610046839474	-6.16072282051692	2.97801239798883e-07	1.74133040217377e-05	6.6715916414114
OCLN	-0.941022244578948	6.31167270771053	-6.1580540029805	3.00366026278159e-07	1.74396973961145e-05	6.6632944175033
LSM4	-0.667100545473686	7.88993251989474	-6.15658661500752	3.01785626903363e-07	1.74396973961145e-05	6.65873235813975
PCNA	-1.03519205989473	8.64979358268421	-6.11145487317911	3.48887669473645e-07	1.96269982779723e-05	6.51841334081338
GATA2	-0.780329454000001	7.831452093	-6.09831748853757	3.63933726428974e-07	2.0281189355455e-05	6.4775664154326
CACNA1D	-1.35777367357895	6.581231089	-6.09395150626959	3.69076451408279e-07	2.04517035387413e-05	6.46399156690587
DTL	-1.12742438947368	6.36553875368421	-6.08762236135463	3.76661016549115e-07	2.06063692136671e-05	6.44431274442996
CENPE	-1.37536736978947	4.74350569352632	-6.06414907596119	4.06177900325515e-07	2.17177102561435e-05	6.37132856261456
GSTZ1	-1.10233721768421	6.47149410642105	-6.0545570277958	4.18895780340492e-07	2.20990796117406e-05	6.34150466607664
LMAN1	-0.552662910315791	7.77626183589474	-6.03758780420254	4.42378613096496e-07	2.32346643250239e-05	6.28874394214706
SRD5A3	-1.34494003568421	6.03623006005263	-6.03288928129432	4.49110399506782e-07	2.33380757249595e-05	6.27413545585018
PRRG4	-1.14579463068421	6.57042217360526	-6.03074808808787	4.52212082286495e-07	2.33380757249595e-05	6.26747816038685
RAD51AP1	-1.37554006905263	5.56955983494737	-6.02735270686605	4.57174544087459e-07	2.3390783785854e-05	6.25692144374351
GCNT2	-1.85102988631579	5.42923232894737	-6.00196852101703	4.96041778137986e-07	2.51624611388799e-05	6.17800035506927
PARP1	-0.541981314578946	8.43085762218421	-5.98450753223649	5.24679348030296e-07	2.63895926318628e-05	6.1237154871024
CDS1	-1.0673016948421	5.97190908521053	-5.97583794269458	5.39506660015163e-07	2.67564011345076e-05	6.09676333443595
CDC20	-1.8268142781579	6.17637105671053	-5.96693997454836	5.55160350508422e-07	2.73433749399791e-05	6.06910192381158
DDX39A	-0.627750835631579	8.70354609218421	-5.9280092721718	6.2916569348712e-07	3.06073638593939e-05	5.94808708499546
CDCA8	-1.17269078026316	5.85333482460526	-5.90913243831283	6.68522095687839e-07	3.21758747205391e-05	5.88941626291008
GTF2I	-0.796157947263157	6.88170161005263	-5.90865903169318	6.69540105810712e-07	3.21758747205391e-05	5.88794494349617
RFXANK	-0.656753771210528	7.70871930071053	-5.90020042130528	6.87992816713009e-07	3.29293336063848e-05	5.86165669241316
KMO	-2.67719175936842	6.48946273610526	-5.89304857023789	7.03990735146567e-07	3.32923108613137e-05	5.83943059827525
DNA2	-0.764382981631578	5.75980481023684	-5.8808294512118	7.32188349844543e-07	3.42168335143887e-05	5.8014588106274
HNRNPAB	-0.76587980278947	9.90048386123684	-5.8715167348353	7.54434338859595e-07	3.49809984463414e-05	5.77252071456446
ORM1	-1.10257728194737	5.18454277692105	-5.86756049477712	7.64088099568019e-07	3.52028587219186e-05	5.76022769846182
AIFM1	-0.783839225315787	8.11773768786842	-5.84816393407142	8.13233924766292e-07	3.71272564883688e-05	5.69996236957024
RCC1	-0.515435742578944	7.6228370345	-5.8124396785063	9.12160274198694e-07	4.01635324440627e-05	5.5889885516112
QPRT	-1.36690798689474	7.34756304971053	-5.81080629266537	9.16960176271357e-07	4.01635324440627e-05	5.58391533668125
NRTN	-1.58789503489474	3.61958569834211	-5.80526852372353	9.3342207118202e-07	4.05850548898556e-05	5.56671580915305
GINS1	-0.964041029263158	6.33814394589474	-5.8035812073163	9.38496298329673e-07	4.06567556977125e-05	5.56147540021903
METAP1	-0.571507656526315	8.88087417226316	-5.79588142807938	9.62003531269801e-07	4.13632429824626e-05	5.53756264308123
CCNE2	-0.748739732263156	5.55126918807895	-5.7937579365422	9.68589299137119e-07	4.13632429824626e-05	5.53096811724176
EZH2	-1.40371221378947	6.14017458573684	-5.79311391310606	9.70595546784348e-07	4.13632429824626e-05	5.52896811963542
TP53	-0.767188497894738	7.62113508368421	-5.78840831766498	9.8538076421229e-07	4.16182492542776e-05	5.51435536220495
RUVBL1	-0.844908824894739	7.13180343071053	-5.77917871603087	1.01503683172858e-06	4.24242506782334e-05	5.48569554268748
ILF2	-0.669033168684205	9.2636123856579	-5.76586849962988	1.0593802935131e-06	4.39679863076941e-05	5.44436888152343
NCAPH	-0.981720521368421	5.55903626773684	-5.75201421962747	1.10759119361328e-06	4.57179966648576e-05	5.40135860791929
RIBC2	-0.663695892631579	4.32891204421053	-5.75154865307813	1.10924878175897e-06	4.57179966648576e-05	5.39991337104718
CDC6	-0.842303328631579	5.66008272094737	-5.74533228762299	1.1316200147203e-06	4.63183778438963e-05	5.38061685013667
DLGAP5	-2.51066182926316	5.526396608	-5.72624856127111	1.20314972035509e-06	4.89088602075851e-05	5.32138598468265
ID1	-1.61129464894737	10.3946872718421	-5.71946930398758	1.22963132839028e-06	4.95796420353723e-05	5.300347903432
MIF	-0.852572763684211	11.1371950144737	-5.71152369391846	1.26141015868055e-06	5.05842519714125e-05	5.27569231488282
GLA	-1.59697982631579	8.67496240842105	-5.69144830252064	1.34540071329603e-06	5.34110584174712e-05	5.21340760434829
PPP1CA	-0.792669197947365	9.07696449576316	-5.67909077597548	1.39985200284121e-06	5.50206730918051e-05	5.17507539061786
NDUFB11	-0.541713745789471	9.45870272657895	-5.64108535247945	1.58147632987503e-06	6.13468105739106e-05	5.05722339875513
PPIB	-0.613846174210529	11.1940066955263	-5.63931635405088	1.59048024164632e-06	6.14681735269844e-05	5.05173933876326
RAD54L	-0.908218010631579	5.62094062836842	-5.63734890451329	1.600554280419e-06	6.14681735269844e-05	5.04564022123361
KPNA2	-1.18327056094737	8.98067851426316	-5.62730722829997	1.65297071002047e-06	6.28870587434071e-05	5.01451354758229
POLE2	-0.696204237578947	6.82541445805263	-5.62564220214854	1.66182587278468e-06	6.30219588177448e-05	5.00935281715191
PGRMC1	-1.14082905610526	10.4639323835263	-5.60346687137863	1.78437039667012e-06	6.70268247103618e-05	4.94063267451709
MRPL15	-0.532876568894743	8.6396089713421	-5.59736331862525	1.81965286829489e-06	6.79835878220483e-05	4.92172212696684
RFC2	-0.543603039842107	6.56680971481579	-5.59708199094722	1.82129578158478e-06	6.79835878220483e-05	4.92085053645225
HMGCR	-1.36375945657895	8.08429497434211	-5.59504620127948	1.83322863830097e-06	6.80448804166583e-05	4.91454350300574
GSTP1	-0.645252963631576	10.0883606139737	-5.59387391598971	1.84013535077905e-06	6.80448804166583e-05	4.91091176335293
COMMD4	-0.512541162842107	7.64834105068421	-5.58574972798664	1.88871821460194e-06	6.94983841484699e-05	4.88574486572185
HOXA10	-1.61314646515789	8.63460006742105	-5.58480902569917	1.89442557432036e-06	6.94983841484699e-05	4.88283099158497
NDC1	-0.656292459473684	6.66093986868421	-5.58438442868226	1.89700728425478e-06	6.94983841484699e-05	4.88151579459896
DYNLT1	-0.517836431052633	10.487592795	-5.56593221767726	2.01265618686529e-06	7.24761503560789e-05	4.82436845649073
NME1	-0.924143387315791	9.25959649318421	-5.56422249001354	2.02372107878041e-06	7.25727166317931e-05	4.81907422835302
OVOL2	-0.87794574568421	6.15135859189474	-5.55074492039255	2.11309279558827e-06	7.50970403701581e-05	4.77734582156618
FNBP1L	-0.762021662000002	8.43094802426316	-5.53408021070095	2.22905287667588e-06	7.85129307007203e-05	4.72576297806058
RAB25	-2.18896752989474	6.99499031926316	-5.53021268117961	2.25685846046524e-06	7.90233331142254e-05	4.71379384945569
FXYD3	-0.939239849842105	7.79061387402632	-5.51877290543712	2.34114303079068e-06	8.12207375849949e-05	4.67839521787934
LEF1	-1.28989865663158	7.27474556905263	-5.5179952426491	2.34698508775512e-06	8.12207375849949e-05	4.67598912762372
HAPLN1	-0.71049630805263	4.93864103913158	-5.51026569441462	2.405847076146e-06	8.30157116100377e-05	4.6520757692817
GOLM1	-0.816349689368423	7.99886293321053	-5.49462238975304	2.52950944807137e-06	8.70297888365426e-05	4.6036897776753
PGBD5	-1.33157220157895	6.39517811552632	-5.49345253642843	2.53900767673501e-06	8.71041072914584e-05	4.6000719084568
SLC39A6	-0.955670423157892	9.60054074894737	-5.48551768025557	2.60437601537367e-06	8.88331704094409e-05	4.57553486937203
EXO1	-0.900322434368424	5.89032660439474	-5.48423960820431	2.61506047829985e-06	8.88765776485821e-05	4.57158302930605
DPH2	-0.588090849736844	7.13524297092105	-5.48357620542025	2.62062360379139e-06	8.88765776485821e-05	4.56953180560798
FH	-0.627398361947368	8.21152141902632	-5.47718483293888	2.67482719633048e-06	8.96898271763922e-05	4.54977122998367
DNAAF2	-0.691362934157896	7.25640693713158	-5.47187218486376	2.72073072424536e-06	9.07164991482934e-05	4.53334772340455
ATP5G3	-0.592283752473683	10.2234636879737	-5.46716912103222	2.76202104957282e-06	9.18271359317462e-05	4.51881014933015
RACGAP1	-1.460761921	7.0874411595	-5.46632332087073	2.76951260855646e-06	9.18271359317462e-05	4.51619585540799
HEY2	-1.82630598321053	6.9030305805	-5.43840294730378	3.02849794264058e-06	9.9031048427393e-05	4.42992211647728
AURKB	-1.01422667152632	5.90008641371053	-5.426955432021	3.14152424143563e-06	0.000102164089714633	4.39456414824428
CBLN1	-1.10904299926316	5.54016425142105	-5.41649591890734	3.24846019899645e-06	0.000105300386753035	4.36226555766316
EMID1	-0.800833320157894	7.20903680044737	-5.41473352343673	3.26683173370392e-06	0.000105373077932243	4.35682408252732
IPO4	-0.688319056947368	7.183580621	-5.41157550233724	3.30001044224491e-06	0.000105867902566073	4.34707408707251
MXD3	-0.626030764789472	6.23913219918421	-5.40731235152652	3.34533211515988e-06	0.000106744871524053	4.33391323981333
POLD2	-0.602337289157894	8.07579245173684	-5.40119949217181	3.41140052389643e-06	0.000108270920370724	4.31504434357438
GALNT7	-0.669803615631577	8.2208820716579	-5.39278243480528	3.50450177500886e-06	0.000110634138482327	4.28906727749357
LAMC2	-0.94227279326316	6.52021053021053	-5.38403589298174	3.60392538237828e-06	0.000113170884361985	4.2620787206414
UBE2S	-0.807652463315793	7.73269707202632	-5.37971788065681	3.65403831345696e-06	0.000113841036169906	4.24875699475009
FAM155A	-0.991749004368421	6.47921045781579	-5.36825270017669	3.7904859483565e-06	0.000117782901065423	4.21339181633401
ZNF3	-0.560628475315791	6.0286098955	-5.36040833206021	3.88674926741019e-06	0.000120458782778483	4.18920093461811
HELLS	-1.71173337152632	4.9617162695	-5.35670884641038	3.93298770080504e-06	0.000121574385438947	4.17779387289584
BRIP1	-1.04251353078947	4.77002734776316	-5.34893649956622	4.03192018630643e-06	0.000123986768423465	4.1538318727262
HMGN2	-0.514158547368421	11.7679764405263	-5.33971045476395	4.15257221235857e-06	0.000126787645107525	4.12539418892723
UBE2C	-0.979380880684207	7.78071109281579	-5.33930714015452	4.15792758868875e-06	0.000126787645107525	4.12415119251627
ALDH18A1	-0.71113625426316	8.5405567555	-5.33915264758448	4.15998082227978e-06	0.000126787645107525	4.123675057143
HJURP	-1.18418035242105	5.9421297248421	-5.33791929102353	4.17640852881569e-06	0.000126787645107525	4.11987400480542
FDPS	-0.506092919526314	8.65063133602631	-5.32622923954792	4.33535173063198e-06	0.000130943066266162	4.08385266130913
STT3A	-0.689968881736842	9.01959012597368	-5.32020469763727	4.41959703641501e-06	0.000132811688157585	4.06529307841224
NCAPD2	-0.80071070442105	6.88376514305263	-5.31668726987744	4.46953380136309e-06	0.000133635683179294	4.05445841859589
TTK	-2.00341881673684	4.89030315373684	-5.28949589892474	4.87496789457137e-06	0.00014430391249018	3.97073561268864
NASP	-0.515326115631578	8.21821433481579	-5.27797247836137	5.05762083424711e-06	0.000149338207220182	3.9352734281783
MLLT4	-0.662362785210526	6.02210672528947	-5.2702565978926	5.18370565239429e-06	0.000152681355071762	3.91153492820439
E2F5	-0.806981294894736	5.94920577465789	-5.26576102517321	5.25860189734121e-06	0.00015439473891489	3.89770633128025
PDZK1	-1.23795851563158	5.33522447113158	-5.26443497860409	5.28089839927931e-06	0.00015439473891489	3.89362768521626
PLEKHA1	-0.59928715036842	8.23281042376316	-5.25779089742756	5.39403540390458e-06	0.00015731498831535	3.87319418368713
NETO2	-0.880934729578946	6.23165140257895	-5.25451495286659	5.45070174160546e-06	0.000158578013904061	3.86312063228857
NCAPG	-1.447660312	5.19969779926316	-5.24920180048527	5.54386663730194e-06	0.00016026965406207	3.84678468117334
RFC3	-0.572283209368422	6.93928936952632	-5.24807201055521	5.5638801957313e-06	0.00016026965406207	3.84331132579189
LSM7	-0.521959653789475	9.06661249942105	-5.2477958364745	5.5687833580074e-06	0.00016026965406207	3.84246229089075
IDH2	-0.66971256836842	7.73598699528947	-5.24712935794204	5.58063361796481e-06	0.00016026965406207	3.84041338117873
NCAPG2	-0.742819499421055	6.66231041397368	-5.23971569778896	5.71415190528197e-06	0.000161878241326246	3.81762476528186
AP1M2	-1.32318555684211	6.81698248315789	-5.23016668131913	5.89081087207209e-06	0.000165696504861364	3.78827969669592
GPX7	-0.724688032789472	8.01823240518421	-5.21840812702295	6.11581181420372e-06	0.000171213882628769	3.75215602650304
OSR2	-1.02666696878947	9.7755529703421	-5.20951611327859	6.29160746036278e-06	0.000174193301621267	3.72484727470631
MRPL12	-0.532904629578947	7.69370324784211	-5.20931639260161	6.29561300720502e-06	0.000174193301621267	3.72423398709529
H2AFZ	-0.632141316263157	10.2915386371316	-5.19988068999634	6.48776560285066e-06	0.000178527394972308	3.69526384228224
BIRC5	-0.81896222505263	6.46619394694737	-5.19941615672498	6.49737444212613e-06	0.000178527394972308	3.69383781967583
SMARCA4	-0.594753684684211	7.82112297871053	-5.19506059685265	6.58815873640058e-06	0.00018060379723112	3.6804681456667
ZNF516	-1.05321838863158	8.32884651884211	-5.16205177606614	7.31834040014322e-06	0.000197428864885682	3.57920568472184
MAGT1	-0.508774160000002	8.15037226263158	-5.15922501697515	7.38448189047568e-06	0.000198668625568553	3.57053896282497
PPA1	-0.920386661631575	10.7461620260263	-5.15866013035964	7.39777021914914e-06	0.000198668625568553	3.56880714156413
APOBEC3B	-1.33679568284211	6.02662835647368	-5.15013474799344	7.60122470343856e-06	0.000203212921688774	3.54267408398981
RPRD1A	-0.597459830368422	7.53651450007895	-5.14493578208879	7.72800983537246e-06	0.000206138149990722	3.52674121741359
AIMP2	-0.502874371894734	8.32659951563158	-5.14184082317894	7.80447898445622e-06	0.00020724645535905	3.51725765922381
MDK	-1.00075895594737	9.55245553571053	-5.13681872351886	7.9301631412479e-06	0.000209180081081361	3.50187107669658
SHCBP1	-1.41300681468421	5.09671858213158	-5.13442845483778	7.99068551743094e-06	0.000209792204087906	3.49454875335259
MIS18A	-0.561898981210528	6.77273554623684	-5.13390662871062	8.00395911674761e-06	0.000209792204087906	3.4929502761318
CDCA4	-0.528467452894735	7.7395564925	-5.13381109281355	8.00639161346432e-06	0.000209792204087906	3.49265763009755
C1QBP	-0.572550749947368	8.6135529845	-5.13286888657758	8.03042099315998e-06	0.000209958363852002	3.48977151041368
ECT2	-0.808532062368422	5.92972709407895	-5.12713714478309	8.17814788170932e-06	0.000212882928412039	3.47221632795574
EMILIN2	-0.775090946947368	6.56224924547368	-5.11435871590135	8.51726301701103e-06	0.000220261246213335	3.43309105663224
CHD7	-0.597293834736844	6.61272552473684	-5.10871331702832	8.67148665264138e-06	0.00022236307051412	3.41581140847421
PLGRKT	-0.716786419315792	7.28601060086842	-5.10602981792449	8.74576333093001e-06	0.000223347939549736	3.40759885868303
ZMYND10	-0.589889915526314	5.94738828644737	-5.10356536232863	8.81453251304148e-06	0.000224524680106872	3.40005735403306
ST8SIA2	-0.836917986842105	4.32529038763158	-5.09738482777605	8.98936348310792e-06	0.000227999454154895	3.38114714641025
CEACAM21	-0.707979099526315	6.33008626971053	-5.0960609185208	9.02725803840147e-06	0.000228472394276813	3.37709700406137
CENPU	-0.839001862368424	6.98018558302632	-5.08892399842026	9.23428364663889e-06	0.000233214780607667	3.3552668454184
LMNB1	-1.51859827852631	6.36740640442105	-5.08705607762877	9.28924028327893e-06	0.000233961032635091	3.3495542436966
TMEM120B	-0.643423498421053	7.26425756078947	-5.06084135270679	1.00955863956397e-05	0.000250700022000508	3.26942381678903
PCOLCE	-1.0342750948421	10.1690970904737	-5.04978078505291	1.04562588623e-05	0.000258036991050938	3.23563848350686
PBK	-2.8960037248421	5.35322083178947	-5.0475673310935	1.05299553489023e-05	0.000258225137993663	3.22887902030955
G6PC3	-0.50862173231579	8.08935390910526	-5.04564400819983	1.05944096211385e-05	0.000258225137993663	3.22300602421971
WHSC1	-0.574006581736844	6.57726588913158	-5.04424727499679	1.06414616634171e-05	0.00025884047119828	3.21874127543314
SPAG1	-0.769066371263157	5.47212301647368	-5.04068154598074	1.07625219396879e-05	0.000261194563280287	3.2078548051238
VWA8	-0.515267530684211	7.61315468518421	-5.03563182607211	1.09363025170275e-05	0.000264386783863782	3.19244013776232
CHIA	-0.865990332210526	6.1833954928421	-5.02253824620491	1.13999562325182e-05	0.000273922025263139	3.15248500853002
HSP90B1	-0.534117978157894	8.87688222355263	-5.00633603498435	1.20007123869277e-05	0.000287774658652185	3.10307233236367
SEC61G	-0.502358675894738	9.83528006257895	-5.00207135448707	1.21639849945775e-05	0.000289932734710111	3.09007142912015
CDC45	-0.856870496052631	5.22021078986842	-4.999506188026	1.22632492041491e-05	0.000291712962030561	3.0822525778265
LYPLA1	-0.700471075526314	8.97248323118421	-4.98920790130822	1.26698984199538e-05	0.000298396218739786	3.0508706715964
CENPM	-1.17109304247368	5.62545963665789	-4.98196781163625	1.29637510208347e-05	0.000304712325974867	3.02881588248714
SDK2	-0.611427834631582	5.91140945584211	-4.9765206079463	1.31892734356891e-05	0.000308163422719156	3.01222692231834
FAM169A	-1.47234618142105	6.31128956665789	-4.95450403992378	1.41410335178645e-05	0.00032720091200205	2.9452158845747
SPTLC2	-0.540621062842111	7.20123814436842	-4.95073816142069	1.43105022484829e-05	0.000329836236290275	2.93376005425996
TPM3	-0.559894151421052	7.60294999534211	-4.94401276856047	1.46181654806376e-05	0.000335611771716438	2.91330594782952
SMC2	-0.64624082536842	6.42881654626316	-4.94295848845492	1.4666984800112e-05	0.000335611771716438	2.91010007488277
PPIH	-0.632864530631577	7.77763371994737	-4.93864536833346	1.48683926201065e-05	0.000338828702259608	2.89698618416358
MMP16	-0.701439095684209	6.12591832689474	-4.92242255254987	1.56507391015953e-05	0.000353183028775543	2.84768330725086
GRHL2	-1.30720096231579	6.79418329936842	-4.91657745004137	1.59424840438493e-05	0.000359084033397517	2.82992802402195
KIF18B	-0.874877584	5.906083358	-4.91295525664294	1.6125969851228e-05	0.000362528905556963	2.81892743581605
KIF14	-0.838464350736841	5.58716224831579	-4.88104714738665	1.78351951426108e-05	0.000392771366127625	2.72210014074364
INADL	-0.765056474	5.31666550405263	-4.87878252561698	1.79630951622786e-05	0.000394555216710343	2.71523335695242
TMED9	-0.525648532578945	9.92103606371053	-4.87554670876068	1.8147420290955e-05	0.000396703275973546	2.70542296605762
ARSJ	-0.975248402684212	5.70126246865789	-4.87296362776368	1.82959036629648e-05	0.000399213927351824	2.69759260637585
CTNNBIP1	-0.595823491842106	7.48194130881579	-4.8717005970412	1.83689429672549e-05	0.000400072207378562	2.693764194032
SPDEF	-0.756407860263158	7.34086066723684	-4.86869824594881	1.85437234010713e-05	0.000403139188224756	2.68466457879211
SSR4	-0.64113222473684	10.9507414397368	-4.8449873054934	1.99830234371439e-05	0.000428930358406687	2.61284600374906
TIMM17A	-0.509205910947371	8.04003239136842	-4.83734437313603	2.04700755385404e-05	0.000435447664233826	2.5897134857644
NEK2	-1.07094911152632	5.19615864213158	-4.81971783145339	2.16384959714129e-05	0.000457026596406889	2.53639676996074
C16orf59	-0.60457224736842	5.73247599526316	-4.81859834114897	2.17148896487877e-05	0.000457825470925595	2.53301209516185
PSME4	-0.529525087368419	7.68321993210526	-4.81416209755516	2.2020245279559e-05	0.000460176604697826	2.51960136757412
NCBP1	-0.520736807210527	5.93165941060526	-4.80732226684685	2.24993721719499e-05	0.000469363001196916	2.49893040502051
PEMT	-1.07273524047369	7.64870383186842	-4.79626083151793	2.32960928172854e-05	0.000483581553826058	2.46551611342414
APOO	-0.711592716736844	7.61474062321053	-4.77996974213806	2.4520455730565e-05	0.00050530869708647	2.41633820726502
ITGA6	-0.846871293368419	8.45791070542105	-4.778168984903	2.46596303894021e-05	0.000507296035913697	2.41090477776087
TACSTD2	-1.16953696726316	6.94464734268421	-4.77525494115099	2.48865007036851e-05	0.000509315109228865	2.40211329421474
ZNF217	-0.639285153210531	8.27426437865789	-4.76740151659916	2.55082291727506e-05	0.000518892623411925	2.37842661687117
MIPEP	-0.504090505947368	6.67064176597368	-4.7671381533947	2.55293422133584e-05	0.000518892623411925	2.37763245582865
TSPAN13	-0.933255726157896	9.02655851007895	-4.76068994828704	2.60516892727898e-05	0.000526803324817743	2.35819156241133
SPAG5	-0.824502734684215	6.37955925792105	-4.75446843541464	2.65656636185876e-05	0.000531761259953852	2.33944036210699
GCLC	-1.06266945773684	8.05712285534211	-4.72199844450416	2.94148265459512e-05	0.000575212505931534	2.24167887943547
E2F8	-1.28939562778947	4.67139591663158	-4.71886727792462	2.9705012857046e-05	0.000578979478839303	2.23226054476232
IL17RB	-0.854046825947369	6.91363670071053	-4.7130075629809	3.02556767817486e-05	0.000587782133223168	2.21463926287045
ACN9	-0.796084279789476	6.33550040747368	-4.71178809818876	3.03715344231503e-05	0.000588392142103954	2.21097281270374
HN1	-1.09775083742105	7.81480053181579	-4.70046755759409	3.14681570665875e-05	0.000608350202573932	2.1769482058291
SUV39H2	-0.741632862315789	5.22297608463158	-4.69938485400944	3.15750616795279e-05	0.000609007360341718	2.17369519201659
KLF5	-0.921799276105264	6.94977623510526	-4.69856683375339	3.16560691938365e-05	0.000609007360341718	2.17123755712989
LOC389906	-0.832072959	5.31424470576316	-4.68136247837619	3.34080534349237e-05	0.000637972861646426	2.119575463184
SMPDL3B	-0.560648689631578	5.18031906571053	-4.64100319391868	3.79017184173049e-05	0.000709611037245124	1.99858204006379
RBKS	-0.703640856315791	6.51635133552632	-4.63408054459687	3.87301745804163e-05	0.000721706706859563	1.97785723173661
DPP3	-1.18663532831579	6.51809407426316	-4.6324295073766	3.89303785093947e-05	0.000723343011502129	1.97291566657747
TROAP	-0.608890885210525	6.90327536528947	-4.62440796534423	3.99176624446065e-05	0.000734091971216758	1.948914067618
TUBG1	-0.738362497684208	7.33897630063158	-4.62129963256699	4.03068251780604e-05	0.000738336442690706	1.93961659335388
PHACTR4	-0.552250417473682	7.59032686284211	-4.61759464697137	4.07755707895658e-05	0.000743013466070575	1.92853671682836
CEP55	-2.615641272	4.93606100189474	-4.61741331597904	4.07986495876511e-05	0.000743013466070575	1.92799450434818
STIP1	-0.607168863789472	7.49728325968421	-4.61730427341157	4.08125341093526e-05	0.000743013466070575	1.92766845019969
GCNT1	-0.986920246578947	6.86589215197368	-4.61269982611197	4.14030886778314e-05	0.000752610509350472	1.91390240372188
MCCC2	-0.717746706684207	8.15896908613158	-4.60423694779114	4.25105360165443e-05	0.000769207412372532	1.88861074031534
DHRS11	-0.693050981105264	5.53751119839474	-4.5870244047992	4.4853677403306e-05	0.000799666709062168	1.83721083868291
TUBB4B	-0.697598594210531	10.0223751976316	-4.5396723187754	5.19753025126486e-05	0.000909951092662447	1.69609479671115
THEM6	-0.701237211263156	6.28843518436842	-4.52740752871429	5.39943280180233e-05	0.000938078553476293	1.65961394497294
TMEM254	-0.568714258789473	6.32236119692105	-4.52365038654047	5.4628113563931e-05	0.00094524155685694	1.64844442747476
SEC23B	-0.545755008526315	7.76750374573684	-4.51907924992376	5.54090772989848e-05	0.000957359166723362	1.63485873771823
EBP	-0.626511846842109	7.11615681868421	-4.51241522032997	5.65673017659932e-05	0.000973121553568608	1.61506021690421
SLC35B1	-0.622287571736841	8.30701959202632	-4.51069238556074	5.68705850601181e-05	0.000976923074766427	1.60994318299476
FZD10	-1.27768170747368	6.86106269047368	-4.49305527770875	6.00687546216215e-05	0.00102592247101964	1.55759276265818
SPATS2	-0.516871712947367	7.37748613826316	-4.49053612177544	6.05397489423884e-05	0.0010309997416731	1.55012049538431
CDK5	-0.914747734578949	6.2987678416579	-4.48985514095625	6.06676903260372e-05	0.00103169840138977	1.54810080393643
PSMD14	-0.561418421421051	9.29015686402632	-4.47762114693717	6.30119628017715e-05	0.00106541585947971	1.51183251623563
DPP6	-0.944569959631577	6.96700247913158	-4.47579998203055	6.33684580280265e-05	0.00106541585947971	1.50643618175836
VTCN1	-1.15132826226316	6.26903602886842	-4.47520640554651	6.3485078821506e-05	0.00106586688205272	1.504677488184
DLEU1	-0.530320972157896	7.03203217707895	-4.46418693302576	6.56887678112538e-05	0.00109820517453462	1.4720412564701
TPI1	-0.598828493526321	9.99296066692105	-4.44037252036336	7.07109221549708e-05	0.00116251890024862	1.40159616272609
NLGN1	-1.09083530005263	5.42482299260526	-4.43064509907366	7.28690558820411e-05	0.00119304233561356	1.37285574775261
CASC5	-0.999293014210527	4.403460865	-4.42756389957005	7.35660376943031e-05	0.00120279458323881	1.36375627721205
AMD1	-0.692299344526316	8.2673680961579	-4.41627187673171	7.61767124960688e-05	0.00123865421551827	1.3304256740416
ESPL1	-0.804169625736844	6.3892953445	-4.39894961051638	8.03591718399787e-05	0.00129255167915183	1.27934880504473
CDKN3	-0.940478114947369	6.85371855252632	-4.39863328624724	8.04376051888649e-05	0.00129255167915183	1.27841668653187
GGH	-0.964707811526313	6.79382652844737	-4.38839769523726	8.30164638548601e-05	0.00132803965762424	1.24826704575085
PMEPA1	-1.45173130289474	7.52438680223684	-4.37538906794476	8.64112386323665e-05	0.00137493485598685	1.20998237191402
YKT6	-0.539798792473686	6.50602994481579	-4.3549230590727	9.20294304935956e-05	0.00145457968037148	1.14982640890418
MRPS15	-0.507944826210526	7.50325994689474	-4.35354492902074	9.24203530327246e-05	0.00145881594481176	1.14577902402441
CDT1	-0.61267109710526	5.51232166986842	-4.35141064059709	9.30289823519566e-05	0.00146647280281238	1.13951174636226
DACH1	-0.827203267105263	5.97394394171053	-4.34959421934459	9.35500587824359e-05	0.00147273103149538	1.13417868562408
FBXO5	-0.791285412842107	6.02864633305263	-4.34008267141013	9.63256824073856e-05	0.0015059356034861	1.10626471842513
VHL	-0.686402889947368	5.01031703239474	-4.3367250195809	9.73246401117892e-05	0.0015180597610078	1.09641577337605
BORA	-0.528230873789473	6.43040044994737	-4.33129650330155	9.89612226767257e-05	0.00153954090848327	1.08049783726007
CDK20	-0.514103965842102	7.13908107181579	-4.32902551077688	9.96538492179575e-05	0.00154353890260651	1.07384064925085
C19orf10	-0.509098247315791	9.05018916423684	-4.31001805966323	0.000105640143513333	0.00161591301997844	1.01816879675325
ASF1B	-0.581411954684214	7.19725943634211	-4.29880054235333	0.000109336793637737	0.00165962626659839	0.985352647674167
NPTXR	-0.522099304473682	6.15317712776316	-4.29151711584417	0.000111804486818995	0.00169491603900571	0.964061239672326
HEYL	-0.82475543505263	6.08831214878947	-4.28552722057879	0.000113874700359621	0.00172409782304682	0.946560552412035
DSP	-1.082429316	9.08177115094737	-4.28264088027294	0.000114885619326886	0.00173718764510845	0.938130562642945
PENK	-0.991365978894738	7.00588941844737	-4.27288852844233	0.000118366700891019	0.0017784971387043	0.90966202952124
NXN	-0.646356823105268	9.60723099265789	-4.26499719577907	0.000121258852147042	0.00181049380501307	0.886642742406829
GINS2	-0.797377189052631	5.46060379705263	-4.26157625172689	0.000122533994691412	0.00182723431782294	0.876668386781156
USP53	-0.792613936631577	6.01366950694737	-4.2610544170753	0.000122729655945063	0.00182785572906889	0.875147135588533
PSRC1	-0.670076581105262	6.98327157471053	-4.2540439493384	0.000125388040622627	0.00186044505273823	0.854716624082708
SERINC2	-0.640797352684212	5.79676692207895	-4.24675739721137	0.000128210795313386	0.00189138449151573	0.833494172868654
CADM1	-0.851996351736839	7.92962545255263	-4.24665857416229	0.000128249502559112	0.00189138449151573	0.833206434681745
RAPGEFL1	-0.639395635526315	4.93061677960526	-4.24021150352401	0.000130799550414283	0.00191914791522564	0.814439977999687
EEF1E1	-0.578255848315793	7.49869978110526	-4.23793694235137	0.000131710999442174	0.00193013526343038	0.807821502171094
KIFC1	-0.550464422789474	6.28965325860526	-4.23349269894491	0.000133509826677341	0.0019507707499837	0.794893396273603
PFAS	-0.724690598473684	6.75739185392105	-4.23307477509616	0.000133680213561102	0.0019507707499837	0.793677924687347
ATP8B3	-1.30258897178947	4.75305609410526	-4.23241437123122	0.000133949892645372	0.0019507707499837	0.791757322566518
MCM10	-1.11933324331579	4.76536323886842	-4.22909063574576	0.000135315251059625	0.00196355993897036	0.782092791350623
MPHOSPH9	-0.698040834052631	5.23961152613158	-4.22597978446941	0.000136605479390366	0.00197503902602148	0.773049745855736
EPS8L1	-0.570932083052631	6.97663140742105	-4.22251163315126	0.000138058077079943	0.0019936123782712	0.762970880696662
CDCA3	-1.22681565494737	5.477987142	-4.22119636963085	0.000138612900455418	0.00199676593253132	0.75914934807832
REV3L	-0.983239960789472	9.26176728592105	-4.21354533361152	0.000141883844485282	0.00203358898922433	0.736927609598119
DMBT1	-0.574389088736842	7.33242720563158	-4.21242668815404	0.000142368361419159	0.00203358898922433	0.7336798308473
VAV2	-0.591044397421053	5.7461952655	-4.21106639030992	0.000142959723764092	0.00203811747758356	0.729730881607812
ZNF468	-0.595870703052631	6.60170148110526	-4.21041807067665	0.000143242411780027	0.00203871394224091	0.727848970693167
HMGB2	-0.780938442578949	9.09224719292105	-4.20552173274828	0.000145395083882455	0.00206193506055525	0.713639524969978
NUP210	-0.517965327736843	6.43619441928947	-4.20327177023013	0.000146394848101963	0.00207309324852159	0.707112030213311
FZD6	-0.539994897421055	8.4163850623421	-4.19801483967832	0.000148757002309699	0.00209708505631369	0.691865826287442
NR2F6	-0.702974060315787	6.67893051721053	-4.19201979087187	0.000151496284721156	0.00213064087635086	0.674487460401926
BYSL	-0.664901113263157	6.9396210891579	-4.18906399744687	0.000152864933301897	0.00214480704290014	0.66592260612904
KIAA1661	-0.919452705105265	5.12783998007895	-4.18733405325115	0.000153671560574915	0.00215357901301563	0.660910865610924
GOLGA2P5	-0.624280090947369	5.70821500294737	-4.1794988085856	0.00015737728437436	0.00220031609602315	0.638221314261314
SFN	-0.806333187105265	8.5116944575	-4.17275254715683	0.000160637773080726	0.00223799338787349	0.618697885825815
RBBP8	-0.701939288263162	8.64081273323684	-4.16191028002136	0.000166016538521736	0.00229278488571331	0.587345365986342
FLRT1	-0.703369158	6.77447344152632	-4.15128391804418	0.000171458625866946	0.00235123189796256	0.556646800951811
HYOU1	-0.625895690789475	9.53040733513158	-4.1507911745053	0.000171715154771559	0.00235123189796256	0.555224026150924
PLK4	-0.637970992368421	5.06703259171053	-4.14710429977474	0.000173646514439158	0.00237190348261543	0.54458035974775
NRIP1	-0.502831332421049	9.29038042957895	-4.14155083530848	0.000176595758877402	0.00239838862457067	0.528554758763716
ADCYAP1R1	-0.755547186631579	6.09426989721053	-4.13979368251503	0.000177539057491154	0.00240295166752566	0.523485843846379
FAM174B	-0.836056043684213	7.10395530815789	-4.13239672151092	0.000181564190396217	0.00244627348468001	0.502156537933381
BCAS1	-0.829400570947367	5.90055096242105	-4.12240956381404	0.000187140331099461	0.00251284584858665	0.47338137795313
ADAM12	-1.360654507	6.95129745123684	-4.12055838847946	0.000188192093884168	0.00252126428262424	0.468050662725087
PAK6	-0.710881625105262	6.17356610113158	-4.11984564611455	0.000188598580554624	0.00252386150077044	0.465998466870264
SMYD3	-0.508961037947363	7.75185112260526	-4.11107133434794	0.000193673388426678	0.00256411969178826	0.440745788478729
QPCT	-1.54783208957895	6.43052772573684	-4.1059801293486	0.00019667878668361	0.00259397466437161	0.426102673455039
PNKP	-0.502089650000004	7.24419952710526	-4.10285512739001	0.000198545983151202	0.00261279470067047	0.41711813793311
ARFGAP3	-0.52250256305263	8.79105270794737	-4.10139663647769	0.000199423339709789	0.00261954780828677	0.412925808968196
EDNRA	-0.723288129473683	9.29856465105263	-4.09847399403755	0.00020119284862621	0.00263593721102992	0.404526615892714
PSMC3	-0.501849726526316	8.35400702726316	-4.08820856298754	0.00020753015907278	0.0027010778379319	0.375043873553133
GPR39	-0.581955085368422	4.633283441	-4.08648324248825	0.000208614204376657	0.0027047608430262	0.370091505674857
PAFAH1B3	-0.673136348315788	6.90177266373684	-4.0850733291706	0.000209504170429664	0.00271190240239925	0.366045089279107
CTAGE5	-0.634591502157895	5.81540502365789	-4.08364010219418	0.000210412644661019	0.00271937771494715	0.361932321794912
CACNA1G	-0.649793970684212	5.92758374623684	-4.08343988869141	0.000210539858469792	0.00271937771494715	0.361357836869647
UGT2B28	-1.24106329715789	5.80256444773684	-4.07102787614901	0.00021857440008837	0.00279577384595792	0.325764827228403
SCUBE2	-0.986646256210528	7.48391767768421	-4.06957657884121	0.000219533138689244	0.00280501437700896	0.321605827002711
PMM2	-0.768642851210522	7.04246357702632	-4.06897237135477	0.000219933489776102	0.00280546997926751	0.319874514338158
RUVBL2	-0.663441235210525	8.04642485555263	-4.06880564785597	0.000220044086807492	0.00280546997926751	0.319396798075229
HIST1H2BH	-0.943267932684211	5.83320843365789	-4.06487800261151	0.000222665242434301	0.00282381079751192	0.308145066557241
TAF13	-0.850719676315791	6.38463287973684	-4.06487166696262	0.000222669495069179	0.00282381079751192	0.308126919952385
IGF1	-0.889891976421055	9.80948582810526	-4.06214038662004	0.000224510182010607	0.002844115112557	0.30030500974103
DHRS7B	-0.518740172684211	7.39303935681579	-4.05364589583418	0.000230330086856078	0.00290235470380217	0.275991566661792
ARHGAP26	-0.585034445157895	6.27364740847368	-4.0491468296602	0.000233471824680201	0.00293571033787498	0.263122248926927
WDR18	-0.644809930894737	6.18509293981579	-4.0181330608956	0.00025629292189644	0.00313952217018652	0.174564833771615
TMEM251	-0.508024888263158	7.52601124744737	-4.0173361336083	0.000256907051598007	0.00314056303034844	0.172292882218867
PLOD1	-0.539250973736847	8.85439175155263	-4.00833130069062	0.000263946643473427	0.00321998628780018	0.146633793266915
CRYM	-0.55247513405263	7.38963854244737	-3.99976286207502	0.000270819119206173	0.00328334651337058	0.122239945529112
TFAP2C	-0.918112358894736	6.71259190739474	-3.99944593192063	0.000271076628736577	0.00328334651337058	0.12133807205195
BTBD3	-0.949203246684206	9.12903138297368	-3.99619956704039	0.00027372809021545	0.0033070270857005	0.112101723421929
EDAR	-0.521903295315789	7.34435726707895	-3.98576165767074	0.000282425273399761	0.00337942338231367	0.0824252848462264
TRPM4	-1.13933195631579	5.61663492289474	-3.97315091649541	0.000293291762790365	0.00347789532899264	0.0466138168382102
MTCL1	-0.871389878999999	7.19110805313158	-3.96072220408127	0.000304398560257093	0.00357743654480366	0.0113652755925564
HN1L	-0.991378023263153	8.01464301152632	-3.95521575401801	0.000309449018177815	0.00361887669534056	-0.00423663371917904
CENPN	-0.744842049210527	5.14104844013158	-3.94832167421273	0.000315887069741042	0.00368328046937738	-0.0237574430390168
MREG	-1.20299020431579	6.45323354573684	-3.94625849605544	0.000317838941907355	0.00369354494405157	-0.0295966242339833
CXADR	-1.46323886952632	7.53702373102632	-3.94554173457448	0.000318519773149243	0.00369354494405157	-0.0316248939187309
SEC61A1	-0.574184704473684	9.22642280355263	-3.94553778068946	0.000318523532757737	0.00369354494405157	-0.0316360820725254
VCAN	-1.11620113605263	10.4828266672368	-3.94331774783175	0.000320641304087614	0.00370388658760579	-0.0379172785168871
SERPINH1	-0.607597005105262	10.2234388048158	-3.93228033784193	0.000331374969193357	0.00380040665152188	-0.0691236038908674
SLC9A3R1	-0.736422772526315	7.91305117268421	-3.91286530898746	0.000351108250346039	0.00399164743061317	-0.123926217067861
PORCN	-0.591419119052635	7.49712686889474	-3.91257391766223	0.000351412937235953	0.00399164743061317	-0.124747845097059
CCDC19	-0.588563894842103	5.38653661889474	-3.90075236364348	0.000363992602547571	0.00411484970689492	-0.158058673310085
MTG1	-0.515918866210522	7.71809990426316	-3.89287478008776	0.000372616830887219	0.00419635842754392	-0.180232133105044
MAPK13	-0.74254437531579	6.71534402813158	-3.87463683664082	0.000393350940094874	0.0043923571579738	-0.231493100529799
SDF2L1	-0.566905379947368	7.88888290686842	-3.86797166141263	0.000401204043620812	0.00445293114583989	-0.250200661097926
HPSE2	-0.957436507789473	5.16953129821053	-3.85551549295521	0.000416289679810174	0.00457109944435409	-0.285124420692631
CCNE1	-0.641298436894735	5.92101318576316	-3.85470625651531	0.000417288537302462	0.00457783265968597	-0.287391594731876
FAM64A	-0.609390571052633	6.65269438605263	-3.84958302111809	0.000423666367116261	0.00463494910384333	-0.301740105063177
IL2RB	-0.653473068000002	8.43387549810526	-3.84348654943089	0.000431378896590423	0.00468907280451312	-0.318803378702169
CTSV	-0.63179109363158	7.14828512055263	-3.83759630472806	0.000438959643115032	0.00475406109833524	-0.33527810090542
CRMP1	-0.606794448631578	7.564298522	-3.83156452200895	0.000446856236276186	0.00482637263384743	-0.352137096835952
TTF2	-0.581911595157895	5.56147065242105	-3.82370635954448	0.000457350482126098	0.00492180437247215	-0.374083192203492
AURKA	-0.605554543789474	5.91016470810526	-3.81218417754524	0.000473170531623156	0.00505538632796297	-0.40622571182195
EIF5A	-0.617105690263159	9.00731892276316	-3.80940068129954	0.000477071021424251	0.00508333305592985	-0.413984096546504
NPR2	-0.685772013684208	7.19878602157895	-3.79665744732293	0.000495328959014782	0.0052355785783664	-0.449470512072245
CCNF	-0.537939341684211	5.65190871652632	-3.79521724472673	0.000497434455138209	0.00523919529904107	-0.453477709363267
DHFR	-0.563397356368422	6.91730720181579	-3.79404232609204	0.000499158532782836	0.00524801752358925	-0.456746275822273
DCTPP1	-0.940133924052632	8.05319356744737	-3.77785718162416	0.000523505126261796	0.00544135720444884	-0.501725845936037
GPR56	-0.904563304473683	7.37623292092105	-3.77785586367554	0.000523507154800385	0.00544135720444884	-0.501729505041679
PSMD3	-0.554524532999999	7.74404051402632	-3.76598999486586	0.000542082167859091	0.00558067244795092	-0.534649851130609
RMI1	-0.616448334368421	6.96692425755263	-3.7625614118128	0.000547566943660963	0.00560795480695051	-0.544153192417524
POP7	-0.530974789894731	7.91726447768421	-3.75877910629819	0.000553679815062038	0.00566567190067793	-0.554632372244961
RAP1GAP2	-0.740499217736843	6.54760221797368	-3.75553564418268	0.000558974315951032	0.00571217756017144	-0.563614784400912
FGFR3	-0.892552900789473	5.49028880118421	-3.74538278301828	0.000575865679344828	0.00584732730010531	-0.591708905748648
GDF15	-0.723507582473687	5.79723904771053	-3.73951199789715	0.00058585689697219	0.00592344239102206	-0.607937987616472
ZNF711	-0.60641889963158	6.34973534965789	-3.73652895464097	0.000590997565308861	0.00596864780229145	-0.616179730248763
COX5A	-0.503540270842105	9.46679857615789	-3.7363348340293	0.000591333598609498	0.00596864780229145	-0.616715953274832
TST	-0.885551438368424	8.28461562660526	-3.72342301890086	0.000614103873927275	0.00616180302917731	-0.652353377809185
TK1	-0.901840118842108	6.4046364521579	-3.72221846279352	0.000616270806466038	0.00616831656424727	-0.655675093602001
LAPTM4B	-0.558518621578948	10.454993345	-3.70050795804715	0.000656616208247879	0.0064950286599186	-0.715458065307311
MCOLN3	-0.894419336105265	5.81218759563158	-3.69948070568199	0.000658587036274002	0.00650909918448992	-0.718282671112083
MICALL1	-0.532757873263158	6.97400662494737	-3.69522192058937	0.000666818762550893	0.00655769570130829	-0.729988974443586
SMC4	-0.532753534368421	7.70558017860526	-3.68261736820341	0.000691767733377366	0.00673055983212241	-0.764598181360181
GINS4	-0.614681093789474	5.45371312942105	-3.68016891013939	0.000696717473233774	0.00676189622726427	-0.771314564536752
ACTR3B	-0.536724757736843	6.17890821692105	-3.67986034828658	0.000697343672387213	0.00676189622726427	-0.772160831846193
CDC25A	-0.617999173210526	5.32126681181579	-3.67854864309414	0.000700011726669017	0.00676189622726427	-0.775757960751569
C8orf4	-0.946770061105262	8.05168586576316	-3.66762057507301	0.000722625735686421	0.00692297617643084	-0.805702519851579
GP2	-0.62755693763158	6.12438134802632	-3.66495157361658	0.0007282549479076	0.00696566174993007	-0.813009507677002
PGP	-0.531975651157896	6.12894215757895	-3.66038806280129	0.000737977961309346	0.00704664313974016	-0.825497223901376
NUP62CL	-0.746676766105264	3.98851912694737	-3.66014354446177	0.000738502448680434	0.00704664313974016	-0.826166119623198
SLC2A1	-0.644288756526316	7.52837966121053	-3.65801097655122	0.000743092025541018	0.00708474083788906	-0.831998986050733
CEACAM1	-0.801808583999999	6.70553749115789	-3.65218679828078	0.000755766951700931	0.0071710261524301	-0.847920573678286
CRABP2	-1.25311733236842	8.26459600328947	-3.65188032353908	0.000756439658871785	0.00717167631853681	-0.848758046623933
PDLIM1	-0.663661856842104	10.7484163915789	-3.64935350934435	0.000762008009678673	0.00720146104688364	-0.8556615268556
CDK2AP2	-0.568102819421052	7.88599301239474	-3.64625305624743	0.000768894471555374	0.00723772987895503	-0.864129085209302
NCAPD3	-0.575160783368419	6.58116808673684	-3.64418992970759	0.000773510098106284	0.00727540797505673	-0.869761702003705
BSPRY	-0.545664741631577	6.44712037444737	-3.64198994544673	0.000778461310190184	0.00731039220882712	-0.875766258527135
OPN3	-0.691504634368417	8.08023985176316	-3.6364762840762	0.000791004691211143	0.00739717196975402	-0.890807318034764
MANF	-0.538254357263162	9.03379705084211	-3.63166223110959	0.000802115493086406	0.00744271950137453	-0.903930818596826
ZBBX	-0.878073766052633	4.6609374975	-3.62529831745819	0.000817034247973121	0.00754723464859217	-0.921266369938474
HAND2-AS1	-1.06796141010526	7.65878706231579	-3.62244184786374	0.000823817145185712	0.00758627580555035	-0.929042680906714
RNF43	-0.76954232242105	6.13199514563158	-3.6140331997306	0.000844100266578845	0.00774302176529435	-0.951916555923393
TACC3	-0.858972542473683	5.93173514086842	-3.6067595066402	0.000862032694968658	0.00785289953129545	-0.971681994234652
GALNT3	-0.587816691999999	6.56645506663158	-3.59384521117649	0.000894778500239589	0.00809529024225908	-1.00672677502953
FAM60A	-0.638096188210527	9.28828243957895	-3.58427505858816	0.000919813375776894	0.0082650906665191	-1.03265660926112
PRKAB1	-0.524193936157896	7.77106390665789	-3.57319134875	0.000949649689031242	0.00845234513784106	-1.06264437349833
DHTKD1	-0.614448667999998	6.78924108178947	-3.56943776131208	0.000959963281193933	0.00851626617920178	-1.07278946724599
MFSD12	-0.656845097473685	6.59425444178947	-3.56881395576324	0.000961687689120041	0.00851956631355364	-1.07447495536446
ERBB3	-0.772430201210526	7.06797937886842	-3.55865573755967	0.000990190926191345	0.00870634540288242	-1.1019011256309
PLK1	-0.649628557999998	6.03783081626316	-3.55590374322876	0.000998051513641332	0.00876760079222609	-1.10932447830527
MECR	-0.603811680315788	6.74263273721053	-3.55108189544233	0.00101196904885133	0.0088637446994603	-1.12232417868811
GPM6B	-1.10078878442105	6.986570992	-3.55087420384974	0.00101257268849774	0.0088637446994603	-1.12288391557851
DPYSL4	-0.574866672526315	6.12176388952632	-3.53968111586781	0.00104562111867172	0.00902656194809693	-1.15302526486753
EPHA5	-0.507036198	5.50073981363158	-3.53849060295812	0.00104919653552024	0.00904427224155795	-1.15622830991243
FAM189A2	-0.613165763894736	8.038000957	-3.5325169405302	0.00106731495018831	0.00919377972332021	-1.17229204890258
MGLL	-0.524021071684212	9.042555711	-3.53124749228779	0.00107120376706801	0.0092205864503969	-1.17570393918768
WDR96	-0.583638636000003	4.15141704305263	-3.5238627981823	0.00109409711204153	0.00935446588309751	-1.19553937588484
FGFR2	-0.76474519463158	6.23138457373684	-3.50977754153153	0.0011390715269597	0.00963018449074901	-1.23331386592026
NRCAM	-0.565825290789474	6.44273426881579	-3.50229131819792	0.00116369167541695	0.00979872024414029	-1.25335920018299
RAD51	-0.675852441526317	5.1802292945	-3.5022108136945	0.00116395918654068	0.00979872024414029	-1.25357464189474
EXPH5	-0.542203403736839	6.84275357023684	-3.4991828238445	0.00117406393651584	0.00986280178799928	-1.2616761305978
SLMO2	-0.601373507631578	7.28017827197368	-3.49811606330311	0.00117764383863747	0.00987943701238104	-1.26452942477382
ENO1	-0.539273225052634	9.71726192484211	-3.49710563193613	0.00118104435988888	0.00989509707057424	-1.26723164034404
HOXA5	-0.767012612210526	8.04864059073684	-3.4843124323412	0.00122492139252213	0.0101962250555664	-1.30140985724015
MYBL2	-0.670619096947369	6.02120071468421	-3.4726728532153	0.00126619595399141	0.0104646196213423	-1.33244964137406
YEATS4	-0.519730827578948	5.58310787463158	-3.47060504518058	0.00127366657347004	0.0104843427372326	-1.33795830572899
MCM5	-0.529294208947371	6.77538474710526	-3.46723450545869	0.00128593432947222	0.0105706651598582	-1.3469337960938
C4orf19	-0.707608541842108	6.44252861802632	-3.46456136556928	0.00129574416833385	0.0106439330644448	-1.35404892785113
CDK2AP1	-0.567111903684212	10.7061593492105	-3.44659741354906	0.0013635515385551	0.011085860796335	-1.40178923468796
LOC100288570	-1.52981430405263	7.35146042797368	-3.43231028451514	0.00141989245381416	0.0114731949807856	-1.43966487253664
DTYMK	-0.569547614105264	6.49384678136842	-3.42431851843452	0.00145237232948908	0.011679986145688	-1.46081499229824
DIAPH3	-0.777583374473684	5.14452137486842	-3.42167041168991	0.00146329057946884	0.0117359859312805	-1.46781740574559
DEPDC1	-0.589482190526315	5.75611237789474	-3.42025184307864	0.00146917164293125	0.0117672519578906	-1.47156735574695
SLC25A15	-0.660693960105262	6.65858760889474	-3.41205461928509	0.00150360071178209	0.011987324239219	-1.49322029154324
PTP4A1	-0.615115177105261	8.20124436776316	-3.41202713833378	0.00150371742141508	0.011987324239219	-1.49329283579188
ATP11A	-0.554969637000002	6.36733860676316	-3.41169602884037	0.00150512430082324	0.0119904868797127	-1.49416687452796
SCNN1G	-0.655386343894737	6.18892487752632	-3.41101722620298	0.0015080124592306	0.0120054378880397	-1.49595858679131
CCNB2	-0.703321375842108	6.37537296734211	-3.38197092539166	0.00163668372759613	0.0128142399544782	-1.57244764242285
S100A14	-0.649208332210526	6.89509141810526	-3.3632674332528	0.00172501826444991	0.0133829848359611	-1.62151351370395
SEMA5A	-0.582207087947369	8.29503529760526	-3.35057388854814	0.00178754120051484	0.0137423018459269	-1.65472884765242
HIST1H2AE	-0.84667502168421	5.15566200652632	-3.35020265626998	0.00178940188114869	0.0137477024784692	-1.65569922325081
DNAJC22	-0.562931134210526	6.42517336973684	-3.34278106293744	0.00182699019098084	0.0139731788446795	-1.6750864082428
NMU	-1.00377530584211	5.05207481339474	-3.33244988266963	0.00188057039633239	0.014281747027809	-1.70203492802421
DUSP2	-1.13100665205263	6.89359824344737	-3.33131583184081	0.00188654230739376	0.0143087905359514	-1.70499026559675
REC8	-0.507194642526316	7.82974957452632	-3.30728753611469	0.00201740654587793	0.0150756343484161	-1.76747730157528
CCNA1	-0.687143768578948	6.5518093715	-3.29922716983767	0.00206321009060927	0.0153255968557772	-1.78838252677485
CKAP2	-0.544152261421051	6.70878269876316	-3.28206838949962	0.00216403500213048	0.0159053222757206	-1.83279034136983
PSAT1	-0.922569053263159	7.24178394652632	-3.27950742021982	0.00217947956289659	0.015999024373273	-1.83940713512406
LOC100287387	-0.576323505210531	5.53419074213158	-3.27813182892689	0.00218781864537483	0.0160142250911867	-1.84296006223357
ZNF165	-1.16561911321052	4.53787323392105	-3.26395477627809	0.00227554950881487	0.0165608661371137	-1.87952815962858
RAB17	-0.596549339052631	6.78795978521053	-3.24906564407349	0.00237128329094051	0.0170692132586197	-1.91783649340159
UBE2M	-0.506724712947368	7.73887881826316	-3.23969483651637	0.00243348498612091	0.0174640065207105	-1.9418956810603
PRKCZ	-0.727276001210525	6.49148147465789	-3.214826832571	0.00260615476834574	0.0184686908061277	-2.00555066659177
HIST1H2BE	-0.508210717263157	6.94169933189474	-3.21277426193081	0.00262091468568019	0.0185582758477184	-2.01079208228256
ERCC6L	-0.734476617421054	4.84622773602632	-3.20528032814956	0.00267547937163925	0.0188698396561841	-2.02991210766256
TRAF4	-0.814255685894737	6.40096139968421	-3.19711506247468	0.0027361582079029	0.019229246848909	-2.05071560982078
XCL1	-0.70196656557895	5.93071736931579	-3.1690179247446	0.00295507965741767	0.0203272458949675	-2.1220659799357
OGDHL	-0.605867503105264	5.84624711265789	-3.16777353542789	0.00296514925763093	0.0203682417176384	-2.12521750735339
ERMP1	-0.507531076368419	8.25942451707895	-3.16714872859587	0.00297021744189565	0.0203794688065326	-2.12679961350874
TPD52	-1.1622690221579	6.80620614471053	-3.15907560327355	0.00303644562932113	0.020666633956446	-2.14722554972761
HIST1H2AC	-0.622486260263155	8.70482309776316	-3.15300701202718	0.00308714743336385	0.0209396800194451	-2.1625596334473
HOXD11	-0.882579087210527	6.67582685534211	-3.14992688415625	0.00311318681183792	0.0210561410008639	-2.17033584896178
GJB1	-0.710237937684211	6.90806225378947	-3.14880609813608	0.0031227134021028	0.0210809268310898	-2.17316432025877
ALDH1A1	-0.699262548999997	9.53514113076316	-3.14866022081779	0.00312395537454818	0.0210809268310898	-2.17353241989784
MYB	-0.576219617105263	5.40973094565789	-3.14770998364613	0.00313205696423437	0.0211235887303761	-2.17592995565196
CA12	-0.797688397315791	7.96351595871053	-3.1467202790018	0.00314051618312473	0.0211565988045917	-2.17842661800701
ACE	-0.848749869421054	5.73956793476316	-3.13672211972067	0.00322719349136018	0.021581288305603	-2.20362231547469
AHCY	-0.545620583421057	8.97652907460526	-3.12961124905797	0.0032902116061106	0.0219162804514775	-2.22151307475656
GRB7	-0.534608784842105	7.67891923547368	-3.12817401756964	0.00330308923520147	0.02198971913732	-2.2251261860183
MLPH	-0.551219330105262	8.62294684652632	-3.12195729153358	0.00335934206938897	0.0222370344749296	-2.24074329798083
STK39	-0.507714299105263	7.41881848097368	-3.11684134902512	0.00340631229433855	0.0224752234206774	-2.25358125614644
KIF23	-0.867038196157894	4.52764107507895	-3.11615811345887	0.00341263195591919	0.0224808281400301	-2.25529481989676
GZMA	-0.830133452263157	7.80570212334211	-3.11198726867929	0.00345145153148391	0.0226973571627224	-2.26575049544228
LAD1	-0.910044842842103	7.01286267857895	-3.1101701999493	0.00346849379914037	0.0227968003298982	-2.27030299779402
SDC1	-0.556771524631579	7.07564698768421	-3.10503532928984	0.00351708444734315	0.0230478675007288	-2.28315936487594
DERA	-0.530879868736841	8.548615423	-3.10472559039782	0.00352003593462262	0.0230478675007288	-2.28393446341984
PPP4C	-0.547837979842104	8.36078132744737	-3.09569874830026	0.00360708683931068	0.0234866268692363	-2.30650311403663
FOXJ1	-0.76703512468421	6.1096915845	-3.08153286534132	0.00374780473747154	0.0242565115778556	-2.34184061776491
RAMP1	-1.09653732578947	8.89283104447368	-3.07854347593024	0.0037781546434702	0.0244130079575347	-2.34928531793185
SAT1	-0.679396009999996	11.2905578176316	-3.06967816216959	0.00386952910700513	0.024881533315358	-2.37133758895966
FAM149A	-0.710503579052628	6.69808068152632	-3.06600469768545	0.00390799868068053	0.0250610180117114	-2.38046396631852
ANO1	-1.01439869757895	7.01245764542105	-3.05346841482078	0.00404201446806287	0.0257071106695283	-2.41155920413358
HEY1	-0.524698928789475	7.80213168086842	-3.04655163794321	0.00411779839016937	0.0260823195791411	-2.42868249770844
PAX8	-1.23017546784211	7.80714233397368	-3.03764361837476	0.00421737213223535	0.0265430579054261	-2.45070039503355
PLA2G4A	-0.665926205473686	6.782386962	-3.03520854770914	0.00424498335439885	0.0266985247566263	-2.45671227634186
LPAR3	-0.623027392105262	6.59669353447368	-3.02911696578755	0.00431480288785398	0.0270272877460827	-2.47173867121651
CCDC170	-0.743962543578951	6.3324232871579	-3.02500913428122	0.0043624940095762	0.0272254489451469	-2.48186118810205
TMEM30B	-0.605808723157896	7.3180822431579	-3.02345451698702	0.00438067185249597	0.0272958398368122	-2.48568987237503
HDHD3	-0.502589853315789	6.63687238176316	-3.02298637579087	0.00438615968456716	0.0273156954122834	-2.48684256510965
HOOK2	-0.715477901368423	7.81344081984211	-3.01296701283201	0.00450517469817674	0.0278378051365736	-2.51148662823043
ARHGAP11A	-0.808125455421053	4.29822558807895	-2.99759657900449	0.00469367036618212	0.0288224869356346	-2.54919408460821
NRXN1	-0.592946647263158	5.21705247742105	-2.97989268369054	0.00491996024425895	0.029964047254671	-2.59247757153171
ST6GALNAC2	-0.90007146131579	6.82412944723684	-2.96414360143042	0.00512983487510564	0.0309249060271732	-2.63084718170345
ESRRG	-0.524093197157895	5.17795433563158	-2.9567089225155	0.0052318028326622	0.0314220469391639	-2.64891602432621
SLC39A8	-0.77756018036842	6.82328811560526	-2.95604809522402	0.00524095759796634	0.0314351524445985	-2.65052068268994
NTN1	-0.534154062526315	5.74105520926316	-2.95421831441734	0.00526638489731676	0.0315080588362651	-2.6549626824844
BPNT1	-0.543510760999999	5.68867211739474	-2.94049165031043	0.00546085668987652	0.0323958751728451	-2.68823038441388
SMAD9	-0.883194285473684	7.03596265621053	-2.93683063156909	0.0055138494252606	0.0326208891929991	-2.69708662402826
TXK	-0.671654447157895	5.48628237747368	-2.93214347439957	0.00558239872839512	0.0328522919712693	-2.70841495701699
PAQR5	-0.970003971315789	4.44473740276316	-2.92992966759636	0.00561505227730395	0.0329207963777494	-2.71376149037341
TEKT2	-0.631651048421054	5.34284969736842	-2.92174980520952	0.00573726277793843	0.0334485801444642	-2.73349430916323
CEL	-0.541404317421052	5.33830447971053	-2.91872849009265	0.00578302885685467	0.0336492904563063	-2.74077395109341
ZBTB10	-0.539291289736839	6.74131844776316	-2.91555174958454	0.00583151764898692	0.0338319230173386	-2.7484229048726
PRKCD	-0.512541513368422	6.50167377436842	-2.91497618201129	0.00584034354619051	0.0338665744471331	-2.74980818796132
TPPP3	-0.630276210421052	6.87410645952632	-2.89881301243212	0.00609335722602441	0.0349289984732168	-2.7886385182796
GRTP1	-0.52631256705263	5.63653901068421	-2.84943849492231	0.0069311403986936	0.0389031524951852	-2.90639347572098
STMN1	-0.580633930052632	7.61392749339474	-2.84704808879188	0.00697430899323807	0.0391048879309097	-2.91206113686296
KIAA0226L	-0.535580909736842	6.75314197723684	-2.8358993001437	0.00717897697375561	0.0400632142352981	-2.9384539587729
MAP7	-0.975244587684212	6.39202121247368	-2.83431239315327	0.00720856011493382	0.0401339627412122	-2.94220518479344
PPAP2A	-0.634093613999998	10.1854564293158	-2.83176379364688	0.00725630891873981	0.0403605439562535	-2.94822684228839
FAAH	-0.542391968105263	6.03466526752632	-2.83015181249069	0.0072866618255524	0.0404928257815108	-2.95203369068391
SH3YL1	-0.661841369947364	9.35767353239474	-2.80610002657058	0.00775382028674449	0.0422043539668096	-3.00866509235893
ZNF682	-0.61188884294737	4.78944471747368	-2.79737549851093	0.00793005621013286	0.043020917373984	-3.02912875370756
SYK	-0.864848264421054	5.91147783778947	-2.79023920679967	0.00807697100275149	0.0435789299103001	-3.04583579727131
SHANK2	-0.526685682000001	6.12004196952632	-2.78246287248906	0.0082399398117492	0.0442570522920647	-3.06400903271193
BCL11A	-0.535383106315786	6.54791261052632	-2.78079067026594	0.00827538091020617	0.0443581783797775	-3.06791255447146
PLCB1	-0.614972646105263	7.50754461484211	-2.78069311761422	0.00827745283160971	0.0443581783797775	-3.06814022929674
MYLIP	-0.672954884210528	8.62517027	-2.77880777852231	0.00831759031777274	0.0445531575234487	-3.07253931465599
ASPSCR1	-0.560560328789473	6.43199884192105	-2.77816762602511	0.00833125974971985	0.0446062486374265	-3.07403253903043
ETNPPL	-0.766150426315791	5.14739488473684	-2.76695763441707	0.00857403779974752	0.0455771736153171	-3.10014387808561
PPP1R14B	-0.504469687473684	8.15461788047368	-2.75912748190588	0.00874749494817867	0.0462712856661679	-3.11834075550809
CRIP1	-1.02824943526316	8.66982887921053	-2.7577334713766	0.0087787150005132	0.0463744312666185	-3.12157674705537
SLC24A3	-0.766686668157897	8.0642810375	-2.75500395697871	0.00884014430527163	0.046615954199722	-3.12790974310048
HOXB8	-0.676654688421054	4.57912516894737	-2.74959629959285	0.00896302564315332	0.0471800950706119	-3.14044412441688
ECM1	-1.47522192031579	9.06365165405263	-2.74156242146734	0.0091485104633299	0.0478593297486672	-3.15903526220698
EFNB2	-0.500868650315789	8.4384649448421	-2.73715988014923	0.00925165809589195	0.0482077179974703	-3.1692076238073
HIC1	-0.626930071947369	6.00043271455263	-2.72343568683282	0.00958015755769902	0.0494204564145534	-3.20084747075995
