# Supplementary material for: Identification and Exploration of Novel Macrophage M2-Related Biomarkers and Potential Therapeutic Agents in Endometriosis
Source: Front Mol Biosci. 2021 Jul 6;8:656145. doi: 10.3389/fmolb.2021.656145 (PMC8290202; doi:10.3389/fmolb.2021.656145)
Supplement: Supplementary file 8 [file Table7.XLS]

## Sheet: by cmap name
rank	cmap name	enrichment	p	Description
1	topiramate	-0.972	0	carbonic anhydrase inhibitor|glutamate receptor antagonist|kainate receptor antagonist|GABA receptor agonist|Sodium Channel Blockers|voltage-gated sodium channel blocker
2	isoflupredone	-0.948	0.00026	glucocorticoid receptor agonist
3	adiphenine	-0.936	0	AChR inhibitor
4	viomycin	-0.915	0.0001	Viomycin is a tuberactinomycin antibiotic that was used to treat Mycobacterium tuberculosis until it was replaced by the less toxic capreomycin. it bind RNA in bacterial ribosomes and inhibit protein synthesis.
5	chenodeoxycholic acid	-0.879	0.00052	a hydrophobic primary bile acid that activates nuclear receptors (FXR) involved in cholesterol metabolism
6	W-13	-0.876	0.0309	calmodulin antagonist
7	Prestwick-1103	-0.869	0.00058
8	3-acetamidocoumarin	-0.863	0.00064
9	vinblastine	-0.845	0.00743	microtubule formation inhibitor, tubulin inhibitor, tubulin polymerisation inhibitor
10	Gly-His-Lys	-0.833	0.00931	hepatocyte growth factor
11	timolol	-0.83	0.00155	adrenergic receptor antagonist
12	terazosin	-0.819	0.00203	adrenergic receptor antagonist
13	nadolol	-0.818	0.00203	adrenergic receptor antagonist
14	Prestwick-691	-0.81	0.01354
15	quinpirole	-0.809	0.00263	dopamine receptor agonist
16	gentamicin	-0.801	0.00304	aminoglycoside antibiotics
17	chrysin	0.816	0.0123	Aromatase inhibitor
18	phenoxybenzamine	0.872	0.00036	adrenergic receptor antagonist
19	quinostatin	0.894	0.0232	inhibitor of Mtor
20	DL-thiorphan	0.923	0.01153	inhibitor of neprilysin, a membrane metallo-endopeptidase
21	dexverapamil	0.947	0.0054	calcium channel blockers
22	MS-275	0.961	0.00262	HDAC inhibitor|cell cycle inhibitor
23	celastrol	0.993	0	anti-inflammatory agent|antioxidant|HSP90 Inhibitor|NFKB pathway inhibitor|topoisomerase inhibitor

## Sheet: by cmap name and cell line
rank	cmap name and cell line	mean	n	enrichment	p	specificity	percent non-null
1	trichostatin A - PC3	0.629	55	0.544	0	0.4178	100
2	tanespimycin - MCF7	0.599	36	0.461	0	0.2158	83
3	trichostatin A - MCF7	0.553	92	0.413	0	0.654	92
4	LY-294002 - MCF7	0.525	34	0.411	2e-05	0.2368	88
5	genistein - MCF7	-0.389	11	-0.623	0.0001	0.0137	72
6	norcyclobenzaprine - MCF7	0.91	2	0.989	0.00016	0	100
7	methotrexate - MCF7	0.834	3	0.942	0.00026	0.0492	100
8	alpha-estradiol - MCF7	0.705	9	0.655	0.00026	0.007	100
9	resveratrol - MCF7	0.808	6	0.775	0.0003	0.1158	100
10	vorinostat - MCF7	0.682	7	0.716	0.00038	0.3684	100
11	galantamine - MCF7	0.91	2	0.98	0.0007	0.0084	100
12	sirolimus - MCF7	0.364	25	0.387	0.00074	0.2952	60
13	Prestwick-692 - MCF7	-0.734	2	-0.981	0.00076	0	100
14	trifluoperazine - MCF7	0.49	9	0.615	0.00088	0.1779	77
15	chlorpromazine - MCF7	0.581	11	0.558	0.0009	0	90
16	methyldopate - MCF7	-0.738	2	-0.98	0.00091	0.008	100
17	thioguanosine - MCF7	0.901	2	0.976	0.00093	0.0278	100
18	calcium folinate - MCF7	-0.78	2	-0.978	0.00101	0.0079	100
19	bacampicillin - MCF7	-0.758	2	-0.977	0.00107	0.0148	100
20	tomatidine - MCF7	0.874	2	0.972	0.00127	0.0164	100
21	benzocaine - MCF7	-0.71	2	-0.975	0.00129	0	100
22	0297417-0002B - MCF7	0.88	2	0.971	0.00133	0.0283	100
23	sulfadimethoxine - MCF7	-0.725	2	-0.975	0.00137	0.0141	100
24	levopropoxyphene - MCF7	-0.736	2	-0.973	0.00141	0.0288	100
25	naringenin - MCF7	-0.725	2	-0.973	0.00141	0.0388	100
26	adiphenine - MCF7	-0.728	2	-0.972	0.00159	0.0141	100
27	protoveratrine A - MCF7	0.868	2	0.97	0.00159	0.0159	100
28	ambroxol - MCF7	-0.771	2	-0.971	0.00165	0	100
29	bromperidol - MCF7	0.902	2	0.969	0.00165	0.0127	100
30	SB-203580 - MCF7	-0.606	3	-0.899	0.00192	0.029	100
31	tolnaftate - MCF7	-0.7	2	-0.97	0.00195	0.0145	100
32	fludrocortisone - MCF7	-0.425	5	-0.746	0.002	0.0435	80
33	quinpirole - MCF7	-0.655	3	-0.897	0.00204	0	100
34	ceforanide - MCF7	-0.741	2	-0.968	0.00221	0.0284	100
35	finasteride - MCF7	-0.611	3	-0.894	0.00232	0.038	100
36	phenoxybenzamine - MCF7	0.855	3	0.893	0.00234	0.2512	100
37	clioquinol - MCF7	0.813	3	0.89	0.00252	0.0511	100
38	moroxydine - MCF7	-0.703	2	-0.966	0.00254	0.021	100
39	fluticasone - MCF7	-0.691	2	-0.966	0.00262	0.0219	100
40	MS-275 - PC3	0.849	2	0.961	0.00262	0.0606	100
41	methoxamine - MCF7	-0.699	2	-0.965	0.00268	0.037	100
42	harmine - MCF7	0.836	2	0.959	0.00286	0.0987	100
43	thiostrepton - MCF7	0.841	2	0.959	0.00294	0.0243	100
44	CP-320650-01 - PC3	-0.455	4	-0.8	0.00316	0.0074	100
45	prochlorperazine - MCF7	0.696	9	0.561	0.00326	0.2139	100
46	khellin - MCF7	-0.675	2	-0.961	0.0033	0	100
47	arcaine - MCF7	-0.664	2	-0.96	0.00352	0.0066	100
48	nadolol - MCF7	-0.685	2	-0.96	0.00362	0.0083	100
49	zuclopenthixol - MCF7	-0.676	2	-0.959	0.00364	0	100
50	amylocaine - MCF7	-0.662	2	-0.958	0.0038	0	100
51	cefaclor - MCF7	-0.696	2	-0.957	0.0039	0.0296	100
52	thioperamide - MCF7	-0.562	3	-0.874	0.00403	0.0077	100
53	alvespimycin - MCF7	0.642	7	0.614	0.00437	0.1304	85
54	fulvestrant - MCF7	0.423	21	0.37	0.00481	0.32	76
55	benzathine benzylpenicillin - MCF7	-0.712	2	-0.951	0.00503	0.0147	100
56	ajmaline - MCF7	-0.689	2	-0.951	0.00531	0.0282	100
57	timolol - MCF7	-0.594	3	-0.862	0.00535	0.0068	100
58	ketotifen - MCF7	-0.737	2	-0.949	0.00567	0.0236	100
59	pyrvinium - MCF7	0.803	4	0.767	0.00569	0.1046	100
60	ellipticine - MCF7	0.828	2	0.945	0.00573	0.0955	100
61	valproic acid - MCF7	0.292	31	0.299	0.00576	0.0585	64
62	cyproterone - MCF7	0.807	2	0.945	0.00577	0.0087	100
63	tretinoin - MCF7	0.538	13	0.448	0.00615	0.2874	84
64	iohexol - MCF7	-0.648	2	-0.946	0.0063	0.0066	100
65	alprostadil - MCF7	-0.648	3	-0.853	0.00641	0.1022	100
66	daunorubicin - MCF7	0.709	3	0.849	0.00649	0.0825	100
67	lisuride - MCF7	-0.722	2	-0.944	0.00692	0.0709	100
68	acetylsalicylic acid - MCF7	0.632	8	0.558	0.00698	0.0588	87
69	minoxidil - MCF7	-0.625	2	-0.943	0.0072	0.0375	100
70	thioridazine - PC3	0.693	5	0.688	0.00735	0.2103	100
71	harpagoside - MCF7	-0.678	2	-0.939	0.00779	0.0221	100
72	clorgiline - MCF7	0.873	2	0.935	0.00799	0.0452	100
73	thiamphenicol - PC3	-0.63	2	-0.938	0.00813	0.0698	100
74	neostigmine bromide - MCF7	-0.73	2	-0.936	0.00851	0.0147	100
75	adiphenine - PC3	-0.634	2	-0.936	0.00869	0.1177	100
76	moxisylyte - MCF7	0.796	2	0.932	0.00877	0.0292	100
77	trimetazidine - MCF7	0.813	2	0.931	0.00893	0.048	100
78	acebutolol - MCF7	-0.623	2	-0.932	0.00944	0.0131	100
79	bambuterol - MCF7	-0.663	2	-0.932	0.00946	0.0284	100
80	heptaminol - MCF7	-0.637	2	-0.932	0.0095	0.0315	100
81	biperiden - MCF7	-0.527	3	-0.832	0.00953	0.0854	100
82	Prestwick-642 - MCF7	-0.655	2	-0.93	0.01018	0.0507	100
83	sodium phenylbutyrate - MCF7	-0.558	3	-0.825	0.01076	0.042	100
84	puromycin - MCF7	0.799	2	0.925	0.0108	0.1667	100
85	pyridoxine - MCF7	0.863	2	0.924	0.01115	0.1087	100
86	DL-thiorphan - MCF7	0.789	2	0.923	0.01153	0.0441	100
87	isoxicam - PC3	-0.601	2	-0.924	0.01181	0.1288	100
88	xamoterol - MCF7	-0.663	2	-0.924	0.01189	0.0763	100
89	canadine - MCF7	-0.66	2	-0.923	0.01201	0.0431	100
90	viomycin - MCF7	-0.617	2	-0.923	0.01211	0.0921	100
91	metronidazole - MCF7	-0.614	2	-0.921	0.01255	0.0308	100
92	felbinac - MCF7	-0.608	2	-0.921	0.0126	0.0621	100
93	chrysin - MCF7	0.817	2	0.92	0.01276	0.0625	100
94	naproxen - MCF7	-0.56	4	-0.716	0.01323	0.0467	75
95	abamectin - MCF7	0.823	2	0.918	0.01324	0.0523	100
96	trazodone - MCF7	0.835	2	0.918	0.01336	0.0526	100
97	myosmine - MCF7	-0.508	3	-0.811	0.01342	0.0756	100
98	Prestwick-674 - MCF7	0.688	3	0.812	0.01346	0.0486	100
99	Prestwick-1082 - MCF7	-0.608	2	-0.918	0.01352	0.0775	100
100	diloxanide - MCF7	-0.61	2	-0.918	0.01386	0.0598	100
101	atractyloside - MCF7	-0.59	2	-0.917	0.01406	0.0394	100
102	ritodrine - MCF7	0.776	2	0.916	0.0141	0.0476	100
103	dipyridamole - MCF7	0.711	3	0.809	0.0141	0.0803	100
104	oxaprozin - MCF7	0.715	4	0.711	0.01428	0.0118	100
105	Prestwick-559 - MCF7	0.781	2	0.915	0.01433	0.0423	100
106	acetazolamide - MCF7	0.819	2	0.915	0.01435	0.0662	100
107	hydrocotarnine - MCF7	0.762	2	0.915	0.01439	0.0563	100
108	cetirizine - MCF7	0.774	2	0.914	0.01443	0.0081	100
109	cefamandole - MCF7	-0.633	2	-0.915	0.01481	0.0388	100
110	pivmecillinam - MCF7	-0.674	2	-0.914	0.01507	0.0069	100
111	indoprofen - MCF7	-0.626	2	-0.913	0.01531	0.029	100
112	methacholine chloride - MCF7	0.781	2	0.913	0.01531	0.0152	100
113	vidarabine - MCF7	0.778	2	0.912	0.01559	0.0067	100
114	seneciphylline - MCF7	0.825	2	0.911	0.01606	0.1496	100
115	Prestwick-967 - MCF7	-0.57	2	-0.91	0.01612	0.0317	100
116	trimethylcolchicinic acid - MCF7	0.763	2	0.91	0.01642	0.0448	100
117	dacarbazine - MCF7	0.791	2	0.91	0.01664	0.0696	100
118	meteneprost - PC3	-0.57	2	-0.909	0.0167	0.1136	100
119	acepromazine - MCF7	0.803	2	0.909	0.01678	0.0461	100
120	3-acetamidocoumarin - MCF7	-0.655	2	-0.908	0.01702	0.1284	100
121	captopril - MCF7	-0.592	2	-0.907	0.01718	0.0126	100
122	gramine - MCF7	0.755	2	0.907	0.01777	0.0236	100
123	trifluridine - MCF7	0.832	2	0.907	0.01783	0.0598	100
124	sulfametoxydiazine - MCF7	0.779	2	0.907	0.01795	0.0085	100
125	diphenhydramine - MCF7	-0.62	2	-0.905	0.01819	0.0667	100
126	geldanamycin - MCF7	0.434	10	0.461	0.01829	0.3967	80
127	betulinic acid - MCF7	-0.64	2	-0.902	0.01899	0.1138	100
128	tacrolimus - MCF7	-0.499	3	-0.788	0.01929	0.0581	100
129	Prestwick-691 - MCF7	-0.654	2	-0.901	0.01976	0.1214	100
130	monorden - MCF7	0.408	12	0.417	0.01976	0.2727	66
131	iopanoic acid - MCF7	-0.56	2	-0.9	0.01994	0.0337	100
132	beta-escin - MCF7	0.715	3	0.786	0.01995	0.0414	100
133	lansoprazole - MCF7	-0.588	2	-0.9	0.02014	0.0658	100
134	clemizole - MCF7	0.776	2	0.901	0.0202	0.0419	100
135	folic acid - MCF7	-0.591	2	-0.899	0.0203	0.0069	100
136	sulfafurazole - MCF7	0.677	3	0.783	0.02069	0.0379	100
137	gibberellic acid - MCF7	-0.647	2	-0.896	0.02145	0.0683	100
138	thioridazine - MCF7	0.464	11	0.433	0.02145	0.5488	81
139	pilocarpine - MCF7	-0.632	2	-0.896	0.02167	0.0658	100
140	amiodarone - MCF7	0.696	3	0.78	0.02173	0.0696	100
141	lidocaine - MCF7	-0.67	2	-0.895	0.02215	0.0276	100
142	cortisone - MCF7	0.737	2	0.895	0.0228	0.0355	100
143	trifluoperazine - PC3	0.669	3	0.775	0.02285	0.1684	100
144	PHA-00745360 - MCF7	-0.441	4	-0.68	0.02286	0.1314	75
145	zalcitabine - MCF7	-0.567	2	-0.893	0.02298	0.1241	100
146	chenodeoxycholic acid - MCF7	-0.548	2	-0.893	0.02304	0.0352	100
147	quinostatin - MCF7	0.767	2	0.894	0.0232	0.1768	100
148	monobenzone - MCF7	0.834	2	0.894	0.02328	0.0843	100
149	tranexamic acid - MCF7	-0.606	2	-0.891	0.0236	0.069	100
150	iopamidol - MCF7	-0.642	2	-0.891	0.0237	0.1724	100
151	ampyrone - MCF7	-0.541	2	-0.89	0.02416	0.038	100
152	aciclovir - MCF7	-0.459	3	-0.772	0.02442	0.0468	100
153	metampicillin - PC3	-0.539	2	-0.889	0.02465	0.1024	100
154	gentamicin - MCF7	-0.566	2	-0.887	0.02557	0.053	100
155	deferoxamine - MCF7	0.67	5	0.614	0.02557	0.0265	100
156	omeprazole - MCF7	0.86	2	0.889	0.02565	0.0732	100
157	guanadrel - MCF7	-0.596	2	-0.886	0.02602	0.0649	100
158	primaquine - MCF7	0.748	2	0.888	0.02604	0.135	100
159	pentoxifylline - PC3	-0.536	2	-0.886	0.02612	0.0923	100
160	triflusal - MCF7	0.841	2	0.887	0.02648	0.0611	100
161	luteolin - MCF7	0.743	2	0.887	0.02664	0.1806	100
162	ketanserin - MCF7	0.761	2	0.886	0.0268	0.0229	100
163	amantadine - MCF7	-0.653	2	-0.884	0.0269	0.0816	100
164	apigenin - MCF7	0.82	2	0.885	0.02728	0.1892	100
165	metacycline - MCF7	0.765	2	0.884	0.02764	0.0388	100
166	etilefrine - MCF7	-0.579	2	-0.882	0.02791	0.0513	100
167	medrysone - MCF7	0.7	3	0.756	0.02882	0.1079	100
168	carbarsone - MCF7	0.798	2	0.88	0.02899	0.1371	100
169	procainamide - MCF7	0.77	2	0.88	0.02905	0.0684	100
170	myricetin - MCF7	-0.624	2	-0.88	0.02907	0.1301	100
171	diazoxide - MCF7	-0.543	2	-0.88	0.02915	0.0604	100
172	trimethobenzamide - MCF7	-0.598	2	-0.879	0.02946	0.1181	100
173	levomepromazine - MCF7	-0.602	2	-0.879	0.0296	0.2143	100
174	eucatropine - MCF7	0.727	3	0.753	0.02975	0.0339	100
175	racecadotril - MCF7	-0.55	2	-0.878	0.0299	0.0449	100
176	hydrochlorothiazide - MCF7	-0.566	2	-0.878	0.02994	0.06	100
177	pseudopelletierine - MCF7	0.743	2	0.878	0.03002	0.0086	100
178	budesonide - MCF7	0.785	2	0.876	0.03068	0.0441	100
179	tocainide - MCF7	-0.687	2	-0.876	0.0307	0.0196	100
180	hexamethonium bromide - MCF7	0.795	2	0.876	0.03074	0.0855	100
181	W-13 - MCF7	-0.57	2	-0.876	0.0309	0.0134	100
182	corynanthine - MCF7	0.751	2	0.876	0.03094	0.0455	100
183	tetroquinone - MCF7	0.765	2	0.876	0.03123	0.0726	100
184	sulindac - PC3	-0.554	2	-0.874	0.03171	0.1111	100
185	corbadrine - MCF7	0.743	2	0.875	0.03179	0.0515	100
186	podophyllotoxin - MCF7	-0.65	2	-0.872	0.03263	0.1653	100
187	gabexate - MCF7	-0.543	2	-0.87	0.03364	0.0892	100
188	Prestwick-1103 - MCF7	-0.558	2	-0.869	0.03406	0.0942	100
189	rottlerin - MCF7	0.705	3	0.739	0.03497	0.2073	100
190	ivermectin - MCF7	0.766	2	0.868	0.03539	0.197	100
191	vinblastine - MCF7	-0.599	2	-0.867	0.03541	0.0979	100
192	amprolium - MCF7	0.706	2	0.867	0.03595	0.0214	100
193	trimipramine - MCF7	0.703	2	0.866	0.03648	0.0615	100
194	bemegride - MCF7	-0.557	2	-0.863	0.03774	0.1085	100
195	azacitidine - MCF7	0.706	2	0.863	0.03825	0.1436	100
196	dihydroergocristine - MCF7	-0.544	2	-0.862	0.03841	0.1298	100
197	GW-8510 - MCF7	0.699	2	0.862	0.03887	0.1927	100
198	dapsone - MCF7	-0.619	2	-0.859	0.03937	0.2	100
199	methapyrilene - MCF7	0.694	2	0.859	0.03986	0.04	100
200	clotrimazole - MCF7	0.77	3	0.726	0.0402	0.1398	100
201	metolazone - MCF7	-0.532	2	-0.858	0.04032	0.0929	100
202	demecarium bromide - MCF7	-0.567	2	-0.858	0.04038	0.1529	100
203	clemizole - PC3	0.698	2	0.858	0.0411	0.0483	100
204	carbimazole - MCF7	-0.508	2	-0.856	0.04151	0.0809	100
205	methazolamide - MCF7	0.734	2	0.857	0.04163	0.014	100
206	doxycycline - MCF7	-0.455	3	-0.727	0.0418	0.0864	66
207	ethambutol - MCF7	0.697	2	0.856	0.04191	0.0547	100
208	sulfaphenazole - MCF7	-0.527	2	-0.855	0.04211	0.0778	100
209	selegiline - MCF7	0.757	2	0.855	0.04243	0.0698	100
210	enoxacin - MCF7	0.727	2	0.855	0.04263	0.0929	100
211	camptothecin - MCF7	0.718	2	0.855	0.04277	0.3059	100
212	homochlorcyclizine - MCF7	0.693	2	0.853	0.04368	0.1809	100
213	phthalylsulfathiazole - MCF7	0.719	3	0.719	0.04383	0.1463	100
214	fenofibrate - MCF7	-0.607	2	-0.851	0.04428	0.1013	100
215	bezafibrate - MCF7	0.723	2	0.85	0.04515	0.0887	100
216	dropropizine - MCF7	-0.643	2	-0.85	0.04519	0.1056	100
217	guanfacine - MCF7	0.629	3	0.715	0.04559	0.0748	100
218	ethaverine - MCF7	0.738	2	0.849	0.04585	0.0741	100
219	metoprolol - MCF7	-0.555	2	-0.848	0.0464	0.1667	100
220	PHA-00767505E - PC3	-0.497	2	-0.847	0.04666	0.1168	100
221	isometheptene - MCF7	-0.631	2	-0.847	0.04688	0.071	100
222	chlortalidone - MCF7	-0.55	2	-0.846	0.04758	0.1159	100
223	cloxacillin - MCF7	-0.616	2	-0.845	0.04829	0.1586	100
224	nisoxetine - MCF7	0.683	2	0.845	0.04837	0.0637	100
225	ethotoin - MCF7	0.745	3	0.708	0.04891	0.1389	100
226	chlorzoxazone - MCF7	0.73	2	0.844	0.04903	0.1024	100
227	pancuronium bromide - MCF7	0.743	2	0.844	0.04915	0.1496	100
228	cloperastine - MCF7	0.601	3	0.706	0.04968	0.1762	100
229	terazosin - MCF7	-0.591	2	-0.842	0.04994	0.1325	100
230	hesperetin - MCF7	0.761	2	0.842	0.05036	0.0432	100
231	pargyline - MCF7	0.728	2	0.841	0.05088	0.0584	100
232	felodipine - MCF7	0.693	5	0.563	0.05101	0.1872	100
233	sulconazole - MCF7	0.78	2	0.841	0.05108	0.2194	100
234	vancomycin - MCF7	-0.519	2	-0.839	0.05173	0.1145	100
235	chlorhexidine - MCF7	-0.516	2	-0.838	0.05227	0.0743	100
236	saquinavir - MCF7	0.72	2	0.839	0.05253	0.1343	100
237	fluphenazine - MCF7	0.382	10	0.406	0.05285	0.4019	70
238	benperidol - MCF7	0.763	2	0.837	0.05342	0.1189	100
239	F0447-0125 - MCF7	0.679	2	0.836	0.054	0.1257	100
240	chlorpromazine - PC3	0.536	4	0.617	0.05435	0.0777	100
241	sitosterol - MCF7	0.672	2	0.836	0.0544	0.0794	100
242	N6-methyladenosine - MCF7	-0.53	2	-0.835	0.0545	0.1615	100
243	liothyronine - MCF7	0.7	2	0.835	0.05485	0.0547	100
244	ricinine - MCF7	0.696	2	0.834	0.05525	0.0569	100
245	nizatidine - MCF7	-0.545	2	-0.833	0.05541	0.2065	100
246	estradiol - HL60	-0.17	8	-0.448	0.05554	0.2558	50
247	Gly-His-Lys - PC3	-0.536	2	-0.833	0.05575	0.1241	100
248	meclozine - MCF7	0.617	3	0.695	0.05588	0.1677	100
249	colistin - MCF7	-0.464	2	-0.831	0.05642	0.0763	100
250	pridinol - MCF7	0.735	2	0.832	0.05654	0.0576	100
251	blebbistatin - MCF7	0.749	2	0.832	0.05678	0.1524	100
252	LY-294002 - PC3	0.456	12	0.367	0.05723	0.4685	83
253	levonorgestrel - MCF7	0.667	3	0.692	0.05731	0.1529	100
254	ondansetron - MCF7	-0.475	2	-0.827	0.05923	0.1	100
255	5248896 - MCF7	0.729	2	0.828	0.05927	0.0938	100
256	melatonin - MCF7	-0.509	2	-0.826	0.05939	0.0972	100
257	levocabastine - MCF7	0.718	2	0.828	0.05964	0.015	100
258	diprophylline - MCF7	-0.464	2	-0.826	0.05968	0.0452	100
259	etiocholanolone - MCF7	-0.351	3	-0.69	0.06017	0.2318	66
260	leflunomide - MCF7	-0.489	2	-0.824	0.0609	0.1184	100
261	theobromine - MCF7	0.757	2	0.826	0.06096	0.0484	100
262	ginkgolide A - MCF7	0.751	2	0.825	0.06207	0.1563	100
263	benzethonium chloride - MCF7	0.75	2	0.824	0.06227	0.2204	100
264	benzthiazide - MCF7	0.748	2	0.824	0.06261	0.0968	100
265	convolamine - MCF7	-0.656	2	-0.822	0.06261	0.052	100
266	mefloquine - PC3	0.676	2	0.823	0.0631	0.2908	100
267	methylbenzethonium chloride - PC3	0.68	2	0.823	0.0632	0.2308	100
268	nicergoline - MCF7	0.728	2	0.823	0.06328	0.1313	100
269	rescinnamine - MCF7	0.768	2	0.822	0.0643	0.2667	100
270	thiamazole - MCF7	-0.429	3	-0.683	0.0644	0.1208	66
271	midodrine - PC3	-0.482	2	-0.82	0.06444	0.2712	100
272	prenylamine - MCF7	0.705	2	0.82	0.06521	0.233	100
273	suramin sodium - PC3	-0.497	2	-0.819	0.06525	0.1357	100
274	withaferin A - MCF7	0.694	2	0.819	0.06563	0.2646	100
275	pyrithyldione - MCF7	-0.554	2	-0.818	0.06583	0.1972	100
276	tiaprofenic acid - MCF7	-0.569	2	-0.818	0.06599	0.1503	100
277	propylthiouracil - MCF7	0.72	2	0.819	0.06619	0.1304	100
278	roxithromycin - MCF7	0.752	2	0.819	0.0663	0.1333	100
279	parbendazole - MCF7	0.655	2	0.818	0.06718	0.2059	100
280	furaltadone - MCF7	0.662	3	0.675	0.06786	0.1189	100
281	guanabenz - PC3	-0.494	2	-0.814	0.06833	0.1087	100
282	ranitidine - PC3	0.661	2	0.816	0.06841	0.1495	100
283	pheniramine - MCF7	-0.564	2	-0.814	0.06841	0.1722	100
284	16-phenyltetranorprostaglandin E2 - MCF7	-0.487	2	-0.813	0.06899	0.0877	100
285	metampicillin - MCF7	-0.493	2	-0.813	0.06945	0.0675	100
286	methylergometrine - MCF7	0.678	2	0.815	0.06972	0.0916	100
287	betahistine - MCF7	0.786	2	0.814	0.07018	0.1504	100
288	chloropyrazine - MCF7	-0.567	2	-0.812	0.07066	0.1273	100
289	foliosidine - MCF7	-0.251	3	-0.672	0.07087	0.0791	66
290	mepyramine - MCF7	0.672	2	0.812	0.07173	0.0803	100
291	tyloxapol - MCF7	0.709	2	0.811	0.07219	0.087	100
292	karakoline - PC3	-0.429	2	-0.807	0.0736	0.0643	100
293	oxetacaine - MCF7	0.707	2	0.809	0.0739	0.1326	100
294	11-deoxy-16,16-dimethylprostaglandin E2 - MCF7	0.665	2	0.808	0.07446	0.1053	100
295	tobramycin - MCF7	0.737	2	0.808	0.07454	0.1351	100
296	oxolinic acid - MCF7	0.708	2	0.808	0.07477	0.0807	100
297	cefotiam - MCF7	-0.589	2	-0.804	0.07583	0.0741	100
298	arecoline - MCF7	-0.435	2	-0.804	0.07611	0.1813	100
299	gallamine triethiodide - MCF7	0.731	2	0.806	0.07619	0.0547	100
300	aciclovir - PC3	-0.417	2	-0.803	0.07627	0.1232	100
301	imipenem - MCF7	0.753	2	0.806	0.07634	0.0429	100
302	propafenone - MCF7	0.747	2	0.806	0.07674	0.1159	100
303	tetracycline - PC3	-0.503	2	-0.802	0.07682	0.1205	100
304	nalbuphine - MCF7	0.67	2	0.805	0.07746	0.0426	100
305	etomidate - MCF7	0.704	2	0.805	0.07768	0.096	100
306	gentamicin - PC3	-0.485	2	-0.801	0.07782	0.2013	100
307	norethisterone - MCF7	0.661	2	0.804	0.07794	0.1375	100
308	demeclocycline - MCF7	0.626	3	0.66	0.0786	0.094	100
309	sulfaquinoxaline - MCF7	-0.411	2	-0.799	0.07901	0.1181	100
310	morantel - MCF7	0.774	2	0.803	0.07915	0.0833	100
311	difenidol - MCF7	0.754	2	0.802	0.07953	0.1527	100
312	furazolidone - MCF7	-0.53	2	-0.796	0.08058	0.0821	100
313	Prestwick-864 - MCF7	0.71	2	0.8	0.08078	0.1575	100
314	butamben - MCF7	-0.61	2	-0.796	0.08092	0.1056	100
315	antimycin A - MCF7	0.732	2	0.799	0.08136	0.1469	100
316	alexidine - PC3	0.703	2	0.798	0.08185	0.3626	100
317	clomifene - MCF7	0.797	2	0.798	0.08197	0.2346	100
318	arachidonyltrifluoromethane - MCF7	-0.446	2	-0.795	0.08217	0.1177	100
319	flunarizine - MCF7	0.731	2	0.798	0.08223	0.1333	100
320	natamycin - MCF7	0.765	2	0.797	0.08257	0.075	100
321	sulfadimidine - PC3	-0.432	2	-0.794	0.08263	0.1645	100
322	streptomycin - MCF7	-0.594	2	-0.792	0.0842	0.268	100
323	salsolidin - MCF7	0.724	2	0.795	0.08424	0.0986	100
324	iproniazid - MCF7	-0.4	2	-0.792	0.08448	0.1081	100
325	hydroflumethiazide - MCF7	0.653	2	0.792	0.08722	0.1163	100
326	carbamazepine - MCF7	0.601	5	0.521	0.08767	0.098	80
327	calcium pantothenate - MCF7	0.686	2	0.789	0.08953	0.1268	100
328	atropine - MCF7	0.683	2	0.788	0.09028	0.0992	100
329	lisuride - PC3	-0.408	2	-0.785	0.0903	0.1364	100
330	naltrexone - MCF7	-0.455	2	-0.784	0.09096	0.1329	100
331	meclofenamic acid - PC3	-0.429	2	-0.784	0.09187	0.3307	100
332	sulfadoxine - MCF7	0.639	2	0.785	0.09285	0.064	100
333	skimmianine - MCF7	0.633	2	0.784	0.09424	0.0828	100
334	trioxysalen - MCF7	0.735	2	0.783	0.09509	0.1241	100
335	mepenzolate bromide - MCF7	0.633	2	0.782	0.09529	0.1295	100
336	meglumine - MCF7	-0.486	2	-0.779	0.09545	0.1457	100
337	dequalinium chloride - MCF7	0.674	2	0.782	0.09551	0.1879	100
338	harmol - MCF7	-0.549	2	-0.779	0.09563	0.1419	100
339	sulfamerazine - MCF7	0.703	3	0.64	0.09581	0.1261	100
340	glafenine - MCF7	0.692	2	0.781	0.09607	0.2061	100
341	guanadrel - PC3	-0.389	2	-0.779	0.09629	0.1141	100
342	PHA-00745360 - PC3	-0.258	4	-0.568	0.09702	0.2615	75
343	piperidolate - MCF7	0.736	2	0.78	0.09724	0.2061	100
344	F0447-0125 - PC3	-0.423	2	-0.778	0.09728	0.2137	100
345	lorglumide - MCF7	0.556	3	0.637	0.09805	0.1791	100
346	Prestwick-664 - MCF7	0.625	3	0.637	0.09855	0.1233	100
347	nordihydroguaiaretic acid - MCF7	0.387	8	0.41	0.09897	0.2105	62
348	0317956-0000 - MCF7	-0.234	4	-0.566	0.09913	0.25	75
349	5224221 - MCF7	0.718	2	0.778	0.09953	0.3911	100
350	lycorine - MCF7	-0.37	3	-0.634	0.10005	0.3396	66
351	8-azaguanine - MCF7	0.761	2	0.777	0.10014	0.1847	100
352	deptropine - MCF7	0.627	2	0.776	0.10058	0.1749	100
353	pentoxifylline - MCF7	-0.588	2	-0.774	0.10122	0.1921	100
354	pheneticillin - MCF7	-0.476	2	-0.774	0.10136	0.1257	100
355	estradiol - ssMCF7	-0.54	2	-0.773	0.10171	0.1391	100
356	heptaminol - PC3	-0.487	2	-0.772	0.10249	0.1304	100
357	dehydrocholic acid - PC3	-0.383	2	-0.772	0.10261	0.0751	100
358	delsoline - MCF7	0.729	2	0.774	0.10269	0.1622	100
359	merbromin - PC3	-0.363	2	-0.772	0.10299	0.1538	100
360	cloperastine - PC3	0.629	2	0.774	0.10307	0.2191	100
361	milrinone - MCF7	0.719	2	0.773	0.10356	0.1128	100
362	dantrolene - PC3	-0.428	2	-0.77	0.10412	0.2808	100
363	asiaticoside - MCF7	0.732	2	0.772	0.10484	0.0909	100
364	Prestwick-1084 - MCF7	0.717	2	0.771	0.10585	0.1546	100
365	gliclazide - MCF7	0.777	2	0.771	0.10593	0.1773	100
366	mesalazine - MCF7	-0.202	3	-0.629	0.10598	0.0823	66
367	levobunolol - MCF7	-0.518	2	-0.767	0.10647	0.1438	100
368	wortmannin - MCF7	-0.101	10	-0.365	0.10683	0.6149	50
369	BCB000038 - PC3	-0.381	2	-0.767	0.1071	0.1163	100
370	IC-86621 - PC3	-0.405	2	-0.766	0.10772	0.1503	100
371	repaglinide - MCF7	0.709	2	0.767	0.10927	0.2241	100
372	tanespimycin - PC3	0.43	12	0.332	0.11038	0.5568	83
373	fluspirilene - MCF7	0.662	2	0.766	0.11042	0.2105	100
374	acenocoumarol - PC3	-0.349	2	-0.763	0.11046	0.0903	100
375	terfenadine - MCF7	0.706	2	0.764	0.11285	0.3299	100
376	ouabain - MCF7	0.617	2	0.763	0.11336	0.2719	100
377	josamycin - MCF7	-0.414	2	-0.759	0.11436	0.1274	100
378	meticrane - PC3	0.677	2	0.761	0.11482	0.2828	100
379	bepridil - MCF7	0.684	2	0.761	0.11517	0.2834	100
380	oxybutynin - MCF7	0.668	2	0.761	0.11533	0.1807	100
381	vincamine - MCF7	-0.393	3	-0.619	0.11668	0.2486	66
382	carbachol - MCF7	0.756	2	0.759	0.11712	0.15	100
383	metergoline - MCF7	0.769	2	0.758	0.11768	0.1585	100
384	citalopram - PC3	-0.303	2	-0.754	0.11957	0.1119	100
385	bicuculline - MCF7	0.696	2	0.755	0.12058	0.265	100
386	adipiodone - MCF7	0.648	2	0.754	0.12092	0.2734	100
387	terguride - PC3	-0.3	2	-0.753	0.12094	0.0938	100
388	fludrocortisone - PC3	-0.351	2	-0.753	0.12108	0.1482	100
389	ethisterone - PC3	-0.277	2	-0.752	0.12179	0.1929	100
390	nimesulide - MCF7	0.631	2	0.753	0.12181	0.1143	100
391	pyrazinamide - MCF7	0.766	2	0.753	0.12201	0.0853	100
392	azathioprine - PC3	-0.346	2	-0.751	0.12291	0.1212	100
393	Prestwick-1085 - MCF7	0.653	2	0.75	0.1248	0.1799	100
394	piromidic acid - MCF7	0.662	2	0.75	0.12505	0.1716	100
395	CP-320650-01 - MCF7	-0.189	4	-0.543	0.12515	0.2059	75
396	mitoxantrone - MCF7	0.75	2	0.749	0.12523	0.1813	100
397	Prestwick-860 - MCF7	0.624	2	0.747	0.12774	0.1756	100
398	esculetin - MCF7	0.611	2	0.747	0.12774	0.1472	100
399	dehydrocholic acid - MCF7	0.615	2	0.746	0.12808	0.1846	100
400	phentolamine - MCF7	-0.244	4	-0.54	0.1296	0.0885	75
401	tonzonium bromide - MCF7	0.624	2	0.744	0.13022	0.3011	100
402	prednisolone - MCF7	-0.193	3	-0.608	0.13026	0.0604	66
403	proadifen - MCF7	0.649	2	0.743	0.13173	0.2512	100
404	florfenicol - MCF7	0.673	2	0.741	0.13317	0.2574	100
405	bisacodyl - MCF7	0.603	2	0.741	0.1338	0.3056	100
406	0175029-0000 - PC3	0.597	4	0.533	0.13545	0.5095	100
407	clidinium bromide - MCF7	-0.347	2	-0.738	0.13569	0.2484	50
408	neomycin - MCF7	0.697	2	0.738	0.13611	0.2231	100
409	cisapride - MCF7	0.686	2	0.738	0.13696	0.142	100
410	sulfamethoxypyridazine - MCF7	0.543	3	0.603	0.13785	0.1121	66
411	metronidazole - PC3	-0.225	2	-0.736	0.13788	0.1076	50
412	6-azathymine - MCF7	0.687	2	0.735	0.13923	0.1471	100
413	yohimbine - MCF7	-0.217	3	-0.601	0.14007	0.0884	66
414	tranylcypromine - PC3	0.637	2	0.734	0.1405	0.1293	100
415	Prestwick-983 - MCF7	-0.329	2	-0.734	0.14052	0.3333	50
416	anisomycin - MCF7	-0.244	2	-0.734	0.14062	0.3866	50
417	thiamphenicol - MCF7	-0.296	2	-0.733	0.1412	0.2791	50
418	sertaconazole - MCF7	0.638	2	0.732	0.14237	0.1453	100
419	monocrotaline - MCF7	0.681	2	0.732	0.14251	0.1793	100
420	CP-319743 - MCF7	0.707	2	0.732	0.14259	0.2111	100
421	sulfamonomethoxine - MCF7	-0.403	2	-0.73	0.145	0.3354	50
422	nortriptyline - MCF7	0.72	2	0.729	0.14671	0.2836	100
423	C-75 - MCF7	0.635	2	0.729	0.1469	0.227	100
424	hexestrol - MCF7	0.716	2	0.728	0.1477	0.3034	100
425	midodrine - MCF7	-0.203	2	-0.727	0.14836	0.2	50
426	clorsulon - MCF7	-0.312	2	-0.725	0.1504	0.36	50
427	prochlorperazine - PC3	0.587	3	0.594	0.15099	0.2604	100
428	perhexiline - MCF7	0.591	2	0.725	0.15128	0.348	100
429	ifenprodil - MCF7	0.694	2	0.724	0.15164	0.2177	100
430	clemastine - MCF7	-0.396	2	-0.723	0.15241	0.2768	50
431	clopamide - MCF7	-0.249	2	-0.723	0.15313	0.2892	50
432	nifedipine - MCF7	0.601	4	0.519	0.15373	0.1484	100
433	diphemanil metilsulfate - MCF7	-0.283	2	-0.722	0.15404	0.1301	50
434	noretynodrel - MCF7	0.595	2	0.721	0.15442	0.2711	100
435	pyrimethamine - MCF7	0.611	2	0.721	0.15537	0.1646	100
436	fusidic acid - MCF7	-0.325	2	-0.721	0.15553	0.135	50
437	flufenamic acid - MCF7	0.544	3	0.591	0.15562	0.1399	100
438	atracurium besilate - MCF7	-0.265	2	-0.719	0.15671	0.2101	50
439	lovastatin - MCF7	-0.338	2	-0.719	0.15724	0.2581	50
440	isoconazole - PC3	0.638	2	0.718	0.1577	0.239	100
441	fusaric acid - MCF7	0.722	2	0.718	0.15808	0.1538	100
442	digoxin - MCF7	0.591	2	0.718	0.15828	0.36	100
443	torasemide - MCF7	0.665	2	0.717	0.15935	0.1357	100
444	tanespimycin - HL60	0.24	12	0.311	0.16019	0.7558	58
445	ribavirin - MCF7	-0.306	2	-0.716	0.16052	0.1554	50
446	iopromide - MCF7	-0.323	2	-0.714	0.16275	0.2922	50
447	CP-863187 - MCF7	-0.404	2	-0.714	0.16297	0.271	50
448	irinotecan - MCF7	0.659	2	0.714	0.16297	0.4148	100
449	crotamiton - MCF7	0.584	2	0.714	0.16313	0.1825	100
450	mebendazole - MCF7	0.639	2	0.712	0.16508	0.3622	100
451	cycloserine - MCF7	0.714	2	0.711	0.16623	0.3162	100
452	fenoprofen - MCF7	0.638	3	0.584	0.16655	0.152	100
453	guaifenesin - MCF7	-0.21	3	-0.581	0.16898	0.25	66
454	mimosine - MCF7	-0.396	2	-0.708	0.17064	0.1905	50
455	finasteride - PC3	-0.21	2	-0.707	0.17102	0.2121	50
456	cefalotin - MCF7	0.64	2	0.706	0.17311	0.0917	100
457	troglitazone - HL60	-0.113	4	-0.508	0.17361	0.3279	50
458	vanoxerine - MCF7	-0.198	2	-0.705	0.17372	0.2279	50
459	antimycin A - PC3	0.58	2	0.705	0.17444	0.2829	100
460	azlocillin - MCF7	0.666	2	0.704	0.17516	0.0676	100
461	maprotiline - MCF7	-0.246	2	-0.704	0.17545	0.2966	50
462	clebopride - MCF7	-0.275	2	-0.703	0.17597	0.2555	50
463	lanatoside C - MCF7	0.566	3	0.578	0.17623	0.6164	100
464	Y-27632 - MCF7	0.641	2	0.703	0.17637	0.1938	100
465	miconazole - MCF7	0.722	2	0.703	0.17659	0.2704	100
466	dinoprost - MCF7	-0.29	2	-0.703	0.17661	0.1282	50
467	nifuroxazide - MCF7	0.599	2	0.702	0.17691	0.3721	100
468	talampicillin - MCF7	0.765	2	0.702	0.1774	0.1583	100
469	scriptaid - PC3	0.612	2	0.701	0.17826	0.4358	100
470	pyrantel - PC3	0.585	2	0.701	0.17848	0.2718	100
471	nomifensine - MCF7	0.711	2	0.7	0.17969	0.2612	100
472	hydralazine - MCF7	0.626	3	0.575	0.18035	0.1849	100
473	dimenhydrinate - MCF7	-0.375	2	-0.699	0.18104	0.1457	50
474	alpha-yohimbine - MCF7	-0.311	2	-0.698	0.18213	0.1447	50
475	rimexolone - MCF7	0.646	2	0.697	0.18281	0.2867	100
476	Chicago Sky Blue 6B - MCF7	-0.374	2	-0.697	0.18297	0.2098	50
477	tiabendazole - MCF7	0.596	2	0.697	0.18323	0.211	100
478	Prestwick-682 - MCF7	-0.35	2	-0.696	0.18414	0.1936	50
479	metyrapone - MCF7	0.661	2	0.696	0.18464	0.1149	100
480	thalidomide - PC3	0.626	2	0.695	0.18522	0.3364	100
481	fursultiamine - MCF7	-0.327	2	-0.693	0.18748	0.2704	50
482	acenocoumarol - MCF7	-0.332	2	-0.692	0.18909	0.2544	50
483	vorinostat - PC3	0.629	2	0.691	0.18989	0.473	100
484	androsterone - MCF7	0.705	2	0.69	0.191	0.2536	100
485	4-hydroxyphenazone - PC3	-0.176	2	-0.69	0.19138	0.1482	50
486	bromocriptine - MCF7	0.653	2	0.689	0.19219	0.2023	100
487	xylometazoline - MCF7	0.614	2	0.689	0.19227	0.1241	100
488	carmustine - MCF7	-0.26	2	-0.689	0.19279	0.2877	50
489	pentamidine - MCF7	0.538	3	0.567	0.19313	0.1181	100
490	brinzolamide - MCF7	-0.384	2	-0.688	0.19369	0.2157	50
491	Prestwick-685 - PC3	0.558	2	0.687	0.195	0.3364	100
492	5255229 - MCF7	0.674	2	0.687	0.19546	0.1737	100
493	tridihexethyl - MCF7	-0.233	2	-0.686	0.19671	0.1607	50
494	ketorolac - MCF7	-0.214	2	-0.686	0.19734	0.2254	50
495	dihydrostreptomycin - PC3	-0.295	2	-0.685	0.19758	0.259	50
496	fendiline - MCF7	-0.248	2	-0.685	0.19812	0.3367	50
497	lasalocid - MCF7	-0.306	2	-0.685	0.19836	0.3396	50
498	proguanil - MCF7	0.599	2	0.684	0.19951	0.236	100
499	iodixanol - MCF7	-0.408	2	-0.684	0.19965	0.1701	50
500	fenspiride - PC3	0.583	2	0.684	0.20013	0.127	100
501	astemizole - PC3	0.623	2	0.683	0.20054	0.476	100
502	apramycin - MCF7	0.702	2	0.683	0.2007	0.0827	100
503	octopamine - MCF7	0.555	2	0.683	0.2011	0.25	100
504	betaxolol - MCF7	0.624	2	0.682	0.20132	0.3231	100
505	imipramine - MCF7	0.684	2	0.682	0.20176	0.2197	100
506	buflomedil - MCF7	0.695	2	0.682	0.20208	0.2098	100
507	procaine - PC3	0.551	2	0.679	0.2049	0.1944	100
508	CAY-10397 - PC3	-0.171	2	-0.679	0.20552	0.2644	50
509	cefalexin - MCF7	0.639	3	0.56	0.20623	0.3115	100
510	phenindione - MCF7	0.689	2	0.677	0.2084	0.1898	100
511	sulfacetamide - PC3	-0.19	2	-0.677	0.20935	0.2921	50
512	promazine - MCF7	0.581	3	0.558	0.20948	0.2405	100
513	sulfabenzamide - MCF7	0.594	2	0.675	0.21013	0.2197	100
514	khellin - PC3	-0.354	2	-0.675	0.21154	0.2194	50
515	2-aminobenzenesulfonamide - MCF7	-0.315	2	-0.674	0.21235	0.2866	50
516	xylazine - MCF7	0.705	2	0.674	0.21289	0.3	100
517	meclofenamic acid - MCF7	-0.414	2	-0.674	0.21301	0.2548	50
518	aceclofenac - MCF7	-0.245	2	-0.673	0.21371	0.25	50
519	amodiaquine - MCF7	0.585	2	0.673	0.2141	0.284	100
520	nimodipine - MCF7	-0.374	2	-0.673	0.21416	0.2968	50
521	LM-1685 - MCF7	0.324	3	0.555	0.21451	0.1774	66
522	0316684-0000 - PC3	-0.292	2	-0.673	0.21476	0.3006	50
523	N-acetyl-L-leucine - MCF7	0.697	2	0.672	0.21504	0.2481	100
524	clomipramine - MCF7	0.625	2	0.67	0.21725	0.3037	100
525	0173570-0000 - MCF7	0.587	2	0.67	0.21748	0.1866	100
526	tracazolate - MCF7	0.718	2	0.669	0.2185	0.1911	100
527	hydroflumethiazide - PC3	-0.311	2	-0.669	0.21955	0.3571	50
528	etamivan - MCF7	0.594	2	0.668	0.21979	0.1885	100
529	metformin - PC3	-0.253	2	-0.669	0.21983	0.2431	50
530	terconazole - MCF7	0.71	2	0.668	0.22001	0.3	100
531	kanamycin - MCF7	0.645	2	0.668	0.22057	0.2162	100
532	colecalciferol - MCF7	0.555	2	0.667	0.22126	0.2183	100
533	clofilium tosylate - MCF7	0.638	2	0.666	0.22259	0.3063	100
534	dexamethasone - PC3	-0.23	2	-0.666	0.22283	0.4167	50
535	sulpiride - MCF7	-0.218	2	-0.666	0.22373	0.2216	50
536	denatonium benzoate - MCF7	0.58	2	0.665	0.22452	0.1722	100
537	hycanthone - MCF7	0.634	2	0.665	0.22474	0.4398	100
538	glibenclamide - MCF7	0.73	2	0.664	0.22518	0.4118	100
539	nipecotic acid - MCF7	0.556	2	0.664	0.22566	0.1479	100
540	levonorgestrel - PC3	0.541	2	0.664	0.22645	0.2923	100
541	metrifonate - MCF7	0.588	2	0.663	0.22717	0.1579	100
542	flunisolide - MCF7	0.493	3	0.548	0.22799	0.233	100
543	doxazosin - MCF7	0.648	2	0.661	0.23029	0.3465	100
544	minocycline - MCF7	-0.273	3	-0.547	0.23041	0.2905	66
545	15-delta prostaglandin J2 - PC3	0.572	3	0.547	0.23065	0.5361	100
546	PHA-00846566E - PC3	-0.207	2	-0.66	0.23182	0.2229	50
547	azathioprine - MCF7	0.484	4	0.472	0.23295	0.2716	75
548	valinomycin - PC3	-0.217	2	-0.659	0.23321	0.2791	50
549	nalidixic acid - PC3	0.54	2	0.658	0.23506	0.25	100
550	procyclidine - MCF7	0.679	2	0.657	0.23556	0.3681	100
551	bephenium hydroxynaphthoate - MCF7	0.36	3	0.544	0.23572	0.2516	66
552	medrysone - PC3	0.58	2	0.657	0.23615	0.3571	100
553	myosmine - PC3	-0.202	2	-0.657	0.23627	0.1792	50
554	promethazine - MCF7	0.703	2	0.656	0.23723	0.3393	100
555	pirinixic acid - PC3	-0.171	2	-0.656	0.23774	0.2831	50
556	eldeline - PC3	0.557	2	0.656	0.2379	0.4167	100
557	enilconazole - MCF7	0.55	2	0.655	0.238	0.1943	100
558	quinethazone - MCF7	0.584	2	0.654	0.23937	0.1504	100
559	chlorpropamide - MCF7	0.297	4	0.469	0.23993	0.188	75
560	todralazine - PC3	-0.262	2	-0.653	0.24096	0.2632	50
561	estriol - MCF7	0.623	2	0.653	0.24126	0.245	100
562	trimethoprim - PC3	-0.227	2	-0.653	0.24168	0.2453	50
563	erastin - PC3	-0.197	2	-0.652	0.24301	0.3657	50
564	methylbenzethonium chloride - MCF7	0.607	3	0.541	0.24327	0.54	100
565	bergenin - MCF7	0.572	2	0.649	0.24597	0.1758	100
566	monensin - PC3	-0.244	2	-0.649	0.24679	0.3985	50
567	sulfadimethoxine - PC3	-0.273	2	-0.649	0.24691	0.2214	50
568	domperidone - MCF7	0.671	2	0.649	0.24703	0.2366	100
569	lanatoside C - PC3	-0.268	2	-0.646	0.25122	0.26	50
570	etiocholanolone - PC3	-0.239	2	-0.646	0.25206	0.3836	50
571	zimeldine - MCF7	0.567	2	0.644	0.25351	0.2518	100
572	calcium folinate - PC3	-0.266	2	-0.645	0.25373	0.26	50
573	thiamazole - PC3	-0.149	2	-0.644	0.25438	0.1503	50
574	0179445-0000 - MCF7	0.557	4	0.463	0.25453	0.4035	75
575	apomorphine - MCF7	0.698	2	0.643	0.25482	0.2414	100
576	helveticoside - PC3	-0.133	2	-0.644	0.25528	0.3247	50
577	simvastatin - MCF7	0.561	2	0.643	0.25576	0.4535	100
578	bendroflumethiazide - MCF7	0.6	3	0.534	0.25757	0.306	100
579	hecogenin - MCF7	0.614	2	0.641	0.2576	0.1964	100
580	diphenylpyraline - MCF7	-0.242	3	-0.532	0.25949	0.5347	66
581	trimethobenzamide - PC3	-0.236	2	-0.641	0.25993	0.2303	50
582	tetraethylenepentamine - MCF7	-0.135	3	-0.532	0.26012	0.3092	66
583	pentoxyverine - MCF7	0.636	2	0.639	0.26104	0.3277	100
584	cyproheptadine - PC3	0.587	2	0.638	0.26128	0.1871	100
585	BCB000038 - MCF7	0.634	2	0.638	0.26234	0.2698	100
586	nicardipine - MCF7	0.548	2	0.638	0.26248	0.3185	100
587	fluoxetine - MCF7	0.537	2	0.636	0.26432	0.4663	100
588	cefamandole - PC3	-0.19	2	-0.637	0.26452	0.2824	50
589	ethoxyquin - PC3	-0.189	2	-0.637	0.26474	0.255	50
590	iproniazid - PC3	-0.251	2	-0.636	0.26669	0.3235	50
591	atropine oxide - PC3	0.574	2	0.634	0.26721	0.2636	100
592	isoniazid - PC3	-0.299	2	-0.635	0.26741	0.3671	50
593	betonicine - PC3	-0.209	2	-0.635	0.26798	0.236	50
594	clofazimine - MCF7	-0.241	3	-0.528	0.26869	0.5612	66
595	fluocinonide - MCF7	0.48	3	0.528	0.26907	0.2946	66
596	procaine - MCF7	0.633	2	0.633	0.26933	0.3015	100
597	karakoline - MCF7	-0.183	3	-0.527	0.27065	0.2297	66
598	harman - MCF7	0.759	2	0.632	0.27085	0.3053	100
599	alprostadil - PC3	-0.188	3	-0.526	0.27193	0.438	66
600	rolitetracycline - MCF7	0.752	2	0.631	0.27194	0.3942	100
601	decamethonium bromide - MCF7	-0.472	2	-0.632	0.27246	0.3053	50
602	protriptyline - MCF7	0.674	2	0.631	0.27254	0.3971	100
603	Prestwick-675 - PC3	-0.192	2	-0.632	0.27297	0.4497	50
604	atractyloside - PC3	-0.261	2	-0.631	0.27323	0.2319	50
605	cefotaxime - PC3	-0.221	2	-0.631	0.27391	0.3155	50
606	pimozide - MCF7	0.597	2	0.629	0.27572	0.5172	100
607	isocarboxazid - PC3	-0.216	2	-0.629	0.27669	0.2252	50
608	chlorcyclizine - MCF7	0.357	3	0.525	0.27718	0.4163	66
609	metrizamide - MCF7	-0.302	2	-0.628	0.27772	0.2895	50
610	carisoprodol - MCF7	0.701	2	0.627	0.2779	0.1351	100
611	tetracycline - MCF7	-0.369	2	-0.627	0.28065	0.4414	50
612	theophylline - MCF7	0.554	2	0.625	0.28122	0.2905	100
613	baclofen - MCF7	-0.318	2	-0.626	0.2821	0.3933	50
614	josamycin - PC3	-0.233	2	-0.624	0.28427	0.2222	50
615	memantine - MCF7	-0.244	2	-0.624	0.2846	0.3947	50
616	sulfamethizole - MCF7	0.615	2	0.623	0.28532	0.2586	100
617	diltiazem - MCF7	0.604	2	0.623	0.28566	0.3007	100
618	sulfasalazine - MCF7	0.599	3	0.52	0.28619	0.2333	100
619	sulfachlorpyridazine - MCF7	0.619	2	0.622	0.28651	0.2	100
620	semustine - MCF7	0.546	2	0.622	0.28679	0.4124	100
621	ampicillin - MCF7	-0.296	2	-0.623	0.28695	0.3582	50
622	lisinopril - MCF7	0.652	2	0.621	0.28763	0.2254	100
623	desipramine - MCF7	0.62	2	0.62	0.28949	0.4302	100
624	3-acetylcoumarin - MCF7	0.575	3	0.519	0.2895	0.2462	100
625	pempidine - MCF7	0.592	3	0.518	0.2907	0.2662	100
626	methyldopa - MCF7	0.517	3	0.518	0.29258	0.1913	66
627	mifepristone - MCF7	0.653	2	0.618	0.29283	0.2595	100
628	aminophenazone - MCF7	0.646	2	0.618	0.29307	0.2721	100
629	cinnarizine - MCF7	0.546	2	0.617	0.29425	0.129	100
630	etofylline - MCF7	0.582	2	0.617	0.29448	0.2238	100
631	cefmetazole - MCF7	0.51	2	0.617	0.2947	0.2893	100
632	alcuronium chloride - MCF7	0.538	2	0.617	0.29506	0.2741	100
633	remoxipride - MCF7	0.551	2	0.616	0.29538	0.3116	100
634	astemizole - MCF7	0.623	2	0.616	0.29556	0.6402	100
635	stachydrine - MCF7	-0.405	2	-0.617	0.296	0.36	50
636	GW-8510 - PC3	0.533	2	0.616	0.29604	0.6012	100
637	co-dergocrine mesilate - MCF7	-0.27	2	-0.616	0.29661	0.4242	50
638	flurbiprofen - MCF7	0.487	3	0.515	0.29793	0.4507	100
639	cinchocaine - MCF7	0.528	2	0.615	0.2981	0.2185	100
640	loperamide - MCF7	0.584	3	0.515	0.29881	0.5584	100
641	bumetanide - MCF7	-0.5	2	-0.614	0.29995	0.4286	50
642	oxolinic acid - PC3	-0.147	2	-0.614	0.30017	0.2727	50
643	scopolamine N-oxide - PC3	0.537	2	0.613	0.30117	0.3434	100
644	cinchonine - MCF7	-0.366	2	-0.611	0.30458	0.3974	50
645	dicloxacillin - MCF7	-0.35	2	-0.611	0.3048	0.5	50
646	niclosamide - MCF7	0.544	2	0.61	0.30486	0.5477	100
647	isoxsuprine - MCF7	-0.242	2	-0.61	0.30635	0.2606	50
648	thioridazine - HL60	0.418	4	0.441	0.3078	0.7588	75
649	epiandrosterone - MCF7	0.566	2	0.608	0.3082	0.3576	100
650	exisulind - MCF7	-0.261	2	-0.609	0.3083	0.2299	50
651	Prestwick-857 - MCF7	-0.289	2	-0.608	0.30896	0.3272	50
652	verteporfin - MCF7	0.662	2	0.608	0.30908	0.5036	100
653	thiamine - MCF7	-0.228	2	-0.608	0.30938	0.2692	50
654	bretylium tosilate - MCF7	-0.339	2	-0.608	0.31001	0.4	50
655	meclofenoxate - PC3	0.512	2	0.607	0.31049	0.3619	100
656	quipazine - MCF7	-0.384	2	-0.607	0.31075	0.2385	50
657	pindolol - MCF7	-0.276	2	-0.606	0.31262	0.2979	50
658	tiapride - PC3	0.537	2	0.605	0.31264	0.265	100
659	cinchocaine - PC3	0.5	2	0.605	0.31355	0.3333	100
660	oxybenzone - MCF7	-0.273	2	-0.605	0.31496	0.3401	50
661	chlorphenesin - MCF7	0.537	2	0.604	0.31496	0.2214	100
662	mestranol - MCF7	0.544	2	0.603	0.31635	0.3315	100
663	alfaxalone - MCF7	0.564	2	0.603	0.31693	0.3166	100
664	ciprofloxacin - PC3	-0.25	2	-0.603	0.31727	0.3691	50
665	quinisocaine - MCF7	0.734	2	0.602	0.31745	0.3723	100
666	tranylcypromine - MCF7	0.61	2	0.602	0.3186	0.2963	100
667	pregnenolone - MCF7	-0.224	2	-0.602	0.31904	0.3008	50
668	proscillaridin - MCF7	0.529	2	0.601	0.31936	0.708	100
669	etynodiol - MCF7	-0.313	2	-0.602	0.31989	0.1783	50
670	0316684-0000 - MCF7	0.521	2	0.601	0.32009	0.2917	100
671	Prestwick-685 - MCF7	0.577	2	0.601	0.32061	0.3793	100
672	mecamylamine - MCF7	0.57	2	0.6	0.32093	0.25	100
673	flucloxacillin - MCF7	0.54	2	0.6	0.32204	0.2587	100
674	isocorydine - MCF7	0.504	2	0.598	0.32419	0.2671	100
675	SC-58125 - MCF7	0.541	2	0.598	0.3247	0.3333	100
676	picotamide - MCF7	-0.273	2	-0.598	0.32546	0.4152	50
677	oxymetazoline - PC3	0.517	2	0.597	0.32679	0.2971	100
678	profenamine - MCF7	-0.352	2	-0.597	0.32687	0.1743	50
679	rolipram - MCF7	0.693	2	0.597	0.32707	0.2308	100
680	bethanechol - MCF7	-0.268	2	-0.597	0.32743	0.2807	50
681	withaferin A - PC3	0.569	2	0.596	0.32777	0.526	100
682	guanabenz - MCF7	-0.296	2	-0.597	0.32785	0.3162	50
683	tetramisole - MCF7	-0.287	2	-0.596	0.3286	0.2822	50
684	moroxydine - PC3	0.489	2	0.595	0.32956	0.1613	100
685	cefadroxil - MCF7	-0.259	2	-0.596	0.32977	0.3006	50
686	famprofazone - MCF7	0.552	3	0.501	0.33068	0.3618	100
687	moracizine - MCF7	-0.324	2	-0.594	0.33166	0.2483	50
688	metaraminol - PC3	0.526	2	0.594	0.33172	0.3864	100
689	spiradoline - MCF7	-0.26	2	-0.594	0.332	0.3958	50
690	chlorambucil - MCF7	0.527	2	0.593	0.33246	0.3275	100
691	trapidil - MCF7	-0.271	2	-0.593	0.33325	0.4709	50
692	tribenoside - MCF7	0.621	2	0.592	0.33377	0.328	100
693	calmidazolium - MCF7	0.633	2	0.592	0.33395	0.5737	100
694	ticlopidine - PC3	0.508	2	0.592	0.33498	0.208	100
695	coralyne - MCF7	-0.21	2	-0.591	0.33647	0.2126	50
696	thioproperazine - MCF7	0.533	2	0.591	0.33671	0.3913	100
697	niclosamide - PC3	0.577	2	0.59	0.33721	0.644	100
698	riboflavin - MCF7	0.658	2	0.59	0.33771	0.4318	100
699	vinpocetine - MCF7	0.652	2	0.59	0.33793	0.2727	100
700	homosalate - MCF7	-0.291	2	-0.589	0.33958	0.3067	50
701	H-7 - MCF7	0.618	2	0.588	0.34129	0.6333	100
702	0198306-0000 - MCF7	0.56	2	0.587	0.34206	0.3208	100
703	thiocolchicoside - MCF7	0.599	2	0.587	0.3424	0.4238	100
704	piroxicam - MCF7	0.577	2	0.587	0.34254	0.2574	100
705	prednisone - MCF7	-0.268	2	-0.587	0.34256	0.1871	50
706	phenylpropanolamine - MCF7	0.663	2	0.587	0.3429	0.3613	100
707	iloprost - MCF7	-0.384	2	-0.586	0.34469	0.4224	50
708	acetylsalicylic acid - PC3	0.507	2	0.585	0.34564	0.2214	100
709	penbutolol - MCF7	-0.316	2	-0.585	0.34687	0.3305	50
710	phensuximide - MCF7	0.585	2	0.584	0.34775	0.3308	100
711	hydrastine hydrochloride - MCF7	0.709	2	0.583	0.34793	0.2374	100
712	praziquantel - MCF7	-0.211	2	-0.583	0.34989	0.3248	50
713	amoxicillin - MCF7	0.657	2	0.582	0.35045	0.3165	100
714	naloxone - MCF7	0.453	3	0.492	0.35075	0.3245	66
715	promazine - PC3	0.521	2	0.581	0.35139	0.4541	100
716	paclitaxel - PC3	-0.24	2	-0.582	0.35176	0.2819	50
717	tolazoline - MCF7	-0.266	2	-0.581	0.3522	0.3046	50
718	meclofenoxate - MCF7	0.304	3	0.491	0.35244	0.2707	66
719	meropenem - MCF7	0.594	2	0.58	0.35318	0.3429	100
720	dipyridamole - PC3	0.489	2	0.58	0.35365	0.2444	100
721	amiloride - MCF7	0.585	2	0.58	0.35387	0.3545	100
722	geldanamycin - PC3	0.511	2	0.579	0.35479	0.5424	100
723	albendazole - MCF7	0.498	2	0.579	0.35576	0.4386	100
724	isoxicam - MCF7	-0.276	2	-0.579	0.35604	0.36	50
725	serotonin - MCF7	0.354	3	0.489	0.35832	0.2908	66
726	aztreonam - MCF7	-0.231	2	-0.578	0.35838	0.336	50
727	famprofazone - PC3	0.493	2	0.576	0.36081	0.4478	100
728	adrenosterone - MCF7	0.506	2	0.575	0.36182	0.3558	100
729	metanephrine - MCF7	-0.263	2	-0.576	0.36196	0.2635	50
730	5194442 - PC3	0.481	2	0.574	0.36387	0.3922	100
731	naphazoline - PC3	0.475	2	0.573	0.36431	0.2437	100
732	naloxone - PC3	0.546	2	0.573	0.36564	0.3431	100
733	depudecin - MCF7	0.54	2	0.572	0.36626	0.2938	100
734	epitiostanol - MCF7	-0.291	2	-0.573	0.36632	0.4808	50
735	molsidomine - MCF7	0.585	2	0.572	0.36656	0.3029	100
736	cefapirin - MCF7	-0.225	2	-0.573	0.36663	0.3904	50
737	cefoxitin - MCF7	-0.361	2	-0.572	0.36834	0.2649	50
738	lymecycline - MCF7	-0.292	2	-0.571	0.3695	0.3095	50
739	mycophenolic acid - MCF7	0.537	2	0.57	0.3699	0.6364	100
740	pentolonium - PC3	0.496	2	0.57	0.37037	0.3425	100
741	orlistat - MCF7	0.469	3	0.484	0.3704	0.3667	100
742	Prestwick-984 - MCF7	0.574	2	0.569	0.3717	0.1739	100
743	SB-203580 - PC3	0.493	2	0.569	0.3722	0.2881	100
744	15-delta prostaglandin J2 - MCF7	0.372	8	0.304	0.37267	0.8024	50
745	pergolide - MCF7	-0.33	2	-0.569	0.37401	0.3926	50
746	canrenoic acid - PC3	0.559	2	0.564	0.37976	0.3778	100
747	azacyclonol - PC3	0.518	2	0.562	0.38377	0.608	100
748	indapamide - MCF7	-0.103	3	-0.478	0.3843	0.2416	66
749	hyoscyamine - MCF7	0.599	2	0.561	0.38602	0.2966	100
750	erastin - MCF7	0.52	2	0.56	0.38731	0.454	100
751	sulfaguanidine - PC3	0.513	2	0.559	0.38868	0.3947	100
752	0175029-0000 - MCF7	0.491	2	0.559	0.38956	0.6453	100
753	suxibuzone - MCF7	0.584	2	0.558	0.39008	0.2932	100
754	tropicamide - MCF7	0.492	3	0.476	0.39087	0.3072	100
755	bromocriptine - PC3	0.538	2	0.558	0.39093	0.3511	100
756	idazoxan - MCF7	0.651	2	0.557	0.39298	0.4737	100
757	(-)-MK-801 - MCF7	0.67	2	0.556	0.3933	0.3732	100
758	amylocaine - PC3	0.551	2	0.556	0.39346	0.36	100
759	ornidazole - PC3	0.615	2	0.556	0.39415	0.3981	100
760	metolazone - PC3	0.471	2	0.555	0.39471	0.4464	100
761	pronetalol - MCF7	0.51	2	0.555	0.39507	0.4417	100
762	erythromycin - MCF7	-0.341	2	-0.556	0.39616	0.2214	50
763	physostigmine - MCF7	0.631	2	0.554	0.39638	0.3007	100
764	acetylsalicylsalicylic acid - MCF7	0.494	2	0.553	0.399	0.4034	100
765	chloropyramine - MCF7	0.576	2	0.553	0.39926	0.3775	100
766	clozapine - PC3	0.478	3	0.472	0.39965	0.3588	100
767	genistein - HL60	-0.149	3	-0.472	0.39969	0.4516	66
768	succinylsulfathiazole - MCF7	-0.357	2	-0.553	0.40087	0.2138	50
769	miconazole - PC3	0.601	2	0.552	0.40089	0.4438	100
770	triflupromazine - MCF7	-0.27	2	-0.552	0.40204	0.1636	50
771	(-)-isoprenaline - MCF7	-0.217	2	-0.552	0.40268	0.375	50
772	IC-86621 - MCF7	0.461	2	0.55	0.40348	0.4315	100
773	berberine - MCF7	0.613	2	0.549	0.40612	0.3875	100
774	flunixin - MCF7	0.573	2	0.549	0.40658	0.2098	100
775	fludroxycortide - PC3	0.529	2	0.548	0.40775	0.2794	100
776	sulfadimidine - MCF7	0.485	3	0.468	0.40844	0.375	66
777	mefenamic acid - MCF7	0.638	2	0.547	0.4092	0.4275	100
778	flunisolide - PC3	0.498	2	0.546	0.41027	0.4865	100
779	beta-escin - PC3	0.505	2	0.546	0.41069	0.7024	100
780	diethylstilbestrol - PC3	-0.081	2	-0.546	0.41185	0.3516	50
781	6-benzylaminopurine - MCF7	0.31	3	0.466	0.41355	0.3586	66
782	trimethadione - MCF7	-0.215	2	-0.545	0.41483	0.3	50
783	11-deoxy-16,16-dimethylprostaglandin E2 - PC3	-0.06	2	-0.544	0.41598	0.4834	50
784	diflorasone - MCF7	0.576	2	0.543	0.41622	0.4596	100
785	verapamil - MCF7	0.285	3	0.465	0.41633	0.3285	66
786	santonin - MCF7	0.589	2	0.543	0.41682	0.3243	100
787	flufenamic acid - PC3	0.489	2	0.543	0.41727	0.4492	100
788	alvespimycin - PC3	0.583	2	0.542	0.41839	0.3623	100
789	nomifensine - PC3	0.467	2	0.541	0.42002	0.3035	100
790	gemfibrozil - PC3	0.491	2	0.541	0.42081	0.35	100
791	lithocholic acid - PC3	-0.062	2	-0.541	0.42212	0.3333	50
792	lomefloxacin - PC3	0.458	2	0.54	0.42244	0.3588	100
793	phenelzine - MCF7	0.454	3	0.463	0.42292	0.4326	66
794	PF-00539758-00 - PC3	-0.121	2	-0.54	0.42326	0.3719	50
795	halcinonide - MCF7	0.501	2	0.539	0.42366	0.5492	100
796	eticlopride - MCF7	-0.163	2	-0.539	0.42453	0.3802	50
797	Trolox C - MCF7	0.682	2	0.539	0.42531	0.3185	100
798	mefloquine - MCF7	0.54	2	0.536	0.42998	0.7021	100
799	methanthelinium bromide - MCF7	0.488	2	0.536	0.43079	0.3438	100
800	solasodine - PC3	0.512	2	0.535	0.43161	0.5938	100
801	oleandomycin - MCF7	0.487	2	0.535	0.43242	0.3385	100
802	tropicamide - PC3	0.026	2	-0.534	0.43419	0.4067	50
803	levamisole - MCF7	0.658	2	0.533	0.43509	0.3419	100
804	15-delta prostaglandin J2 - HL60	0.44	3	0.458	0.43552	0.7791	100
805	thioproperazine - PC3	-0.037	2	-0.533	0.43596	0.3333	50
806	CP-319743 - PC3	-0.138	2	-0.531	0.43835	0.3793	50
807	mephenesin - PC3	0.491	2	0.532	0.43843	0.4924	100
808	glipizide - PC3	0.451	2	0.531	0.43884	0.2794	100
809	levcycloserine - MCF7	0.525	2	0.531	0.43906	0.4041	100
810	citiolone - PC3	0.453	2	0.531	0.43926	0.5593	100
811	apomorphine - PC3	0.505	2	0.531	0.44008	0.2941	100
812	benzonatate - MCF7	0.521	2	0.53	0.44173	0.3484	100
813	ioversol - MCF7	0.644	2	0.529	0.44364	0.2126	100
814	BCB000040 - PC3	-0.155	2	-0.528	0.44483	0.5267	50
815	etodolac - MCF7	0.614	2	0.528	0.44507	0.5532	100
816	dioxybenzone - MCF7	0.63	2	0.525	0.45038	0.4964	100
817	etifenin - MCF7	0.614	2	0.525	0.45091	0.3469	100
818	pizotifen - MCF7	0.479	2	0.524	0.45211	0.6178	100
819	15(S)-15-methylprostaglandin E2 - PC3	-0.084	2	-0.524	0.45222	0.4672	50
820	metamizole sodium - PC3	0.497	2	0.523	0.45358	0.5882	100
821	sulfaguanidine - MCF7	0.517	2	0.523	0.45473	0.558	100
822	picotamide - PC3	0.537	2	0.523	0.45511	0.4567	100
823	hydroxyzine - PC3	-0.081	2	-0.522	0.45531	0.3776	50
824	alimemazine - MCF7	0.527	2	0.522	0.45539	0.5536	100
825	clobetasol - MCF7	0.509	2	0.52	0.46042	0.4286	100
826	3-nitropropionic acid - PC3	0.437	2	0.519	0.46272	0.344	100
827	benfotiamine - MCF7	0.276	3	0.448	0.463	0.4151	66
828	vitexin - MCF7	0.646	2	0.518	0.46399	0.4561	100
829	SC-19220 - PC3	-0.03	2	-0.517	0.46517	0.4414	50
830	morantel - PC3	0.563	2	0.516	0.46781	0.4018	100
831	estropipate - MCF7	-0.167	2	-0.516	0.46793	0.4578	50
832	proxyphylline - MCF7	0.66	2	0.515	0.46964	0.2869	100
833	diazoxide - PC3	0.462	2	0.514	0.47036	0.3698	100
834	MK-886 - MCF7	-0.07	2	-0.515	0.47071	0.4371	50
835	flecainide - PC3	-0.036	2	-0.513	0.47314	0.2441	50
836	capsaicin - MCF7	0.431	2	0.513	0.47318	0.56	100
837	PF-01378883-00 - PC3	0.029	2	-0.513	0.47344	0.4734	50
838	flucytosine - MCF7	0.564	2	0.512	0.47483	0.3878	100
839	roxarsone - MCF7	0.55	2	0.511	0.4758	0.4094	100
840	parbendazole - PC3	-0.096	2	-0.511	0.47652	0.381	50
841	harmalol - MCF7	-0.083	2	-0.51	0.47877	0.4	50
842	neomycin - PC3	0.504	2	0.51	0.47897	0.3125	100
843	diltiazem - PC3	0.534	2	0.508	0.48181	0.3368	100
844	eucatropine - PC3	0.468	2	0.508	0.48207	0.4672	100
845	dantrolene - MCF7	-0.068	3	-0.441	0.48281	0.526	66
846	tiratricol - MCF7	0.587	2	0.508	0.48288	0.4153	100
847	doxorubicin - MCF7	0.595	2	0.507	0.48455	0.7806	100
848	valproic acid - HL60	0.208	14	0.214	0.48478	0.7852	50
849	levcycloserine - PC3	0.441	2	0.506	0.4861	0.514	100
850	ethoxyquin - MCF7	0.621	2	0.506	0.48745	0.4278	100
851	pheniramine - PC3	0.419	2	0.505	0.48809	0.3814	100
852	cefsulodin - MCF7	0.622	2	0.505	0.48857	0.4015	100
853	mianserin - PC3	0.416	2	0.505	0.48875	0.7949	100
854	merbromin - MCF7	-0.245	2	-0.505	0.48992	0.4919	50
855	15(S)-15-methylprostaglandin E2 - MCF7	0.44	2	0.504	0.49058	0.5569	100
856	diphenhydramine - PC3	-0.121	2	-0.504	0.49083	0.442	50
857	cotinine - PC3	0.424	2	0.503	0.4925	0.39	100
858	testosterone - MCF7	0.412	3	0.436	0.49319	0.5669	66
859	alclometasone - MCF7	0.557	2	0.502	0.49491	0.3517	100
860	naftidrofuryl - MCF7	-0.237	2	-0.502	0.49543	0.3733	50
861	dicoumarol - PC3	-0.018	2	-0.501	0.49614	0.5434	50
862	dinoprostone - PC3	-0.035	2	-0.501	0.49749	0.5263	50
863	piperacillin - PC3	0.04	2	-0.501	0.49761	0.4259	50
864	lomefloxacin - MCF7	0.269	3	0.435	0.4977	0.373	66
865	rosiglitazone - HL60	0.03	4	-0.38	0.4977	0.5058	50
866	diflunisal - PC3	0.452	2	0.5	0.49809	0.3455	100
867	solasodine - MCF7	0.482	3	0.435	0.49824	0.5374	66
868	novobiocin - PC3	0.042	2	-0.5	0.49855	0.5058	50
869	diclofenamide - MCF7	-0.242	2	-0.5	0.50012	0.4902	50
870	prochlorperazine - HL60	0.267	4	0.378	0.50023	0.7065	75
871	meteneprost - MCF7	-0.2	2	-0.499	0.50147	0.3803	50
872	acemetacin - MCF7	-0.207	2	-0.499	0.50215	0.4161	50
873	sulfachlorpyridazine - PC3	0.024	2	-0.499	0.50215	0.5138	50
874	chloramphenicol - PC3	0.427	2	0.499	0.50243	0.5548	100
875	alpha-estradiol - HL60	0.343	3	0.433	0.50335	0.5893	66
876	drofenine - MCF7	0.487	2	0.499	0.50412	0.5055	50
877	streptozocin - MCF7	-0.116	2	-0.499	0.50479	0.3743	50
878	diethylcarbamazine - MCF7	-0.056	2	-0.498	0.50555	0.2456	50
879	hydrocortisone - MCF7	0.484	2	0.498	0.5061	0.4532	50
880	paracetamol - MCF7	0.46	2	0.498	0.50684	0.5155	100
881	enalapril - MCF7	-0.07	2	-0.498	0.50714	0.3	50
882	BCB000040 - MCF7	-0.107	2	-0.498	0.50781	0.2574	50
883	methylprednisolone - MCF7	0.496	2	0.498	0.50811	0.5274	100
884	tacrine - MCF7	-0.089	2	-0.497	0.50889	0.3419	50
885	R-atenolol - MCF7	-0.114	2	-0.497	0.51097	0.2909	50
886	letrozole - MCF7	-0.103	2	-0.497	0.51181	0.2766	50
887	tolfenamic acid - PC3	0.528	2	0.496	0.5131	0.4088	100
888	pioglitazone - MCF7	-0.02	6	-0.31	0.51321	0.5965	50
889	isoniazid - MCF7	-0.121	2	-0.496	0.51435	0.3947	50
890	copper sulfate - MCF7	-0.08	2	-0.496	0.51485	0.4426	50
891	lactobionic acid - MCF7	0.13	2	0.496	0.51622	0.2946	50
892	halcinonide - PC3	0.399	2	0.495	0.51803	0.4559	100
893	dilazep - MCF7	0.555	2	0.495	0.51877	0.3869	100
894	cefotaxime - MCF7	-0.154	2	-0.495	0.51958	0.4303	50
895	etamsylate - MCF7	0.532	2	0.494	0.52115	0.48	100
896	fluorometholone - MCF7	0.54	2	0.494	0.52195	0.6044	100
897	hydroxyachillin - MCF7	0.464	2	0.494	0.52195	0.4196	50
898	calycanthine - MCF7	-0.13	2	-0.494	0.52312	0.4522	50
899	halofantrine - MCF7	-0.145	2	-0.494	0.52376	0.3986	50
900	disulfiram - PC3	0.524	2	0.494	0.5239	0.7401	100
901	laudanosine - MCF7	0.462	2	0.493	0.52571	0.2846	50
902	ornidazole - MCF7	0.435	2	0.493	0.52571	0.4737	100
903	nalbuphine - PC3	0.03	2	-0.493	0.52748	0.6124	50
904	noscapine - MCF7	-0.036	2	-0.492	0.5307	0.2095	50
905	zidovudine - MCF7	0.46	2	0.492	0.53098	0.3696	50
906	0179445-0000 - PC3	0.3	4	0.369	0.53261	0.5482	75
907	carteolol - MCF7	-0.172	2	-0.491	0.53263	0.546	50
908	wortmannin - PC3	0.041	2	-0.491	0.53263	0.5959	50
909	carbenoxolone - MCF7	-0.063	2	-0.491	0.5332	0.5541	50
910	S-propranolol - MCF7	-0.018	2	-0.491	0.53438	0.2945	50
911	probenecid - MCF7	0.455	2	0.49	0.53543	0.4076	50
912	gallamine triethiodide - PC3	0.058	2	-0.49	0.53569	0.5177	50
913	risperidone - MCF7	0.188	2	0.49	0.53746	0.1929	50
914	glipizide - MCF7	0.009	2	-0.49	0.53764	0.2983	50
915	flumetasone - PC3	0.453	2	0.49	0.53865	0.4648	100
916	palmatine - MCF7	0.154	2	0.49	0.53865	0.1986	50
917	AG-012559 - PC3	0.473	2	0.49	0.53927	0.4634	100
918	strophanthidin - MCF7	-0.117	2	-0.489	0.54026	0.3058	50
919	N-acetyl-L-aspartic acid - MCF7	0.452	2	0.489	0.54139	0.5168	50
920	dl-alpha tocopherol - MCF7	0.157	2	0.489	0.5428	0.2087	50
921	cyproheptadine - MCF7	0.201	2	0.488	0.5434	0.6122	50
922	ivermectin - PC3	0.507	2	0.488	0.54398	0.6722	100
923	acetohexamide - MCF7	-0.102	2	-0.488	0.54607	0.462	50
924	cefazolin - PC3	0.425	2	0.488	0.54642	0.5704	100
925	dexibuprofen - MCF7	0.625	2	0.488	0.54642	0.4685	100
926	conessine - MCF7	-0.022	2	-0.488	0.5471	0.3432	50
927	homatropine - MCF7	-0.129	2	-0.487	0.54996	0.42	50
928	nialamide - PC3	0.422	2	0.486	0.55062	0.4393	100
929	chlortetracycline - MCF7	0.051	2	-0.487	0.55108	0.5473	50
930	aminoglutethimide - MCF7	-0.12	2	-0.486	0.55155	0.5636	50
931	troglitazone - MCF7	0.257	7	0.279	0.55296	0.7921	57
932	solanine - MCF7	0.447	2	0.486	0.55354	0.3919	50
933	flavoxate - MCF7	0.447	2	0.486	0.55442	0.4054	50
934	dyclonine - MCF7	-0.056	2	-0.486	0.55483	0.5046	50
935	chlorogenic acid - MCF7	-0.032	2	-0.485	0.55666	0.3313	50
936	perphenazine - MCF7	0.412	2	0.485	0.55674	0.8214	100
937	chlorambucil - PC3	0.42	2	0.485	0.55724	0.4189	100
938	spiramycin - MCF7	0.373	3	0.413	0.55777	0.5714	66
939	adenosine phosphate - MCF7	0.164	2	0.484	0.55853	0.2893	50
940	pentetic acid - MCF7	0.409	3	0.413	0.55929	0.6234	66
941	atropine oxide - MCF7	-0.045	2	-0.484	0.5597	0.5548	50
942	ciprofibrate - MCF7	-0.002	2	-0.484	0.5605	0.5196	50
943	cotinine - MCF7	0.398	3	0.412	0.56069	0.5417	66
944	nafcillin - MCF7	0.524	2	0.484	0.56076	0.5224	100
945	spectinomycin - MCF7	0.442	2	0.484	0.56076	0.4375	50
946	orciprenaline - MCF7	-0.005	2	-0.484	0.56229	0.4485	50
947	pepstatin - MCF7	-0.075	2	-0.484	0.56229	0.3962	50
948	desoxycortone - MCF7	0.264	2	0.483	0.56277	0.3088	50
949	pentetrazol - MCF7	0.006	2	-0.483	0.56289	0.5198	50
950	heliotrine - MCF7	0.398	3	0.411	0.56352	0.5659	66
951	0198306-0000 - PC3	0.486	2	0.483	0.56517	0.36	100
952	ribostamycin - MCF7	0.03	2	-0.482	0.56813	0.3631	50
953	parthenolide - MCF7	0.44	2	0.482	0.56933	0.7889	50
954	mephentermine - PC3	0.427	2	0.481	0.56984	0.461	100
955	prednicarbate - MCF7	-0.122	2	-0.481	0.57253	0.4276	50
956	lysergol - MCF7	0.438	2	0.48	0.5734	0.4514	50
957	ramifenazone - MCF7	-0.048	2	-0.48	0.57483	0.4906	50
958	H-89 - PC3	0.393	2	0.48	0.57517	0.471	100
959	lobeline - MCF7	0.081	2	0.48	0.57674	0.2941	50
960	phenformin - PC3	-0.007	2	-0.479	0.57776	0.6689	50
961	mepenzolate bromide - PC3	0.426	2	0.479	0.5779	0.5252	100
962	guaifenesin - PC3	0.425	2	0.479	0.57841	0.4779	100
963	dobutamine - MCF7	0.466	2	0.479	0.5806	0.6736	100
964	fosfosal - MCF7	-0.046	2	-0.478	0.58102	0.6087	50
965	mefexamide - MCF7	-0.123	2	-0.478	0.58227	0.5091	50
966	cefuroxime - MCF7	0.015	2	-0.478	0.58281	0.441	50
967	ofloxacin - MCF7	0.015	2	-0.478	0.58281	0.5476	50
968	tetryzoline - MCF7	-0.014	2	-0.478	0.5835	0.3636	50
969	midecamycin - MCF7	0.193	2	0.478	0.5837	0.3611	50
970	altretamine - MCF7	0.544	2	0.478	0.58438	0.4048	100
971	orphenadrine - MCF7	0.231	3	0.403	0.58543	0.6402	66
972	allantoin - PC3	0.023	2	-0.476	0.58863	0.537	50
973	5211181 - MCF7	0.05	2	-0.476	0.59157	0.3852	50
974	PNU-0230031 - PC3	0.237	4	0.352	0.59223	0.5827	50
975	todralazine - MCF7	0.205	2	0.475	0.59261	0.4718	50
976	telenzepine - MCF7	-0.083	2	-0.475	0.59277	0.5528	50
977	norfloxacin - PC3	0.479	2	0.475	0.59356	0.4907	100
978	cefazolin - MCF7	-0.026	2	-0.475	0.59432	0.3786	50
979	dihydroergotamine - PC3	-0.071	2	-0.475	0.59497	0.3907	50
980	brompheniramine - MCF7	0.04	2	-0.474	0.59555	0.2756	50
981	orphenadrine - PC3	0.399	2	0.474	0.59637	0.7912	100
982	nilutamide - MCF7	0.12	2	0.474	0.59686	0.5217	50
983	sotalol - MCF7	-0.086	2	-0.474	0.59744	0.4749	50
984	zaprinast - MCF7	0.203	2	0.473	0.60205	0.4275	50
985	betazole - PC3	-0.048	2	-0.473	0.60221	0.5467	50
986	hexylcaine - MCF7	0.105	2	0.472	0.60324	0.3803	50
987	alpha-ergocryptine - MCF7	0.314	3	0.397	0.6038	0.4424	66
988	nicotinic acid - MCF7	-0.073	2	-0.472	0.60464	0.4741	50
989	pinacidil - MCF7	-0.087	2	-0.472	0.60464	0.5723	50
990	PF-00875133-00 - MCF7	0.524	2	0.472	0.60515	0.5605	100
991	ramipril - MCF7	0.18	2	0.471	0.60672	0.4013	50
992	dapsone - PC3	-0.091	2	-0.471	0.60893	0.3946	50
993	clindamycin - PC3	0.473	2	0.471	0.60939	0.5276	100
994	isoconazole - MCF7	0.244	2	0.47	0.60985	0.7123	50
995	tropine - MCF7	0.026	2	-0.47	0.61112	0.3626	50
996	mesoridazine - MCF7	0.424	2	0.47	0.61156	0.5763	50
997	cinchonidine - MCF7	-0.047	2	-0.47	0.61289	0.5203	50
998	3-hydroxy-DL-kynurenine - MCF7	0.312	4	0.346	0.61312	0.624	75
999	metitepine - MCF7	0.445	2	0.47	0.6133	0.9113	100
1000	triprolidine - MCF7	0.079	2	0.47	0.6133	0.4118	50
1001	lynestrenol - MCF7	0.136	2	0.469	0.61382	0.6667	50
1002	chlortetracycline - PC3	0.002	2	-0.469	0.61452	0.7345	50
1003	ifosfamide - MCF7	-0.022	2	-0.469	0.61597	0.462	50
1004	bisoprolol - MCF7	-0.123	2	-0.469	0.61653	0.539	50
1005	N-acetylmuramic acid - MCF7	-0.08	2	-0.469	0.6171	0.5366	50
1006	dinoprostone - MCF7	-0.04	2	-0.468	0.61923	0.5439	50
1007	pindolol - PC3	-0.014	2	-0.468	0.62052	0.4903	50
1008	nitrofurantoin - MCF7	0.47	2	0.468	0.62058	0.6124	100
1009	phenazopyridine - MCF7	0.207	2	0.467	0.62146	0.5807	50
1010	isopropamide iodide - MCF7	0.052	2	-0.467	0.62183	0.4114	50
1011	bromopride - PC3	0.44	2	0.467	0.62321	0.4706	100
1012	alprenolol - MCF7	0.24	2	0.467	0.62362	0.4087	50
1013	nifenazone - MCF7	0.128	2	0.466	0.62496	0.4615	50
1014	metoclopramide - MCF7	0.269	3	0.389	0.62545	0.5743	66
1015	cyanocobalamin - MCF7	-0.006	2	-0.466	0.62637	0.4372	50
1016	naringin - MCF7	-0.06	2	-0.465	0.62889	0.6384	50
1017	hydroxyzine - MCF7	0.15	2	0.465	0.62935	0.4692	50
1018	salbutamol - PC3	0.404	2	0.465	0.62935	0.731	100
1019	sulfathiazole - MCF7	0.213	2	0.465	0.62987	0.4733	50
1020	furosemide - MCF7	-0.012	2	-0.465	0.62997	0.5977	50
1021	debrisoquine - MCF7	-0.088	2	-0.465	0.63052	0.5342	50
1022	5230742 - MCF7	0.419	2	0.465	0.63094	0.4341	50
1023	5253409 - MCF7	0.113	2	0.464	0.63195	0.6103	50
1024	lidoflazine - MCF7	-0.039	2	-0.464	0.63219	0.5192	50
1025	acacetin - MCF7	0.428	3	0.386	0.63318	0.6242	66
1026	amikacin - MCF7	0.18	2	0.464	0.63364	0.3548	50
1027	rilmenidine - MCF7	0.385	2	0.463	0.6346	0.5804	100
1028	naphazoline - MCF7	-0.023	2	-0.464	0.63476	0.5134	50
1029	amoxapine - MCF7	0.418	2	0.463	0.63504	0.6904	50
1030	tetracaine - MCF7	-0.046	2	-0.463	0.63621	0.487	50
1031	citiolone - MCF7	0.371	3	0.385	0.63669	0.5839	66
1032	colforsin - PC3	-0.01	2	-0.463	0.6369	0.609	50
1033	dydrogesterone - MCF7	0.417	2	0.462	0.63869	0.4797	50
1034	hydroquinine - MCF7	-0.111	2	-0.462	0.64195	0.4336	50
1035	glimepiride - MCF7	0.075	2	-0.461	0.64293	0.4136	50
1036	thiethylperazine - MCF7	-0.013	2	-0.461	0.64398	0.4184	50
1037	niflumic acid - MCF7	-0.096	2	-0.461	0.64571	0.5854	50
1038	chlorpromazine - HL60	0.253	4	0.336	0.6463	0.5938	75
1039	orlistat - PC3	-0.021	2	-0.46	0.64671	0.4419	50
1040	pramocaine - MCF7	0.315	3	0.382	0.64702	0.6691	66
1041	danazol - MCF7	0.243	2	0.46	0.64766	0.6061	50
1042	meclocycline - MCF7	-0.016	2	-0.46	0.64871	0.5894	50
1043	0173570-0000 - PC3	0.394	4	0.334	0.65229	0.8011	75
1044	prazosin - MCF7	0.318	4	0.334	0.65229	0.6746	75
1045	foliosidine - PC3	0.374	2	0.458	0.65396	0.5259	100
1046	riluzole - PC3	-0.096	2	-0.458	0.65587	0.6647	50
1047	ciclopirox - MCF7	0.413	2	0.457	0.65663	0.8683	50
1048	propoxycaine - MCF7	0.553	2	0.457	0.65706	0.4762	100
1049	paroxetine - MCF7	-0.059	2	-0.457	0.6576	0.575	50
1050	troglitazone - PC3	0.26	4	0.333	0.6581	0.8243	50
1051	sulfathiazole - PC3	0.396	2	0.456	0.65812	0.7388	100
1052	cyclic adenosine monophosphate - MCF7	-0.017	2	-0.457	0.6582	0.7313	50
1053	ergocalciferol - MCF7	-0.066	2	-0.456	0.66092	0.5435	50
1054	terbutaline - MCF7	0.198	2	0.455	0.66186	0.4476	50
1055	spiradoline - PC3	0.429	2	0.455	0.66321	0.4173	100
1056	tinidazole - PC3	0.087	2	-0.455	0.66357	0.738	50
1057	benzamil - PC3	0.054	2	-0.455	0.66406	0.5817	50
1058	harmaline - MCF7	0.141	2	0.454	0.66456	0.5357	50
1059	7-aminocephalosporanic acid - MCF7	-0.069	2	-0.455	0.66488	0.6591	50
1060	eldeline - MCF7	0.404	3	0.375	0.66499	0.6892	66
1061	mometasone - MCF7	0.072	2	-0.455	0.66553	0.4634	50
1062	piperine - MCF7	0.091	2	0.454	0.66567	0.4857	50
1063	estrone - MCF7	0.409	2	0.454	0.66651	0.4792	50
1064	terguride - MCF7	0.421	4	0.33	0.66703	0.6336	75
1065	netilmicin - MCF7	-0.039	2	-0.454	0.66844	0.5903	50
1066	sisomicin - MCF7	0.188	2	0.453	0.6686	0.4088	50
1067	flunixin - PC3	0.425	2	0.453	0.66919	0.6083	100
1068	ciclosporin - MCF7	0.446	4	0.329	0.66958	0.7225	75
1069	nomegestrol - MCF7	-0.046	2	-0.453	0.66991	0.6054	50
1070	tolazoline - PC3	0.36	2	0.453	0.67021	0.6742	100
1071	metaraminol - MCF7	0.074	2	-0.453	0.67046	0.4824	50
1072	proglumide - PC3	0.354	2	0.452	0.67086	0.5207	100
1073	cefixime - MCF7	0.084	2	-0.453	0.67219	0.6114	50
1074	dirithromycin - MCF7	0.408	2	0.452	0.67323	0.5068	50
1075	(+)-chelidonine - MCF7	0.098	2	0.451	0.67462	0.5583	50
1076	STOCK1N-35215 - PC3	0.444	2	0.451	0.67462	0.7861	100
1077	metamizole sodium - MCF7	0.442	3	0.372	0.67481	0.6412	66
1078	oxamniquine - MCF7	-0.044	2	-0.452	0.6749	0.6748	50
1079	probucol - MCF7	0.097	4	-0.328	0.67849	0.6432	50
1080	epirizole - PC3	-0.015	2	-0.451	0.67887	0.5152	50
1081	meticrane - MCF7	0.347	2	0.45	0.67933	0.6667	50
1082	deferoxamine - PC3	0.365	3	0.37	0.67955	0.76	66
1083	monorden - PC3	0.318	5	0.296	0.67986	0.795	60
1084	dexpanthenol - MCF7	0.406	2	0.45	0.68001	0.7338	50
1085	colforsin - MCF7	0.406	2	0.449	0.68146	0.7474	50
1086	carcinine - MCF7	0.156	2	0.448	0.68442	0.4109	50
1087	quercetin - MCF7	0.309	4	0.325	0.68478	0.6862	75
1088	picrotoxinin - MCF7	0.182	2	0.448	0.68615	0.4929	50
1089	bupivacaine - MCF7	0.036	2	-0.448	0.68862	0.5714	50
1090	5252917 - MCF7	0.384	2	0.446	0.69062	0.7397	50
1091	phenformin - MCF7	0.358	4	0.323	0.69152	0.6564	75
1092	iocetamic acid - MCF7	-0.012	2	-0.447	0.69223	0.5741	50
1093	Prestwick-1080 - MCF7	0.061	2	-0.446	0.69267	0.6703	50
1094	boldine - MCF7	0.139	2	0.445	0.69462	0.5289	50
1095	cyclopentolate - MCF7	-0.017	2	-0.446	0.69518	0.6051	50
1096	chlorprothixene - MCF7	0.046	2	-0.445	0.69697	0.5577	50
1097	cimetidine - MCF7	-0.024	2	-0.445	0.69814	0.6525	50
1098	ciclacillin - MCF7	0.402	2	0.444	0.69824	0.5571	50
1099	mephenesin - MCF7	0.178	2	0.444	0.69923	0.5638	50
1100	alfuzosin - MCF7	0.411	3	0.363	0.69966	0.7623	66
1101	diflunisal - MCF7	0.057	2	-0.444	0.70064	0.6467	50
1102	sulfadiazine - MCF7	0.299	2	0.442	0.70385	0.5469	50
1103	epirizole - MCF7	0.4	2	0.442	0.70561	0.6846	50
1104	riluzole - MCF7	0.152	2	0.441	0.70613	0.5404	50
1105	indometacin - MCF7	0.453	4	0.318	0.70654	0.7483	75
1106	primidone - MCF7	0.15	2	0.44	0.71007	0.536	50
1107	isocarboxazid - MCF7	-0.053	2	-0.44	0.71049	0.7089	50
1108	PF-00562151-00 - MCF7	0.189	4	0.317	0.71062	0.7099	50
1109	tolbutamide - MCF7	0.048	4	-0.318	0.71097	0.6289	50
1110	tetrandrine - MCF7	0.136	2	0.44	0.71108	0.8093	50
1111	meprylcaine - MCF7	0.398	2	0.439	0.71263	0.5147	50
1112	ioxaglic acid - MCF7	-0.07	2	-0.439	0.71309	0.6687	50
1113	pentolonium - MCF7	0.183	2	0.439	0.71444	0.638	50
1114	scopolamine - MCF7	0.397	2	0.438	0.71623	0.6078	50
1115	progesterone - MCF7	0.397	2	0.438	0.71806	0.68	50
1116	sulfamethoxazole - MCF7	0.165	2	0.437	0.71896	0.6231	50
1117	CP-944629 - MCF7	-0.051	2	-0.437	0.71963	0.7343	50
1118	AH-23848 - MCF7	0.307	2	0.437	0.71965	0.5612	50
1119	homatropine - PC3	-0.074	2	-0.437	0.7208	0.5909	50
1120	phenacetin - MCF7	0.061	2	-0.436	0.72172	0.7284	50
1121	gabapentin - MCF7	0.313	2	0.436	0.72297	0.669	50
1122	PNU-0230031 - MCF7	0.36	4	0.313	0.72327	0.6667	75
1123	flumetasone - MCF7	0.398	3	0.353	0.72522	0.6667	66
1124	meptazinol - MCF7	0.385	2	0.435	0.72532	0.6643	50
1125	aminophenazone - PC3	0.041	2	-0.435	0.72677	0.5385	50
1126	thalidomide - MCF7	0.287	4	0.312	0.72802	0.6395	75
1127	dihydrostreptomycin - MCF7	0.203	2	0.434	0.72939	0.5347	50
1128	amitriptyline - PC3	0.05	2	-0.433	0.73053	0.8273	50
1129	kawain - MCF7	0.1	2	0.433	0.73063	0.6961	50
1130	rifampicin - MCF7	-0.055	2	-0.433	0.73084	0.6797	50
1131	ethotoin - PC3	0.061	2	-0.432	0.73301	0.8475	50
1132	propofol - MCF7	0.203	2	0.431	0.73625	0.7914	50
1133	hesperidin - MCF7	0.022	2	-0.431	0.73703	0.6513	50
1134	tetrahydroalstonine - MCF7	0.032	2	-0.431	0.73796	0.5588	50
1135	mexiletine - PC3	0.069	2	-0.43	0.73854	0.6831	50
1136	Prestwick-689 - MCF7	0.343	2	0.43	0.73856	0.7941	50
1137	SR-95531 - MCF7	0.39	2	0.43	0.73987	0.5662	50
1138	ionomycin - MCF7	0.495	3	0.347	0.74027	0.8368	66
1139	tremorine - MCF7	0.174	2	0.43	0.74039	0.5397	50
1140	droperidol - MCF7	0.39	2	0.43	0.74067	0.6068	50
1141	retrorsine - MCF7	0.39	2	0.429	0.74108	0.625	50
1142	oxprenolol - MCF7	0.278	2	0.429	0.74152	0.7424	50
1143	levomepromazine - PC3	0.051	2	-0.429	0.74234	0.8041	50
1144	mephenytoin - MCF7	0.013	2	-0.429	0.74307	0.6503	50
1145	labetalol - MCF7	0.242	2	0.429	0.74337	0.75	50
1146	dextromethorphan - MCF7	0.134	2	0.428	0.74502	0.7171	50
1147	hemicholinium - MCF7	0.388	2	0.428	0.74544	0.6724	50
1148	aconitine - MCF7	-0.002	2	-0.428	0.74548	0.7005	50
1149	oxyphenbutazone - MCF7	0.388	2	0.428	0.74581	0.9157	50
1150	prilocaine - MCF7	0.253	3	0.346	0.74591	0.6423	66
1151	molindone - MCF7	0.274	2	0.428	0.74625	0.7197	50
1152	loxapine - MCF7	0.059	2	-0.428	0.74701	0.5512	50
1153	dexamethasone - MCF7	0.463	4	0.306	0.7471	0.7183	75
1154	isoetarine - MCF7	0.327	2	0.427	0.74711	0.6918	50
1155	epivincamine - MCF7	0.123	2	0.427	0.74758	0.6667	50
1156	butoconazole - MCF7	0.388	2	0.427	0.74806	0.8111	50
1157	cytisine - MCF7	0.084	2	-0.427	0.74828	0.5747	50
1158	tiletamine - MCF7	-0.019	2	-0.426	0.75043	0.7727	50
1159	zomepirac - MCF7	0.369	2	0.426	0.75158	0.6917	50
1160	dizocilpine - MCF7	0.023	2	-0.425	0.75391	0.6861	50
1161	5194442 - MCF7	-0.035	2	-0.425	0.75496	0.7945	50
1162	papaverine - MCF7	0.386	2	0.425	0.75538	0.7844	50
1163	propidium iodide - MCF7	0.139	2	0.424	0.75607	0.6269	50
1164	cefepime - MCF7	0.095	2	0.424	0.75673	0.5714	50
1165	triamterene - MCF7	0.125	2	0.424	0.75882	0.697	50
1166	L-methionine sulfoximine - MCF7	0.087	2	-0.423	0.75971	0.6724	50
1167	phenelzine - PC3	0.08	2	-0.423	0.75971	0.5636	50
1168	doxylamine - MCF7	0.254	2	0.423	0.75983	0.7986	50
1169	gossypol - MCF7	0.45	3	0.339	0.76328	0.7836	66
1170	fluphenazine - PC3	0.401	3	0.339	0.76368	0.9282	66
1171	benzydamine - MCF7	0.318	2	0.421	0.76462	0.7879	50
1172	Prestwick-665 - MCF7	0.383	2	0.42	0.76719	0.6049	50
1173	sulindac - MCF7	0.392	4	0.3	0.76775	0.8136	75
1174	prilocaine - PC3	-0.026	2	-0.42	0.76806	0.625	50
1175	allantoin - MCF7	-0.045	2	-0.42	0.76856	0.7059	50
1176	(+/-)-catechin - MCF7	0.136	2	0.42	0.76902	0.6483	50
1177	edrophonium chloride - MCF7	0.375	2	0.42	0.76951	0.5441	50
1178	Prestwick-920 - MCF7	0.351	2	0.419	0.77073	0.7791	50
1179	nordihydroguaiaretic acid - HL60	0.314	3	0.336	0.77085	0.8199	66
1180	diprophylline - PC3	0.088	2	-0.419	0.77198	0.8011	50
1181	trifluoperazine - HL60	0.44	4	0.298	0.77213	0.8641	75
1182	(-)-atenolol - MCF7	0.33	2	0.419	0.77293	0.689	50
1183	fluvoxamine - MCF7	-0.011	2	-0.418	0.77514	0.7296	50
1184	practolol - MCF7	0.259	2	0.418	0.77526	0.8067	50
1185	syrosingopine - MCF7	0.043	2	-0.417	0.77665	0.7679	50
1186	oxolamine - MCF7	-0.01	2	-0.417	0.77759	0.6601	50
1187	sparteine - MCF7	0.063	2	-0.416	0.77844	0.7886	50
1188	ketoconazole - MCF7	0.38	2	0.415	0.78256	0.7519	50
1189	corticosterone - MCF7	0.345	2	0.415	0.78303	0.8324	50
1190	metixene - MCF7	0.008	2	-0.414	0.78413	0.7119	50
1191	diphenylpyraline - PC3	-0.005	2	-0.413	0.78753	0.6375	50
1192	AR-A014418 - PC3	-0.042	2	-0.412	0.78834	0.8047	50
1193	PHA-00851261E - MCF7	0.044	4	-0.293	0.78929	0.7909	50
1194	ciclacillin - PC3	0.034	2	-0.412	0.78963	0.7471	50
1195	SC-560 - MCF7	0.267	2	0.412	0.78985	0.9237	50
1196	hydrochlorothiazide - PC3	0.033	2	-0.412	0.78989	0.8229	50
1197	quinidine - MCF7	0.001	2	-0.411	0.79152	0.7516	50
1198	mebeverine - MCF7	-0.002	2	-0.411	0.7919	0.7597	50
1199	piracetam - MCF7	0.378	2	0.411	0.79222	0.6928	50
1200	oxedrine - MCF7	0.092	2	0.411	0.79279	0.6981	50
1201	fluvastatin - MCF7	0.053	2	-0.41	0.79327	0.5772	50
1202	triamcinolone - PC3	0.039	2	-0.41	0.79427	0.7633	50
1203	alsterpaullone - PC3	0.274	2	0.41	0.7961	0.9253	50
1204	NS-398 - MCF7	0.344	2	0.41	0.79643	0.8056	50
1205	salbutamol - MCF7	0.376	2	0.41	0.79679	0.7115	50
1206	isosorbide - MCF7	0.375	2	0.408	0.79967	0.7092	50
1207	chlormezanone - MCF7	-0.038	2	-0.408	0.79967	0.82	50
1208	trichlormethiazide - MCF7	0.249	2	0.408	0.80009	0.8447	50
1209	citalopram - MCF7	0.006	2	-0.408	0.80023	0.7707	50
1210	dimethadione - MCF7	-0.004	2	-0.407	0.80138	0.6667	50
1211	niridazole - MCF7	0.345	2	0.408	0.80218	0.6933	50
1212	hexetidine - MCF7	0.054	2	-0.407	0.80266	0.6667	50
1213	mephentermine - MCF7	0.053	2	-0.407	0.80343	0.6512	50
1214	sulfanilamide - MCF7	0.079	2	-0.406	0.80451	0.76	50
1215	tolmetin - MCF7	0.029	2	-0.406	0.8052	0.6731	50
1216	lithocholic acid - MCF7	0.351	3	0.326	0.80671	0.6716	66
1217	nifurtimox - MCF7	0.369	2	0.406	0.80677	0.7647	50
1218	cyclopenthiazide - MCF7	0.286	2	0.406	0.80729	0.7419	50
1219	spironolactone - MCF7	0.362	2	0.405	0.80765	0.7703	50
1220	nordihydroguaiaretic acid - ssMCF7	0.286	2	0.405	0.80804	0.8824	50
1221	STOCK1N-28457 - MCF7	0.318	2	0.405	0.80842	0.811	50
1222	salsolinol - MCF7	0.115	2	0.405	0.80888	0.7071	50
1223	dienestrol - MCF7	0.104	2	0.405	0.80963	0.8548	50
1224	aminophylline - MCF7	0.274	2	0.404	0.81067	0.8421	50
1225	paromomycin - MCF7	0.371	2	0.404	0.81142	0.703	50
1226	raloxifene - MCF7	0.362	3	0.325	0.81189	0.8383	66
1227	kinetin - MCF7	0.371	2	0.403	0.81218	0.7925	50
1228	fenspiride - MCF7	0.371	2	0.403	0.81293	0.6336	50
1229	suprofen - MCF7	0.121	2	0.403	0.81337	0.7669	50
1230	levodopa - MCF7	0.014	2	-0.402	0.81389	0.75	50
1231	tiapride - MCF7	0.114	2	0.403	0.81397	0.6894	50
1232	etodolac - PC3	0.297	2	0.402	0.81524	0.6224	50
1233	nalidixic acid - MCF7	0.163	2	0.402	0.8162	0.7105	50
1234	nefopam - MCF7	0.328	3	0.323	0.81622	0.7658	66
1235	dosulepin - MCF7	0.249	2	0.402	0.81645	0.9091	50
1236	urapidil - MCF7	0.053	2	-0.401	0.81669	0.8313	50
1237	rifabutin - MCF7	0.369	2	0.401	0.81789	0.9149	50
1238	ozagrel - MCF7	0.283	2	0.401	0.8184	0.8015	50
1239	Prestwick-1100 - MCF7	0.328	2	0.401	0.81916	0.7647	50
1240	napelline - MCF7	0.214	2	0.4	0.82111	0.7389	50
1241	Prestwick-1080 - PC3	0.309	2	0.399	0.8227	0.8015	50
1242	C-75 - PC3	-0.016	2	-0.398	0.82415	0.6262	50
1243	benzylpenicillin - MCF7	0.368	2	0.398	0.82562	0.8358	50
1244	mefenamic acid - PC3	-0.019	2	-0.397	0.82661	0.5733	50
1245	pipenzolate bromide - MCF7	0.367	2	0.397	0.82844	0.792	50
1246	dizocilpine - PC3	-0.025	2	-0.396	0.8291	0.7483	50
1247	aminohippuric acid - MCF7	0.285	2	0.396	0.83089	0.8015	50
1248	azacyclonol - MCF7	0.051	2	-0.395	0.83089	0.7263	50
1249	oleandomycin - PC3	0.035	2	-0.395	0.83089	0.8736	50
1250	10-methoxyharmalan - MCF7	0.298	2	0.395	0.8324	0.7911	50
1251	clonidine - MCF7	0.309	2	0.395	0.83298	0.8375	50
1252	minaprine - MCF7	0.054	2	-0.393	0.83695	0.8146	50
1253	hesperetin - PC3	0.265	2	0.393	0.83717	0.6967	50
1254	pyrantel - MCF7	-0.016	2	-0.393	0.83743	0.756	50
1255	aceclofenac - PC3	0.045	2	-0.393	0.83781	0.7261	50
1256	ethosuximide - PC3	0.166	2	0.392	0.83842	0.7239	50
1257	etanidazole - MCF7	0.037	2	-0.392	0.83862	0.8398	50
1258	chloroquine - MCF7	0.314	2	0.391	0.84071	0.8477	50
1259	fludroxycortide - MCF7	0.041	2	-0.391	0.84182	0.9012	50
1260	benzonatate - PC3	0.129	2	0.391	0.84202	0.6861	50
1261	clindamycin - MCF7	0.01	2	-0.391	0.84258	0.8693	50
1262	ciprofloxacin - MCF7	-0.003	2	-0.39	0.843	0.8563	50
1263	fluphenazine - HL60	0.28	4	0.274	0.84348	0.9167	50
1264	griseofulvin - MCF7	0.347	2	0.39	0.84367	0.7372	50
1265	dihydroergotamine - MCF7	0.062	2	-0.39	0.84377	0.8987	50
1266	ketoprofen - MCF7	0.282	3	0.315	0.84466	0.7939	66
1267	CP-645525-01 - MCF7	0.249	2	0.389	0.84512	0.929	50
1268	trimethoprim - MCF7	0.362	2	0.389	0.84576	0.7733	50
1269	sulfinpyrazone - MCF7	0.315	2	0.388	0.84691	0.8029	50
1270	securinine - MCF7	0.259	2	0.388	0.84771	0.9012	50
1271	tenoxicam - MCF7	0.122	2	0.388	0.84813	0.7388	50
1272	pirinixic acid - MCF7	0.359	2	0.388	0.84852	0.6719	50
1273	esculin - MCF7	0.361	2	0.387	0.85019	0.7951	50
1274	methoxsalen - MCF7	0.051	2	-0.387	0.85079	0.7742	50
1275	etofenamate - MCF7	0.178	2	0.386	0.853	0.7095	50
1276	cinoxacin - MCF7	0.36	2	0.386	0.85335	0.8255	50
1277	amiprilose - MCF7	0.141	2	0.385	0.85405	0.8168	50
1278	BCB000039 - PC3	0.3	2	0.385	0.85518	0.7671	50
1279	gemfibrozil - MCF7	0.057	2	-0.385	0.85522	0.8405	50
1280	gelsemine - MCF7	0.359	2	0.385	0.85548	0.6917	50
1281	proglumide - MCF7	0.342	2	0.384	0.8557	0.811	50
1282	tamoxifen - MCF7	0.262	4	0.27	0.85588	0.8901	50
1283	cyclobenzaprine - MCF7	0.019	2	-0.384	0.8562	0.7652	50
1284	pirenzepine - MCF7	0.254	2	0.383	0.8583	0.8562	50
1285	CP-863187 - PC3	0.309	2	0.382	0.85962	0.8175	50
1286	griseofulvin - PC3	0.277	2	0.381	0.86162	0.8054	50
1287	SR-95639A - MCF7	0	2	-0.381	0.86216	0.8274	50
1288	cyclizine - MCF7	0.357	2	0.381	0.86262	0.9103	50
1289	metrifonate - PC3	0.019	2	-0.381	0.86365	0.7486	50
1290	oxaprozin - PC3	0.068	2	-0.38	0.86395	0.7582	50
1291	indapamide - PC3	0.254	2	0.38	0.86399	0.6838	50
1292	fenbufen - PC3	0.292	2	0.38	0.86506	0.876	50
1293	canrenoic acid - MCF7	0.308	2	0.38	0.86538	0.7571	50
1294	bufexamac - MCF7	0.356	2	0.379	0.86606	0.9067	50
1295	bacitracin - MCF7	0.284	2	0.378	0.86765	0.8387	50
1296	phentolamine - PC3	0.261	2	0.378	0.86876	0.8239	50
1297	alverine - PC3	0.278	2	0.378	0.86996	0.8874	50
1298	buspirone - MCF7	0.355	2	0.377	0.87083	0.7956	50
1299	betulin - MCF7	0.122	2	0.377	0.87172	0.777	50
1300	Prestwick-981 - MCF7	0.29	2	0.376	0.87413	0.9079	50
1301	ganciclovir - MCF7	0.027	2	-0.375	0.87477	0.8046	50
1302	flutamide - PC3	0.278	2	0.375	0.87556	0.8562	50
1303	fenoprofen - PC3	0.353	2	0.373	0.87904	0.9138	50
1304	levothyroxine sodium - MCF7	0.313	2	0.371	0.88391	0.875	50
1305	troleandomycin - PC3	0.276	2	0.37	0.88427	0.8658	50
1306	propranolol - MCF7	0.082	2	-0.37	0.88481	0.8353	50
1307	butyl hydroxybenzoate - MCF7	0.243	3	0.3	0.88729	0.9016	66
1308	2,6-dimethylpiperidine - MCF7	0.376	3	0.299	0.88851	0.8361	66
1309	anabasine - MCF7	0.35	2	0.368	0.8898	0.92	50
1310	lincomycin - MCF7	0.032	2	-0.366	0.89238	0.7968	50
1311	sulfapyridine - MCF7	0.283	2	0.364	0.89682	0.9108	50
1312	verapamil - PC3	0.124	2	0.364	0.89753	0.7622	50
1313	demeclocycline - PC3	0.037	2	-0.361	0.90081	0.8743	50
1314	norfloxacin - MCF7	0.05	2	-0.361	0.90113	0.929	50
1315	cicloheximide - MCF7	0.089	2	-0.36	0.90254	0.9084	50
1316	kaempferol - MCF7	0.057	2	-0.36	0.90298	0.8944	50
1317	sulfamethoxazole - PC3	0.334	2	0.36	0.90487	0.8382	50
1318	carbinoxamine - MCF7	0.049	2	-0.358	0.9056	0.8834	50
1319	sulfadiazine - PC3	0.068	2	-0.357	0.90765	0.8418	50
1320	scopolamine N-oxide - MCF7	0.118	2	0.357	0.90994	0.88	50
1321	dipivefrine - MCF7	0.081	2	-0.355	0.91135	0.9096	50
1322	propantheline bromide - MCF7	0.053	2	-0.354	0.91316	0.8508	50
1323	methocarbamol - MCF7	0.048	2	-0.354	0.91363	0.9071	50
1324	butirosin - MCF7	0.021	2	-0.353	0.91447	0.9161	50
1325	amiloride - PC3	0.278	2	0.354	0.91453	0.8971	50
1326	prednisone - PC3	0.02	2	-0.353	0.91521	0.908	50
1327	santonin - PC3	0.063	2	-0.352	0.91622	0.8131	50
1328	etofylline - PC3	0.202	2	0.352	0.91769	0.9027	50
1329	0225151-0000 - PC3	0.07	2	-0.351	0.91831	0.863	50
1330	nabumetone - MCF7	0.342	2	0.351	0.91878	0.9162	50
1331	heliotrine - PC3	0.28	2	0.35	0.92129	0.8681	50
1332	spiramycin - PC3	0.022	2	-0.349	0.92163	0.8133	50
1333	disulfiram - MCF7	0.34	2	0.35	0.92183	0.9318	50
1334	carbamazepine - PC3	0.079	2	-0.348	0.92202	0.8862	50
1335	ursolic acid - MCF7	0.075	2	-0.348	0.92226	0.9174	50
1336	dilazep - PC3	0.301	2	0.346	0.92813	0.9623	50
1337	ursolic acid - PC3	0.307	2	0.346	0.92845	0.8929	50
1338	bupropion - MCF7	0.338	2	0.345	0.92966	0.9024	50
1339	mianserin - MCF7	0.066	2	-0.343	0.93008	0.9295	50
1340	Prestwick-665 - PC3	0.269	2	0.343	0.9321	0.9422	50
1341	resveratrol - PC3	0.292	2	0.342	0.93385	0.9575	50
1342	gliquidone - MCF7	0.071	2	-0.34	0.93449	0.8982	50
1343	hyoscyamine - PC3	0.157	2	0.341	0.93457	0.8779	50
1344	proxymetacaine - MCF7	0.047	2	-0.34	0.93475	0.8961	50
1345	suramin sodium - MCF7	0.336	2	0.34	0.93656	0.8939	50
1346	triamterene - PC3	0.058	2	-0.338	0.937	0.9058	50
1347	minoxidil - PC3	0.336	2	0.34	0.93727	0.9416	50
1348	metoclopramide - PC3	0.04	2	-0.337	0.93855	0.8774	50
1349	idoxuridine - MCF7	0.335	2	0.338	0.93948	0.9819	50
1350	valinomycin - MCF7	0.286	2	0.338	0.9398	0.9709	50
1351	acebutolol - PC3	0.282	2	0.337	0.94169	0.9245	50
1352	baclofen - PC3	0.052	2	-0.333	0.94455	0.9577	50
1353	nialamide - MCF7	0.112	2	0.334	0.94525	0.9116	50
1354	5155877 - MCF7	0.332	2	0.333	0.94658	0.962	50
1355	procarbazine - MCF7	0.295	2	0.333	0.94725	0.953	50
1356	terguride - HL60	0.087	2	-0.33	0.94757	0.9154	50
1357	piretanide - MCF7	0.045	2	-0.33	0.94785	0.9886	50
1358	piperacetazine - MCF7	0.148	2	0.329	0.95129	0.9709	50
1359	5155877 - PC3	0.273	2	0.329	0.95147	0.9941	50
1360	diclofenac - PC3	0.315	2	0.328	0.95346	0.9124	50
1361	digitoxigenin - MCF7	0.064	2	-0.326	0.9536	0.977	50
1362	nordihydroguaiaretic acid - PC3	0.06	2	-0.323	0.95686	0.947	50
1363	moxisylyte - PC3	0.284	2	0.325	0.95704	0.9748	50
1364	dicycloverine - PC3	0.287	2	0.324	0.95811	0.963	50
1365	butacaine - MCF7	0.328	2	0.323	0.95861	0.9306	50
1366	levodopa - PC3	0.284	2	0.32	0.96252	0.9619	50
1367	suloctidil - MCF7	0.297	2	0.319	0.96326	0.986	50
1368	rotenone - MCF7	0.065	2	-0.316	0.96527	0.9708	50
1369	captopril - PC3	0.062	2	-0.314	0.96704	0.9519	50
1370	midecamycin - PC3	0.086	2	-0.314	0.96731	0.9731	50
1371	paroxetine - PC3	0.094	2	-0.314	0.96751	0.9415	50
1372	oxybuprocaine - MCF7	0.324	2	0.314	0.96871	0.9444	50
1373	disopyramide - MCF7	0.322	2	0.312	0.97085	0.9677	50
1374	zimeldine - PC3	0.282	2	0.309	0.97296	0.9725	50
1375	betonicine - MCF7	0.201	3	0.25	0.97314	0.9571	66
1376	betazole - MCF7	0.127	2	0.308	0.97364	0.9853	50
1377	fenbendazole - PC3	0.085	2	-0.305	0.97592	0.9504	50
1378	kawain - PC3	0.115	2	-0.304	0.97676	0.9763	50
1379	NU-1025 - MCF7	0.288	2	0.304	0.97791	0.9603	50
1380	prasterone - MCF7	0.292	2	0.303	0.97865	0.9951	50
1381	flupentixol - MCF7	0.319	2	0.302	0.97877	0.9846	50
1382	amrinone - MCF7	0.1	2	-0.3	0.97952	0.9745	50
1383	AG-013608 - MCF7	0.197	4	0.21	0.97973	0.9291	50
1384	triamcinolone - MCF7	0.289	2	0.301	0.97974	0.9686	50
1385	piribedil - MCF7	0.099	2	-0.3	0.9798	0.9779	50
1386	emetine - MCF7	0.319	2	0.299	0.98109	0.9924	50
1387	SB-202190 - PC3	0.097	2	-0.294	0.98463	0.9835	50
1388	PHA-00816795 - PC3	0.118	2	-0.288	0.98855	0.9898	50
1389	16-phenyltetranorprostaglandin E2 - PC3	0.111	2	-0.287	0.9893	0.9724	50
1390	naftifine - MCF7	0.295	2	0.287	0.98982	1	50
1391	nifedipine - PC3	0.313	2	0.284	0.99117	0.9814	50
1392	5279552 - MCF7	0.303	2	0.282	0.99201	0.9931	50
1393	clofibrate - MCF7	0.313	2	0.282	0.99201	0.9879	50
1394	zoxazolamine - MCF7	0.129	2	0.279	0.99344	0.9931	50
1395	alvespimycin - HL60	0.207	3	0.216	0.99413	1	66
1396	isotretinoin - MCF7	0.309	2	0.271	0.99636	0.9941	50
1397	etidronic acid - MCF7	0.123	2	-0.268	0.99746	1	50
1398	mebendazole - PC3	0.123	2	-0.267	0.99773	1	50
1399	ebselen - MCF7	0.993	1	1	---	---	100
1400	DL-PPMP - MCF7	-0.895	1	-1	---	---	100
1401	niclosamide - HL60	0.981	1	0.999	---	---	100
1402	8-azaguanine - HL60	0.966	1	0.998	---	---	100
1403	celastrol - MCF7	0.923	1	0.993	---	---	100
1404	Gly-His-Lys - MCF7	-0.789	1	-0.992	---	---	100
1405	raloxifene - ssMCF7	-0.776	1	-0.99	---	---	100
1406	zaprinast - HL60	-0.771	1	-0.989	---	---	100
1407	diethylstilbestrol - HL60	-0.747	1	-0.985	---	---	100
1408	yohimbic acid - MCF7	-0.746	1	-0.985	---	---	100
1409	piperlongumine - MCF7	0.884	1	0.984	---	---	100
1410	dexamethasone - ssMCF7	-0.737	1	-0.983	---	---	100
1411	5109870 - MCF7	0.882	1	0.982	---	---	100
1412	ethionamide - MCF7	-0.734	1	-0.982	---	---	100
1413	betulin - HL60	-0.732	1	-0.981	---	---	100
1414	8-azaguanine - PC3	0.878	1	0.981	---	---	100
1415	isoflupredone - MCF7	-0.728	1	-0.981	---	---	100
1416	vinburnine - PC3	-0.728	1	-0.98	---	---	100
1417	artemisinin - MCF7	0.876	1	0.98	---	---	100
1418	pivampicillin - HL60	0.869	1	0.979	---	---	100
1419	levopropoxyphene - HL60	-0.701	1	-0.973	---	---	100
1420	topiramate - MCF7	-0.697	1	-0.972	---	---	100
1421	streptozocin - HL60	-0.697	1	-0.971	---	---	100
1422	STOCK1N-35215 - MCF7	0.85	1	0.971	---	---	100
1423	alpha-ergocryptine - HL60	-0.694	1	-0.971	---	---	100
1424	kinetin - HL60	0.849	1	0.97	---	---	100
1425	lansoprazole - HL60	-0.686	1	-0.968	---	---	100
1426	metoprolol - HL60	0.84	1	0.966	---	---	100
1427	alexidine - HL60	-0.674	1	-0.965	---	---	100
1428	merbromin - HL60	-0.672	1	-0.964	---	---	100
1429	cyclic adenosine monophosphate - HL60	-0.671	1	-0.964	---	---	100
1430	medrysone - HL60	0.837	1	0.964	---	---	100
1431	picrotoxinin - HL60	0.835	1	0.963	---	---	100
1432	Prestwick-984 - HL60	-0.669	1	-0.962	---	---	100
1433	caffeic acid - MCF7	0.833	1	0.962	---	---	100
1434	reserpine - MCF7	0.832	1	0.961	---	---	100
1435	canadine - HL60	-0.661	1	-0.96	---	---	100
1436	gossypol - HL60	0.832	1	0.96	---	---	100
1437	diphenhydramine - HL60	-0.659	1	-0.959	---	---	100
1438	Prestwick-1103 - HL60	-0.657	1	-0.959	---	---	100
1439	alsterpaullone - MCF7	0.827	1	0.958	---	---	100
1440	netilmicin - HL60	-0.653	1	-0.957	---	---	100
1441	5186324 - MCF7	-0.653	1	-0.956	---	---	100
1442	labetalol - HL60	0.823	1	0.956	---	---	100
1443	atovaquone - MCF7	0.823	1	0.956	---	---	100
1444	domperidone - HL60	-0.65	1	-0.956	---	---	100
1445	isoflupredone - HL60	-0.65	1	-0.955	---	---	100
1446	homatropine - HL60	-0.65	1	-0.955	---	---	100
1447	sulmazole - MCF7	-0.649	1	-0.955	---	---	100
1448	triflupromazine - PC3	-0.646	1	-0.953	---	---	100
1449	lumicolchicine - MCF7	0.817	1	0.953	---	---	100
1450	pheneticillin - HL60	-0.644	1	-0.952	---	---	100
1451	dilazep - HL60	-0.644	1	-0.952	---	---	100
1452	5186223 - MCF7	-0.644	1	-0.952	---	---	100
1453	meclofenoxate - HL60	0.814	1	0.951	---	---	100
1454	ozagrel - HL60	-0.642	1	-0.951	---	---	100
1455	alexidine - MCF7	0.813	1	0.951	---	---	100
1456	metformin - HL60	-0.641	1	-0.95	---	---	100
1457	amiodarone - PC3	0.812	1	0.95	---	---	100
1458	mestranol - PC3	-0.641	1	-0.95	---	---	100
1459	adiphenine - HL60	-0.64	1	-0.95	---	---	100
1460	atractyloside - HL60	-0.639	1	-0.949	---	---	100
1461	androsterone - PC3	-0.639	1	-0.949	---	---	100
1462	isoflupredone - PC3	-0.634	1	-0.947	---	---	100
1463	dexverapamil - MCF7	0.808	1	0.947	---	---	100
1464	gelsemine - HL60	-0.631	1	-0.946	---	---	100
1465	etilefrine - PC3	-0.631	1	-0.945	---	---	100
1466	ceforanide - HL60	-0.627	1	-0.944	---	---	100
1467	vigabatrin - HL60	-0.627	1	-0.944	---	---	100
1468	hesperidin - PC3	0.802	1	0.943	---	---	100
1469	proguanil - HL60	-0.626	1	-0.943	---	---	100
1470	cinchonine - HL60	-0.624	1	-0.943	---	---	100
1471	flunixin - HL60	0.802	1	0.943	---	---	100
1472	heptaminol - HL60	-0.624	1	-0.943	---	---	100
1473	chlorogenic acid - HL60	-0.623	1	-0.942	---	---	100
1474	SR-95639A - HL60	-0.62	1	-0.94	---	---	100
1475	halofantrine - HL60	-0.619	1	-0.94	---	---	100
1476	carisoprodol - HL60	-0.618	1	-0.94	---	---	100
1477	betamethasone - MCF7	0.796	1	0.939	---	---	100
1478	betulinic acid - HL60	-0.618	1	-0.939	---	---	100
1479	fenbendazole - HL60	-0.616	1	-0.938	---	---	100
1480	troleandomycin - MCF7	0.793	1	0.937	---	---	100
1481	beclometasone - PC3	-0.615	1	-0.937	---	---	100
1482	cefoperazone - MCF7	-0.614	1	-0.937	---	---	100
1483	3-acetamidocoumarin - HL60	-0.613	1	-0.937	---	---	100
1484	etiocholanolone - HL60	-0.612	1	-0.936	---	---	100
1485	flucloxacillin - PC3	-0.611	1	-0.935	---	---	100
1486	ergocalciferol - HL60	-0.608	1	-0.934	---	---	100
1487	levonorgestrel - HL60	0.786	1	0.934	---	---	100
1488	asiaticoside - HL60	-0.608	1	-0.934	---	---	100
1489	fludrocortisone - HL60	-0.607	1	-0.933	---	---	100
1490	phensuximide - HL60	-0.605	1	-0.933	---	---	100
1491	chloropyrazine - PC3	-0.604	1	-0.932	---	---	100
1492	BW-B70C - MCF7	-0.603	1	-0.931	---	---	100
1493	aciclovir - HL60	-0.603	1	-0.931	---	---	100
1494	thiamazole - HL60	-0.602	1	-0.93	---	---	100
1495	acetazolamide - PC3	-0.601	1	-0.93	---	---	100
1496	fluoxetine - HL60	-0.6	1	-0.929	---	---	100
1497	BCB000039 - MCF7	0.778	1	0.929	---	---	100
1498	piracetam - HL60	-0.597	1	-0.929	---	---	100
1499	chenodeoxycholic acid - HL60	-0.596	1	-0.928	---	---	100
1500	viomycin - HL60	-0.595	1	-0.928	---	---	100
1501	iocetamic acid - PC3	-0.594	1	-0.927	---	---	100
1502	atracurium besilate - PC3	-0.592	1	-0.926	---	---	100
1503	cytisine - HL60	-0.59	1	-0.925	---	---	100
1504	etacrynic acid - MCF7	0.772	1	0.925	---	---	100
1505	mafenide - HL60	-0.589	1	-0.924	---	---	100
1506	diphemanil metilsulfate - HL60	-0.588	1	-0.924	---	---	100
1507	methanthelinium bromide - HL60	-0.587	1	-0.923	---	---	100
1508	tamoxifen - PC3	0.769	1	0.923	---	---	100
1509	paromomycin - HL60	-0.585	1	-0.922	---	---	100
1510	vigabatrin - MCF7	-0.585	1	-0.922	---	---	100
1511	corticosterone - HL60	-0.584	1	-0.922	---	---	100
1512	skimmianine - HL60	0.767	1	0.921	---	---	100
1513	pergolide - PC3	-0.584	1	-0.921	---	---	100
1514	Prestwick-692 - HL60	-0.584	1	-0.921	---	---	100
1515	chlortalidone - PC3	-0.584	1	-0.921	---	---	100
1516	iopanoic acid - HL60	0.766	1	0.92	---	---	100
1517	sanguinarine - MCF7	0.766	1	0.92	---	---	100
1518	maprotiline - HL60	-0.583	1	-0.92	---	---	100
1519	glycopyrronium bromide - HL60	-0.583	1	-0.92	---	---	100
1520	paclitaxel - HL60	-0.583	1	-0.919	---	---	100
1521	laudanosine - PC3	-0.582	1	-0.919	---	---	100
1522	theophylline - HL60	-0.581	1	-0.918	---	---	100
1523	cefotiam - HL60	-0.579	1	-0.918	---	---	100
1524	diperodon - MCF7	0.762	1	0.917	---	---	100
1525	PNU-0293363 - MCF7	-0.577	1	-0.917	---	---	100
1526	iodixanol - HL60	-0.576	1	-0.916	---	---	100
1527	Prestwick-857 - HL60	-0.576	1	-0.916	---	---	100
1528	calcium folinate - HL60	-0.575	1	-0.915	---	---	100
1529	ipratropium bromide - HL60	0.761	1	0.915	---	---	100
1530	viomycin - PC3	-0.573	1	-0.914	---	---	100
1531	5149715 - MCF7	-0.573	1	-0.914	---	---	100
1532	guanabenz - HL60	-0.573	1	-0.913	---	---	100
1533	trihexyphenidyl - HL60	-0.573	1	-0.913	---	---	100
1534	4,5-dianilinophthalimide - MCF7	0.756	1	0.912	---	---	100
1535	lobelanidine - HL60	-0.57	1	-0.912	---	---	100
1536	cefalotin - HL60	0.755	1	0.911	---	---	100
1537	phenazone - MCF7	-0.57	1	-0.911	---	---	100
1538	saquinavir - HL60	-0.57	1	-0.911	---	---	100
1539	fipexide - MCF7	0.753	1	0.91	---	---	100
1540	hexetidine - HL60	-0.569	1	-0.91	---	---	100
1541	spaglumic acid - MCF7	-0.567	1	-0.91	---	---	100
1542	Prestwick-682 - HL60	-0.566	1	-0.909	---	---	100
1543	succinylsulfathiazole - HL60	0.752	1	0.909	---	---	100
1544	articaine - PC3	-0.566	1	-0.909	---	---	100
1545	hydrastinine - HL60	-0.565	1	-0.909	---	---	100
1546	ipratropium bromide - MCF7	0.75	1	0.908	---	---	100
1547	(+/-)-catechin - HL60	-0.564	1	-0.908	---	---	100
1548	menadione - HL60	0.75	1	0.908	---	---	100
1549	mevalolactone - MCF7	-0.564	1	-0.907	---	---	100
1550	sulfadimethoxine - HL60	-0.562	1	-0.907	---	---	100
1551	pyrithyldione - PC3	-0.561	1	-0.906	---	---	100
1552	tyrphostin AG-825 - MCF7	0.743	1	0.904	---	---	100
1553	acemetacin - HL60	-0.556	1	-0.904	---	---	100
1554	Prestwick-675 - MCF7	-0.556	1	-0.904	---	---	100
1555	vitexin - PC3	-0.556	1	-0.903	---	---	100
1556	nalidixic acid - HL60	-0.555	1	-0.903	---	---	100
1557	iopromide - PC3	-0.555	1	-0.903	---	---	100
1558	ramifenazone - HL60	-0.554	1	-0.902	---	---	100
1559	dexpropranolol - HL60	0.74	1	0.902	---	---	100
1560	dicloxacillin - HL60	0.739	1	0.902	---	---	100
1561	iocetamic acid - HL60	-0.552	1	-0.901	---	---	100
1562	felbinac - PC3	-0.551	1	-0.901	---	---	100
1563	nifedipine - HL60	0.738	1	0.9	---	---	100
1564	vitexin - HL60	-0.551	1	-0.9	---	---	100
1565	moroxydine - HL60	-0.551	1	-0.9	---	---	100
1566	nitrofural - HL60	-0.551	1	-0.9	---	---	100
1567	pargyline - PC3	0.737	1	0.899	---	---	100
1568	diperodon - HL60	-0.55	1	-0.899	---	---	100
1569	boldine - PC3	0.736	1	0.899	---	---	100
1570	PHA-00665752 - MCF7	0.736	1	0.899	---	---	100
1571	nafcillin - HL60	-0.55	1	-0.899	---	---	100
1572	levothyroxine sodium - HL60	-0.549	1	-0.898	---	---	100
1573	acetohexamide - PC3	0.735	1	0.898	---	---	100
1574	isosorbide - PC3	-0.549	1	-0.898	---	---	100
1575	nifenazone - HL60	-0.549	1	-0.898	---	---	100
1576	(-)-isoprenaline - PC3	-0.549	1	-0.897	---	---	100
1577	digoxigenin - PC3	-0.548	1	-0.897	---	---	100
1578	mepacrine - MCF7	0.733	1	0.897	---	---	100
1579	propoxycaine - PC3	-0.547	1	-0.896	---	---	100
1580	mepyramine - HL60	-0.547	1	-0.896	---	---	100
1581	triamterene - HL60	0.733	1	0.896	---	---	100
1582	carteolol - HL60	-0.546	1	-0.895	---	---	100
1583	cefmetazole - HL60	-0.545	1	-0.894	---	---	100
1584	12,13-EODE - MCF7	-0.545	1	-0.894	---	---	100
1585	sulfaphenazole - HL60	0.73	1	0.894	---	---	100
1586	N-acetyl-L-aspartic acid - PC3	-0.545	1	-0.893	---	---	100
1587	moxonidine - MCF7	0.73	1	0.893	---	---	100
1588	sirolimus - ssMCF7	0.73	1	0.893	---	---	100
1589	naftopidil - HL60	0.728	1	0.892	---	---	100
1590	flumequine - HL60	-0.543	1	-0.892	---	---	100
1591	clorsulon - PC3	-0.543	1	-0.892	---	---	100
1592	bacitracin - HL60	-0.543	1	-0.892	---	---	100
1593	naringin - HL60	0.726	1	0.891	---	---	100
1594	megestrol - HL60	-0.541	1	-0.89	---	---	100
1595	ritodrine - HL60	-0.54	1	-0.89	---	---	100
1596	sulfaphenazole - PC3	0.724	1	0.89	---	---	100
1597	acetylsalicylsalicylic acid - HL60	-0.54	1	-0.89	---	---	100
1598	laudanosine - HL60	0.723	1	0.889	---	---	100
1599	trapidil - HL60	-0.54	1	-0.889	---	---	100
1600	doxazosin - HL60	0.723	1	0.889	---	---	100
1601	cyclopenthiazide - HL60	-0.539	1	-0.888	---	---	100
1602	cefoperazone - PC3	-0.538	1	-0.888	---	---	100
1603	dl-alpha tocopherol - HL60	-0.538	1	-0.888	---	---	100
1604	piribedil - HL60	0.721	1	0.887	---	---	100
1605	nortriptyline - PC3	0.721	1	0.886	---	---	100
1606	benzbromarone - MCF7	-0.535	1	-0.885	---	---	100
1607	diflunisal - HL60	-0.535	1	-0.885	---	---	100
1608	carbenoxolone - HL60	-0.535	1	-0.885	---	---	100
1609	selegiline - PC3	-0.534	1	-0.884	---	---	100
1610	Prestwick-1103 - PC3	-0.534	1	-0.884	---	---	100
1611	clofazimine - PC3	-0.533	1	-0.884	---	---	100
1612	tamoxifen - ssMCF7	-0.533	1	-0.883	---	---	100
1613	cetirizine - HL60	0.717	1	0.883	---	---	100
1614	talampicillin - HL60	0.717	1	0.883	---	---	100
1615	Prestwick-1083 - HL60	0.717	1	0.883	---	---	100
1616	tomatidine - HL60	-0.531	1	-0.882	---	---	100
1617	tomelukast - MCF7	-0.531	1	-0.882	---	---	100
1618	streptozocin - PC3	-0.53	1	-0.882	---	---	100
1619	demecarium bromide - HL60	-0.53	1	-0.882	---	---	100
1620	puromycin - PC3	0.715	1	0.881	---	---	100
1621	trihexyphenidyl - MCF7	-0.53	1	-0.881	---	---	100
1622	mesalazine - HL60	0.714	1	0.881	---	---	100
1623	nadolol - HL60	-0.528	1	-0.88	---	---	100
1624	PF-00539745-00 - MCF7	-0.525	1	-0.878	---	---	100
1625	chenodeoxycholic acid - PC3	-0.525	1	-0.878	---	---	100
1626	doxepin - PC3	0.712	1	0.878	---	---	100
1627	oxymetazoline - HL60	-0.525	1	-0.877	---	---	100
1628	disopyramide - PC3	-0.525	1	-0.877	---	---	100
1629	azapropazone - PC3	-0.524	1	-0.877	---	---	100
1630	neomycin - HL60	-0.524	1	-0.877	---	---	100
1631	pyrvinium - PC3	0.71	1	0.877	---	---	100
1632	biperiden - HL60	-0.523	1	-0.876	---	---	100
1633	glibenclamide - PC3	0.709	1	0.876	---	---	100
1634	enalapril - PC3	-0.523	1	-0.876	---	---	100
1635	meclocycline - HL60	-0.522	1	-0.875	---	---	100
1636	debrisoquine - PC3	-0.522	1	-0.875	---	---	100
1637	cefepime - PC3	-0.521	1	-0.874	---	---	100
1638	ketotifen - PC3	-0.521	1	-0.874	---	---	100
1639	docosahexaenoic acid ethyl ester - MCF7	0.707	1	0.874	---	---	100
1640	aconitine - PC3	-0.521	1	-0.873	---	---	100
1641	tropicamide - HL60	0.706	1	0.873	---	---	100
1642	thioperamide - HL60	-0.52	1	-0.873	---	---	100
1643	etoposide - HL60	0.706	1	0.873	---	---	100
1644	mevalolactone - HL60	0.706	1	0.872	---	---	100
1645	terconazole - PC3	-0.52	1	-0.872	---	---	100
1646	racecadotril - PC3	-0.519	1	-0.872	---	---	100
1647	ronidazole - MCF7	0.705	1	0.872	---	---	100
1648	terbutaline - PC3	-0.519	1	-0.872	---	---	100
1649	phenoxybenzamine - PC3	0.704	1	0.871	---	---	100
1650	amantadine - HL60	-0.516	1	-0.87	---	---	100
1651	nocodazole - HL60	-0.516	1	-0.87	---	---	100
1652	latamoxef - HL60	0.702	1	0.869	---	---	100
1653	physostigmine - PC3	-0.515	1	-0.869	---	---	100
1654	tonzonium bromide - PC3	0.701	1	0.869	---	---	100
1655	pirenperone - HL60	-0.513	1	-0.868	---	---	100
1656	sulfabenzamide - HL60	-0.513	1	-0.868	---	---	100
1657	tropine - HL60	-0.513	1	-0.868	---	---	100
1658	folic acid - PC3	-0.512	1	-0.868	---	---	100
1659	carbarsone - PC3	-0.512	1	-0.867	---	---	100
1660	phthalylsulfathiazole - PC3	0.699	1	0.867	---	---	100
1661	harmaline - HL60	-0.512	1	-0.867	---	---	100
1662	morantel - HL60	0.699	1	0.867	---	---	100
1663	homochlorcyclizine - HL60	-0.511	1	-0.867	---	---	100
1664	levamisole - PC3	0.698	1	0.867	---	---	100
1665	cefixime - HL60	-0.51	1	-0.867	---	---	100
1666	rifampicin - PC3	-0.509	1	-0.866	---	---	100
1667	methyldopa - PC3	-0.509	1	-0.866	---	---	100
1668	monobenzone - PC3	0.698	1	0.866	---	---	100
1669	nicardipine - HL60	-0.509	1	-0.866	---	---	100
1670	rifampicin - HL60	-0.508	1	-0.865	---	---	100
1671	methyldopa - HL60	0.697	1	0.865	---	---	100
1672	tetracaine - HL60	-0.507	1	-0.864	---	---	100
1673	copper sulfate - ssMCF7	-0.506	1	-0.864	---	---	100
1674	nifurtimox - HL60	-0.506	1	-0.864	---	---	100
1675	bergenin - HL60	-0.505	1	-0.863	---	---	100
1676	napelline - HL60	0.695	1	0.863	---	---	100
1677	cefepime - HL60	-0.505	1	-0.863	---	---	100
1678	fluticasone - HL60	0.695	1	0.863	---	---	100
1679	3-acetamidocoumarin - PC3	-0.505	1	-0.863	---	---	100
1680	hydroxyachillin - HL60	-0.505	1	-0.863	---	---	100
1681	methyldopate - PC3	-0.504	1	-0.862	---	---	100
1682	betamethasone - HL60	-0.504	1	-0.862	---	---	100
1683	podophyllotoxin - PC3	-0.504	1	-0.862	---	---	100
1684	xylometazoline - PC3	0.694	1	0.862	---	---	100
1685	harman - HL60	-0.503	1	-0.861	---	---	100
1686	etofenamate - PC3	0.693	1	0.861	---	---	100
1687	hydroquinine - HL60	-0.502	1	-0.861	---	---	100
1688	ethambutol - HL60	-0.502	1	-0.86	---	---	100
1689	protriptyline - HL60	0.693	1	0.86	---	---	100
1690	fluvastatin - HL60	0.693	1	0.86	---	---	100
1691	nilutamide - HL60	-0.5	1	-0.859	---	---	100
1692	Prestwick-1083 - MCF7	-0.5	1	-0.859	---	---	100
1693	dinoprost - HL60	-0.5	1	-0.858	---	---	100
1694	prilocaine - HL60	-0.499	1	-0.858	---	---	100
1695	sulfaguanidine - HL60	-0.499	1	-0.858	---	---	100
1696	loracarbef - HL60	-0.498	1	-0.857	---	---	100
1697	dosulepin - HL60	-0.498	1	-0.857	---	---	100
1698	guanadrel - HL60	-0.498	1	-0.857	---	---	100
1699	practolol - PC3	0.688	1	0.857	---	---	100
1700	nomegestrol - PC3	-0.498	1	-0.856	---	---	100
1701	ginkgolide A - HL60	0.688	1	0.856	---	---	100
1702	Prestwick-972 - HL60	-0.497	1	-0.856	---	---	100
1703	cyclizine - PC3	-0.497	1	-0.855	---	---	100
1704	Prestwick-864 - HL60	-0.496	1	-0.855	---	---	100
1705	arecoline - PC3	-0.496	1	-0.855	---	---	100
1706	vanoxerine - PC3	-0.496	1	-0.854	---	---	100
1707	sulpiride - HL60	-0.495	1	-0.854	---	---	100
1708	etynodiol - PC3	-0.494	1	-0.853	---	---	100
1709	ceftazidime - MCF7	0.685	1	0.853	---	---	100
1710	antimycin A - HL60	0.685	1	0.853	---	---	100
1711	furosemide - PC3	-0.494	1	-0.853	---	---	100
1712	iopanoic acid - PC3	0.685	1	0.852	---	---	100
1713	oxolamine - PC3	-0.493	1	-0.852	---	---	100
1714	fluvoxamine - PC3	0.683	1	0.852	---	---	100
1715	benzthiazide - HL60	-0.492	1	-0.851	---	---	100
1716	estrone - HL60	-0.492	1	-0.851	---	---	100
1717	0225151-0000 - MCF7	0.683	1	0.851	---	---	100
1718	Prestwick-967 - PC3	-0.492	1	-0.851	---	---	100
1719	flucloxacillin - HL60	-0.49	1	-0.851	---	---	100
1720	colistin - HL60	-0.49	1	-0.85	---	---	100
1721	pivmecillinam - HL60	-0.49	1	-0.85	---	---	100
1722	benzocaine - HL60	-0.489	1	-0.849	---	---	100
1723	ribavirin - PC3	-0.488	1	-0.849	---	---	100
1724	etofylline - HL60	0.68	1	0.849	---	---	100
1725	ribavirin - HL60	-0.488	1	-0.849	---	---	100
1726	butoconazole - PC3	0.68	1	0.848	---	---	100
1727	dexpanthenol - PC3	-0.487	1	-0.848	---	---	100
1728	chlorogenic acid - PC3	-0.487	1	-0.848	---	---	100
1729	sotalol - HL60	0.679	1	0.847	---	---	100
1730	ofloxacin - HL60	-0.485	1	-0.847	---	---	100
1731	N-acetylmuramic acid - HL60	-0.484	1	-0.846	---	---	100
1732	ondansetron - HL60	-0.484	1	-0.846	---	---	100
1733	allantoin - HL60	0.677	1	0.846	---	---	100
1734	terazosin - PC3	-0.483	1	-0.846	---	---	100
1735	benzethonium chloride - HL60	-0.483	1	-0.845	---	---	100
1736	liothyronine - HL60	0.676	1	0.845	---	---	100
1737	memantine - PC3	-0.483	1	-0.845	---	---	100
1738	famprofazone - HL60	0.676	1	0.845	---	---	100
1739	vinblastine - PC3	-0.483	1	-0.845	---	---	100
1740	bumetanide - PC3	-0.483	1	-0.845	---	---	100
1741	monocrotaline - HL60	-0.483	1	-0.845	---	---	100
1742	estropipate - PC3	-0.482	1	-0.844	---	---	100
1743	ciprofibrate - HL60	-0.482	1	-0.844	---	---	100
1744	rifabutin - PC3	0.675	1	0.844	---	---	100
1745	CAY-10397 - MCF7	0.675	1	0.843	---	---	100
1746	suxibuzone - HL60	-0.48	1	-0.843	---	---	100
1747	tracazolate - PC3	0.674	1	0.843	---	---	100
1748	pindolol - HL60	-0.48	1	-0.843	---	---	100
1749	spiperone - HL60	0.674	1	0.843	---	---	100
1750	alverine - MCF7	-0.479	1	-0.842	---	---	100
1751	chlorzoxazone - PC3	0.674	1	0.842	---	---	100
1752	phenylpropanolamine - PC3	-0.478	1	-0.842	---	---	100
1753	chlormezanone - PC3	-0.477	1	-0.841	---	---	100
1754	5152487 - MCF7	0.673	1	0.841	---	---	100
1755	sulmazole - HL60	-0.477	1	-0.841	---	---	100
1756	moracizine - PC3	0.673	1	0.841	---	---	100
1757	iproniazid - HL60	-0.476	1	-0.841	---	---	100
1758	isometheptene - HL60	-0.476	1	-0.841	---	---	100
1759	decitabine - MCF7	-0.476	1	-0.84	---	---	100
1760	benzonatate - HL60	0.672	1	0.84	---	---	100
1761	tolfenamic acid - HL60	-0.475	1	-0.84	---	---	100
1762	ketoconazole - HL60	-0.474	1	-0.839	---	---	100
1763	desipramine - HL60	-0.474	1	-0.839	---	---	100
1764	5162773 - MCF7	-0.473	1	-0.839	---	---	100
1765	epivincamine - HL60	0.671	1	0.839	---	---	100
1766	chlorpropamide - HL60	-0.473	1	-0.839	---	---	100
1767	6-benzylaminopurine - PC3	-0.473	1	-0.838	---	---	100
1768	felodipine - HL60	0.67	1	0.838	---	---	100
1769	mebhydrolin - HL60	-0.472	1	-0.838	---	---	100
1770	adipiodone - HL60	-0.472	1	-0.838	---	---	100
1771	oxytetracycline - MCF7	0.668	1	0.837	---	---	100
1772	nadide - HL60	-0.469	1	-0.837	---	---	100
1773	gliclazide - HL60	0.668	1	0.837	---	---	100
1774	mefexamide - HL60	-0.468	1	-0.837	---	---	100
1775	meptazinol - HL60	0.667	1	0.836	---	---	100
1776	oxolamine - HL60	-0.466	1	-0.836	---	---	100
1777	primidone - HL60	-0.466	1	-0.835	---	---	100
1778	clenbuterol - PC3	-0.466	1	-0.835	---	---	100
1779	vidarabine - PC3	0.666	1	0.835	---	---	100
1780	enilconazole - HL60	-0.464	1	-0.834	---	---	100
1781	arcaine - HL60	0.665	1	0.833	---	---	100
1782	vancomycin - PC3	-0.463	1	-0.833	---	---	100
1783	meticrane - HL60	0.665	1	0.833	---	---	100
1784	PHA-00846566E - MCF7	0.664	1	0.833	---	---	100
1785	tinidazole - HL60	0.663	1	0.832	---	---	100
1786	iohexol - PC3	-0.462	1	-0.832	---	---	100
1787	ciclosporin - PC3	-0.461	1	-0.832	---	---	100
1788	iloprost - SKMEL5	-0.459	1	-0.831	---	---	100
1789	boldine - HL60	-0.459	1	-0.831	---	---	100
1790	dequalinium chloride - PC3	0.661	1	0.83	---	---	100
1791	probenecid - PC3	-0.458	1	-0.83	---	---	100
1792	fendiline - HL60	0.661	1	0.83	---	---	100
1793	tetracycline - HL60	-0.457	1	-0.83	---	---	100
1794	acemetacin - PC3	-0.456	1	-0.83	---	---	100
1795	timolol - PC3	-0.456	1	-0.829	---	---	100
1796	propylthiouracil - HL60	0.661	1	0.829	---	---	100
1797	PF-00875133-00 - PC3	-0.456	1	-0.829	---	---	100
1798	tolbutamide - HL60	0.661	1	0.829	---	---	100
1799	clofazimine - HL60	0.661	1	0.829	---	---	100
1800	griseofulvin - HL60	-0.455	1	-0.829	---	---	100
1801	chlorphenamine - HL60	-0.455	1	-0.829	---	---	100
1802	clofilium tosylate - PC3	-0.454	1	-0.828	---	---	100
1803	abamectin - HL60	-0.454	1	-0.828	---	---	100
1804	phenylpropanolamine - HL60	-0.453	1	-0.828	---	---	100
1805	dexibuprofen - HL60	-0.453	1	-0.828	---	---	100
1806	2-aminobenzenesulfonamide - PC3	-0.453	1	-0.828	---	---	100
1807	tropine - PC3	-0.453	1	-0.827	---	---	100
1808	flupentixol - HL60	0.659	1	0.827	---	---	100
1809	bufexamac - PC3	0.658	1	0.827	---	---	100
1810	hycanthone - HL60	-0.452	1	-0.827	---	---	100
1811	nabumetone - PC3	0.658	1	0.827	---	---	100
1812	leflunomide - HL60	-0.451	1	-0.826	---	---	100
1813	wortmannin - ssMCF7	0.657	1	0.826	---	---	100
1814	nitrendipine - HL60	0.657	1	0.826	---	---	100
1815	S-propranolol - PC3	0.657	1	0.825	---	---	100
1816	ciprofibrate - PC3	-0.449	1	-0.825	---	---	100
1817	aminophylline - PC3	0.657	1	0.825	---	---	100
1818	metrizamide - HL60	-0.447	1	-0.824	---	---	100
1819	(+)-chelidonine - PC3	-0.447	1	-0.824	---	---	100
1820	estriol - HL60	0.656	1	0.824	---	---	100
1821	Prestwick-972 - PC3	-0.446	1	-0.823	---	---	100
1822	mefenamic acid - HL60	-0.446	1	-0.823	---	---	100
1823	kanamycin - HL60	-0.446	1	-0.823	---	---	100
1824	gabapentin - HL60	-0.445	1	-0.822	---	---	100
1825	gramine - HL60	-0.445	1	-0.822	---	---	100
1826	octopamine - HL60	-0.445	1	-0.822	---	---	100
1827	doxazosin - PC3	0.654	1	0.822	---	---	100
1828	methylbenzethonium chloride - HL60	-0.444	1	-0.821	---	---	100
1829	calycanthine - PC3	-0.444	1	-0.821	---	---	100
1830	prednisone - HL60	-0.443	1	-0.821	---	---	100
1831	zoxazolamine - PC3	0.654	1	0.821	---	---	100
1832	pentamidine - HL60	0.654	1	0.821	---	---	100
1833	spiperone - PC3	0.654	1	0.821	---	---	100
1834	reserpine - HL60	0.653	1	0.82	---	---	100
1835	sulfafurazole - HL60	0.653	1	0.82	---	---	100
1836	cefotetan - PC3	-0.441	1	-0.82	---	---	100
1837	sulfamerazine - HL60	-0.44	1	-0.82	---	---	100
1838	protriptyline - PC3	0.652	1	0.82	---	---	100
1839	gliquidone - HL60	-0.44	1	-0.819	---	---	100
1840	trimipramine - HL60	-0.44	1	-0.819	---	---	100
1841	levobunolol - PC3	-0.44	1	-0.819	---	---	100
1842	phthalylsulfathiazole - HL60	0.652	1	0.819	---	---	100
1843	bumetanide - HL60	-0.439	1	-0.819	---	---	100
1844	terazosin - HL60	-0.439	1	-0.818	---	---	100
1845	nadolol - PC3	-0.439	1	-0.818	---	---	100
1846	tioguanine - MCF7	0.651	1	0.818	---	---	100
1847	piperlongumine - HL60	0.651	1	0.818	---	---	100
1848	pilocarpine - HL60	-0.438	1	-0.817	---	---	100
1849	sanguinarine - HL60	0.649	1	0.817	---	---	100
1850	dexpropranolol - MCF7	0.649	1	0.816	---	---	100
1851	16,16-dimethylprostaglandin E2 - MCF7	-0.435	1	-0.816	---	---	100
1852	lymecycline - HL60	0.649	1	0.816	---	---	100
1853	clomipramine - PC3	0.649	1	0.816	---	---	100
1854	pregnenolone - HL60	-0.435	1	-0.816	---	---	100
1855	chrysin - HL60	0.649	1	0.816	---	---	100
1856	butein - MCF7	0.649	1	0.816	---	---	100
1857	cisapride - HL60	-0.434	1	-0.815	---	---	100
1858	tremorine - HL60	0.648	1	0.815	---	---	100
1859	guanfacine - HL60	-0.433	1	-0.815	---	---	100
1860	fisetin - PC3	0.648	1	0.814	---	---	100
1861	benzathine benzylpenicillin - PC3	-0.432	1	-0.814	---	---	100
1862	cinnarizine - HL60	-0.432	1	-0.814	---	---	100
1863	oxprenolol - PC3	0.647	1	0.814	---	---	100
1864	proxymetacaine - PC3	0.646	1	0.813	---	---	100
1865	harmol - HL60	-0.431	1	-0.813	---	---	100
1866	colecalciferol - HL60	0.646	1	0.812	---	---	100
1867	budesonide - HL60	-0.431	1	-0.812	---	---	100
1868	salbutamol - HL60	-0.431	1	-0.812	---	---	100
1869	chloramphenicol - HL60	0.645	1	0.811	---	---	100
1870	fluorocurarine - HL60	0.644	1	0.81	---	---	100
1871	Prestwick-691 - PC3	-0.427	1	-0.81	---	---	100
1872	ethotoin - HL60	0.644	1	0.81	---	---	100
1873	mephentermine - HL60	0.644	1	0.809	---	---	100
1874	fasudil - MCF7	-0.427	1	-0.809	---	---	100
1875	pheneticillin - PC3	-0.426	1	-0.809	---	---	100
1876	pipemidic acid - MCF7	-0.425	1	-0.809	---	---	100
1877	mefexamide - PC3	-0.425	1	-0.809	---	---	100
1878	flecainide - HL60	-0.424	1	-0.809	---	---	100
1879	minaprine - HL60	-0.424	1	-0.808	---	---	100
1880	quinpirole - HL60	-0.424	1	-0.808	---	---	100
1881	butamben - PC3	0.643	1	0.808	---	---	100
1882	theobromine - HL60	-0.423	1	-0.808	---	---	100
1883	tetroquinone - HL60	-0.423	1	-0.807	---	---	100
1884	clotrimazole - PC3	0.643	1	0.807	---	---	100
1885	bupropion - PC3	0.643	1	0.807	---	---	100
1886	paromomycin - PC3	-0.421	1	-0.807	---	---	100
1887	sulconazole - PC3	0.642	1	0.806	---	---	100
1888	tiletamine - PC3	-0.42	1	-0.806	---	---	100
1889	Prestwick-857 - PC3	-0.42	1	-0.806	---	---	100
1890	apigenin - HL60	0.642	1	0.806	---	---	100
1891	tocainide - PC3	-0.42	1	-0.806	---	---	100
1892	droperidol - HL60	-0.42	1	-0.806	---	---	100
1893	pronetalol - HL60	0.642	1	0.806	---	---	100
1894	fluoxetine - PC3	0.641	1	0.805	---	---	100
1895	moxisylyte - HL60	-0.42	1	-0.805	---	---	100
1896	fenbufen - HL60	-0.42	1	-0.805	---	---	100
1897	procyclidine - HL60	-0.419	1	-0.805	---	---	100
1898	estropipate - HL60	0.641	1	0.805	---	---	100
1899	sisomicin - PC3	-0.419	1	-0.805	---	---	100
1900	cloxacillin - HL60	-0.418	1	-0.804	---	---	100
1901	lithocholic acid - HL60	-0.417	1	-0.804	---	---	100
1902	harmine - PC3	0.64	1	0.803	---	---	100
1903	tolazamide - PC3	-0.417	1	-0.803	---	---	100
1904	cinoxacin - HL60	0.64	1	0.803	---	---	100
1905	urapidil - HL60	0.639	1	0.802	---	---	100
1906	propafenone - PC3	0.639	1	0.802	---	---	100
1907	sulfacetamide - MCF7	0.639	1	0.801	---	---	100
1908	pizotifen - HL60	-0.413	1	-0.801	---	---	100
1909	hydrocotarnine - HL60	0.638	1	0.801	---	---	100
1910	naringenin - PC3	-0.413	1	-0.801	---	---	100
1911	nizatidine - HL60	-0.413	1	-0.8	---	---	100
1912	SR-95531 - HL60	-0.412	1	-0.8	---	---	100
1913	amiprilose - PC3	-0.41	1	-0.8	---	---	100
1914	moracizine - HL60	-0.41	1	-0.799	---	---	100
1915	3-hydroxy-DL-kynurenine - PC3	-0.41	1	-0.799	---	---	100
1916	abamectin - PC3	0.637	1	0.799	---	---	100
1917	zardaverine - PC3	-0.409	1	-0.799	---	---	100
1918	meprylcaine - HL60	-0.408	1	-0.798	---	---	100
1919	sulfadimidine - HL60	0.636	1	0.798	---	---	100
1920	disopyramide - HL60	-0.408	1	-0.798	---	---	100
1921	hymecromone - HL60	-0.408	1	-0.798	---	---	100
1922	esculin - PC3	-0.407	1	-0.798	---	---	100
1923	testosterone - HL60	-0.406	1	-0.797	---	---	100
1924	dacarbazine - HL60	0.635	1	0.796	---	---	100
1925	pepstatin - PC3	-0.406	1	-0.796	---	---	100
1926	ouabain - PC3	-0.405	1	-0.796	---	---	100
1927	pralidoxime - HL60	-0.405	1	-0.796	---	---	100
1928	clorgiline - HL60	-0.405	1	-0.795	---	---	100
1929	nefopam - PC3	-0.404	1	-0.795	---	---	100
1930	atropine methonitrate - MCF7	0.634	1	0.795	---	---	100
1931	thioperamide - PC3	-0.404	1	-0.795	---	---	100
1932	beclometasone - HL60	0.634	1	0.795	---	---	100
1933	ursodeoxycholic acid - MCF7	0.634	1	0.794	---	---	100
1934	biotin - PC3	-0.403	1	-0.794	---	---	100
1935	Prestwick-1082 - PC3	-0.402	1	-0.794	---	---	100
1936	zuclopenthixol - HL60	0.634	1	0.794	---	---	100
1937	ioversol - HL60	0.633	1	0.793	---	---	100
1938	milrinone - PC3	0.633	1	0.793	---	---	100
1939	etidronic acid - HL60	-0.4	1	-0.793	---	---	100
1940	aminocaproic acid - MCF7	0.632	1	0.793	---	---	100
1941	rilmenidine - PC3	-0.399	1	-0.793	---	---	100
1942	praziquantel - HL60	-0.399	1	-0.792	---	---	100
1943	tyloxapol - PC3	0.632	1	0.792	---	---	100
1944	isocarboxazid - HL60	-0.399	1	-0.792	---	---	100
1945	cefoperazone - HL60	0.631	1	0.791	---	---	100
1946	nimesulide - HL60	-0.398	1	-0.791	---	---	100
1947	mevalolactone - PC3	-0.398	1	-0.791	---	---	100
1948	Prestwick-692 - PC3	-0.398	1	-0.791	---	---	100
1949	ticarcillin - PC3	-0.397	1	-0.791	---	---	100
1950	trichlormethiazide - HL60	0.631	1	0.791	---	---	100
1951	cefapirin - PC3	-0.397	1	-0.79	---	---	100
1952	acetylsalicylsalicylic acid - PC3	0.63	1	0.79	---	---	100
1953	levocabastine - PC3	-0.396	1	-0.79	---	---	100
1954	6-azathymine - HL60	0.63	1	0.789	---	---	100
1955	dextromethorphan - PC3	0.63	1	0.789	---	---	100
1956	pirenperone - PC3	-0.395	1	-0.789	---	---	100
1957	Prestwick-1084 - PC3	0.63	1	0.789	---	---	100
1958	tenoxicam - HL60	-0.395	1	-0.789	---	---	100
1959	trioxysalen - HL60	0.63	1	0.789	---	---	100
1960	scoulerine - HL60	-0.395	1	-0.789	---	---	100
1961	phentolamine - HL60	0.629	1	0.788	---	---	100
1962	protoveratrine A - HL60	-0.393	1	-0.788	---	---	100
1963	vinpocetine - PC3	0.629	1	0.788	---	---	100
1964	Prestwick-983 - HL60	-0.393	1	-0.788	---	---	100
1965	cyclic adenosine monophosphate - PC3	-0.391	1	-0.787	---	---	100
1966	torasemide - PC3	-0.391	1	-0.787	---	---	100
1967	zalcitabine - HL60	0.629	1	0.787	---	---	100
1968	todralazine - HL60	0.628	1	0.787	---	---	100
1969	diloxanide - HL60	-0.389	1	-0.786	---	---	100
1970	etamsylate - HL60	0.628	1	0.786	---	---	100
1971	acetohexamide - HL60	-0.389	1	-0.786	---	---	100
1972	cantharidin - HL60	0.628	1	0.786	---	---	100
1973	epitiostanol - PC3	-0.388	1	-0.786	---	---	100
1974	phenindione - PC3	0.627	1	0.786	---	---	100
1975	serotonin - PC3	-0.387	1	-0.785	---	---	100
1976	mesalazine - PC3	-0.386	1	-0.785	---	---	100
1977	furaltadone - HL60	-0.386	1	-0.785	---	---	100
1978	biotin - MCF7	0.627	1	0.785	---	---	100
1979	oxamniquine - PC3	-0.386	1	-0.785	---	---	100
1980	trifluridine - HL60	0.627	1	0.785	---	---	100
1981	cefalonium - PC3	-0.385	1	-0.784	---	---	100
1982	naftifine - PC3	-0.385	1	-0.784	---	---	100
1983	securinine - PC3	-0.385	1	-0.784	---	---	100
1984	iopamidol - PC3	-0.385	1	-0.784	---	---	100
1985	podophyllotoxin - HL60	-0.384	1	-0.783	---	---	100
1986	doxycycline - HL60	0.626	1	0.783	---	---	100
1987	repaglinide - HL60	0.626	1	0.783	---	---	100
1988	trimethoprim - HL60	-0.383	1	-0.783	---	---	100
1989	sertaconazole - PC3	0.626	1	0.782	---	---	100
1990	cefsulodin - HL60	-0.381	1	-0.782	---	---	100
1991	domperidone - PC3	-0.381	1	-0.782	---	---	100
1992	azapropazone - HL60	-0.38	1	-0.782	---	---	100
1993	prazosin - PC3	-0.379	1	-0.781	---	---	100
1994	zaprinast - PC3	-0.378	1	-0.781	---	---	100
1995	TTNPB - PC3	-0.378	1	-0.781	---	---	100
1996	finasteride - HL60	-0.378	1	-0.781	---	---	100
1997	sulfapyridine - HL60	0.624	1	0.781	---	---	100
1998	sulfaquinoxaline - HL60	-0.378	1	-0.78	---	---	100
1999	cefuroxime - HL60	-0.378	1	-0.78	---	---	100
[truncated: 1,588 more rows]

## Sheet: by atc code
rank	atc code	mean	n	enrichment	p	specificity	percent non-null
1	N05AB	0.445	60	0.295	0.0001	0.4115	78
2	H03BB	-0.356	9	-0.645	0.0003	0.0072	66
3	P02CX	0.757	6	0.767	0.00044	0.0651	100
4	N05AA	0.36	37	0.317	0.001	0.0162	75
5	D06BB	-0.254	15	-0.472	0.00148	0.008	66
6	G04CB	-0.439	6	-0.708	0.00153	0.0366	83
7	C07AA	-0.11	36	-0.307	0.00168	0.1138	52
8	N05AC	0.462	24	0.366	0.0023	0.3853	75
9	N05AG	0.576	8	0.601	0.00255	0.0732	100
10	D06BX	-0.336	5	-0.737	0.0026	0.0138	60
11	H02AA	-0.166	12	-0.496	0.00301	0.0305	66
12	V08AB	-0.166	26	-0.339	0.00366	0.061	53
13	D01AC	0.432	35	0.286	0.00488	0.1118	71
14	L01DB	0.642	10	0.52	0.00491	0.2919	100
15	C02KC	0.703	4	0.773	0.00501	0.0315	100
16	J01XA	-0.469	4	-0.778	0.00507	0.0069	100
17	N04BB	-0.543	4	-0.77	0.00567	0.0327	100
18	V03AF	-0.533	5	-0.683	0.00733	0.0534	80
19	L01CA	-0.561	3	-0.845	0.00743	0.0611	100
20	A10BX	0.66	4	0.745	0.00796	0.0463	100
21	C01EA	-0.358	7	-0.567	0.01162	0.032	71
22	B01AC	0.367	35	0.26	0.01422	0.0635	65
23	J01CE	-0.217	12	-0.428	0.01634	0.0608	58
24	V04CD	0.612	4	0.696	0.01774	0.0488	100
25	J04BA	-0.202	10	-0.46	0.01857	0.2213	60
26	A01AD	0.49	17	0.355	0.0205	0.0469	76
27	N02CA	-0.228	10	-0.447	0.02387	0.0403	60
28	D07AD	0.479	8	0.496	0.02463	0.071	100
29	S01ED	-0.137	16	-0.355	0.02607	0.1607	56
30	L01CD	-0.279	6	-0.562	0.02644	0.0798	50
31	N05CH	-0.254	4	-0.661	0.02998	0.0449	50
32	J01XB	-0.355	4	-0.66	0.03044	0.0846	75
33	P01AC	-0.402	4	-0.652	0.03471	0.1071	75
34	P02DA	0.645	5	0.59	0.03535	0.2565	100
35	A04AA	-0.358	4	-0.638	0.04116	0.0977	75
36	D08AH	0.612	5	0.578	0.04197	0.2094	80
37	G01AC	0.612	5	0.578	0.04197	0.2094	80
38	P01AA	0.612	5	0.578	0.04197	0.2094	80
39	C04AD	-0.449	5	-0.574	0.04227	0.1567	80
40	C03CA	-0.099	16	-0.33	0.04637	0.1824	56
41	A07XA	-0.265	4	-0.622	0.05081	0.0705	75
42	B03BB	-0.312	4	-0.618	0.05365	0.1471	75
43	J01DE	-0.209	4	-0.613	0.05656	0.0319	75
44	V08AC	-0.032	12	-0.364	0.06308	0.0601	58
45	J01CF	-0.166	12	-0.362	0.06568	0.2313	58
46	C08CA	0.369	31	0.227	0.07081	0.1292	70
47	P01BC	0.59	5	0.537	0.07225	0.3726	100
48	N05CE	-0.417	4	-0.593	0.07313	0.1972	75
49	N07CA	0.44	12	0.353	0.07545	0.1642	75
50	D10AD	0.374	26	0.244	0.07613	0.3934	69
51	C02AA	0.504	6	0.487	0.07699	0.2291	66
52	A05AA	-0.085	7	-0.45	0.08241	0.0909	57
53	N04AA	-0.067	20	-0.273	0.08285	0.2302	50
54	L01BB	0.581	3	0.652	0.08495	0.1207	100
55	V03AC	0.556	8	0.417	0.08856	0.1946	87
56	H03BA	0.525	4	0.569	0.09324	0.225	75
57	N07AX	-0.331	4	-0.567	0.0975	0.2092	75
58	N06BX	0.411	17	0.287	0.09831	0.2787	76
59	R06AE	0.415	19	0.271	0.09976	0.1509	73
60	J05AX	-0.196	5	-0.5	0.10922	0.1976	60
61	R06AX	0.299	36	0.196	0.11192	0.5333	69
62	J01GA	-0.389	4	-0.554	0.11251	0.1818	75
63	L01AX	0.483	4	0.546	0.11838	0.2017	75
64	C02CA	0.32	14	0.304	0.12124	0.194	71
65	N06AB	0.191	21	0.25	0.12212	0.087	61
66	N03AC	-0.167	4	-0.545	0.12346	0.1191	50
67	B02BA	0.675	2	0.75	0.1244	0.3022	100
68	J01ED	0.183	23	0.239	0.12485	0.1346	52
69	S01LA	0.611	3	0.608	0.1318	0.2857	100
70	P01BX	-0.303	3	-0.607	0.13242	0.1522	66
71	A03AX	-0.183	8	-0.39	0.13346	0.1656	62
72	C08DA	0.287	6	0.439	0.14102	0.0724	66
73	M03CA	-0.086	6	-0.437	0.14695	0.2692	66
74	N04BC	0.307	18	0.259	0.1495	0.1721	66
75	L04AA	0.236	51	0.156	0.15221	0.7619	52
76	G02AB	0.493	4	0.52	0.15272	0.1389	75
77	C01CX	-0.274	3	-0.59	0.15478	0.2534	66
78	G02AD	-0.154	8	-0.378	0.15559	0.2537	50
79	N02BE	0.377	8	0.373	0.16475	0.1349	87
80	C02KD	0.615	4	0.51	0.16593	0.1508	100
81	R05DB	0.263	23	0.225	0.16832	0.1739	69
82	N02BA	0.401	18	0.252	0.17015	0.1667	72
83	P02BB	0.351	5	0.463	0.17094	0.0345	80
84	R01AX	0.631	3	0.575	0.18069	0.2522	100
85	R03BB	0.631	3	0.575	0.18069	0.2522	100
86	C01EB	0.439	12	0.3	0.18902	0.2677	75
87	A07AB	0.365	14	0.278	0.18932	0.2477	71
88	S01BC	0.286	30	0.192	0.19097	0.2222	56
89	B02BX	0.528	4	0.494	0.19133	0.2546	100
90	A06AB	0.451	4	0.491	0.19807	0.4202	75
91	A06AG	0.451	4	0.491	0.19807	0.4202	75
92	R05CB	-0.245	4	-0.492	0.19855	0.3962	50
93	P01BE	0.599	3	0.557	0.21056	0.2055	100
94	S01HA	0.25	26	0.201	0.21499	0.2946	65
95	P01BD	0.459	5	0.441	0.21522	0.3272	80
96	C08DB	0.455	5	0.435	0.22806	0.2417	80
97	G03HA	0.571	4	0.468	0.24403	0.344	100
98	A05BA	0.413	6	0.385	0.25831	0.2955	83
99	N06AX	0.352	18	0.228	0.26683	0.3311	72
100	C08EX	0.359	7	0.356	0.26768	0.5401	85
101	M09AA	-0.181	4	-0.459	0.26947	0.2837	50
102	D05AD	0.429	7	0.354	0.27159	0.3571	85
103	D05BA	0.429	7	0.354	0.27159	0.3571	85
104	J01EB	0.298	28	0.181	0.28313	0.3333	60
105	P01CX	-0.081	4	-0.451	0.28729	0.2771	50
106	M03AA	0.538	2	0.617	0.29506	0.2741	100
107	P02CE	0.504	4	0.44	0.31214	0.3644	75
108	R06AC	0.328	12	0.264	0.31776	0.3669	66
109	G03GB	0.443	4	0.436	0.32235	0.4483	75
110	P02CF	0.509	5	0.395	0.32358	0.6452	80
111	L01BA	0.369	8	0.317	0.32534	0.6205	50
112	N07AA	-0.226	4	-0.436	0.32674	0.3506	50
113	N01BX	0.299	8	0.316	0.32935	0.3262	75
114	G01AA	0.373	19	0.208	0.333	0.32	73
115	L01XX	0.324	34	0.157	0.33444	0.605	64
116	P01BA	0.419	12	0.259	0.34183	0.3714	75
117	A10BB	0.229	41	0.142	0.35127	0.3798	60
118	N06AA	0.295	46	0.133	0.35742	0.8125	58
119	S01AB	0.364	13	0.245	0.35771	0.4425	69
120	J01XE	0.36	5	0.381	0.366	0.38	80
121	V04CH	0.427	4	0.419	0.37025	0.375	75
122	G01AG	0.367	4	0.418	0.37176	0.4372	75
123	D03AX	0.311	8	0.304	0.37267	0.4052	62
124	R06AD	0.386	12	0.249	0.38336	0.4444	75
125	N07BA	0.465	4	0.414	0.38372	0.4085	75
126	R05CA	0.306	10	0.27	0.38928	0.5446	80
127	N03AG	0.236	60	0.114	0.39063	0.717	58
128	N03AF	0.451	8	0.296	0.40663	0.3537	75
129	A04AD	0.286	4	0.4	0.4283	0.503	50
130	N05CM	0.286	4	0.4	0.4283	0.503	50
131	A11HA	0.278	11	0.248	0.43917	0.4322	63
132	G03AC	0.333	19	0.19	0.43955	0.5536	63
133	C05AD	0.171	32	0.148	0.44396	0.3876	59
134	P02BA	-0.026	8	-0.286	0.44998	0.4309	50
135	D07XB	0.259	23	0.171	0.46298	0.4898	60
136	A07AC	0.529	5	0.352	0.46318	0.5246	80
137	C01AB	0.353	3	0.435	0.4981	0.7079	66
138	C08EA	0.368	7	0.291	0.50266	0.7668	71
139	G04BD	0.403	8	0.274	0.50273	0.4841	62
140	S01BA	0.293	45	0.119	0.50361	0.7	62
141	C04AX	0.248	37	0.131	0.51217	0.6054	56
142	C03CC	0.461	3	0.429	0.5135	0.6069	66
143	A07DA	0.383	6	0.309	0.51383	0.6919	66
144	C03DA	0.329	5	0.338	0.51571	0.5975	60
145	C07AG	0.327	4	0.374	0.5158	0.5145	50
146	N06DX	-0.102	4	-0.374	0.51879	0.5515	50
147	N01AX	0.331	14	0.205	0.53246	0.6404	64
148	G03XB	0.467	4	0.368	0.5357	0.4221	75
149	N05AE	0.271	4	0.367	0.53783	0.525	50
150	J05AE	0.342	4	0.362	0.55822	0.4706	75
151	J04AK	0.362	9	0.247	0.5587	0.5081	66
152	P03AA	0.346	5	0.324	0.5697	0.7861	60
153	C02AC	0.273	16	0.186	0.57604	0.5071	62
154	N04BD	0.361	4	0.355	0.57968	0.4387	75
155	L04AX	0.32	22	0.159	0.57969	0.7161	59
156	A07EC	0.197	10	0.231	0.58056	0.386	60
157	G01AF	0.31	37	0.124	0.58183	0.7263	59
158	A11CC	0.224	8	0.256	0.58585	0.5032	75
159	C02DB	0.431	6	0.292	0.58788	0.5772	83
160	J02AB	0.369	9	0.24	0.59123	0.6222	66
161	D10AA	0.266	16	0.181	0.60702	0.6184	62
162	A07AX	0.299	4	0.347	0.60831	0.7544	50
163	C01BG	-0.096	4	-0.344	0.62331	0.6623	50
164	C05AX	0.352	4	0.342	0.62522	0.7513	75
165	C05CX	0.352	4	0.342	0.62522	0.7513	75
166	B03BA	0.249	4	0.342	0.62687	0.5512	75
167	A03BA	0.369	9	0.233	0.63012	0.7288	66
168	H03AA	0.312	8	0.246	0.63242	0.6177	75
169	N02AF	0.388	5	0.308	0.63388	0.5469	80
170	N03AD	0.287	8	0.243	0.64442	0.6549	75
171	N02BB	0.234	19	0.161	0.64727	0.6316	63
172	C02BB	0.38	3	0.381	0.64891	0.6434	66
173	D07AB	0.252	27	0.136	0.65079	0.6986	59
174	R07AB	0.238	12	0.2	0.65081	0.7217	66
175	C01BD	0.303	9	0.228	0.65238	0.5581	55
176	N03AA	0.061	4	-0.335	0.65396	0.7228	50
177	A03FA	0.204	24	0.144	0.65401	0.6078	58
178	J01DH	0.452	4	0.334	0.65595	0.6016	75
179	N07AB	0.297	8	0.238	0.66798	0.5807	62
180	C01AA	0.234	10	0.215	0.66996	0.9491	50
181	L02BA	0.22	47	0.102	0.67669	0.9171	55
182	N02CX	0.216	8	0.236	0.67775	0.7438	50
183	R01BA	0.098	4	-0.328	0.67881	0.6646	50
184	C03BD	0.273	4	0.326	0.6808	0.6069	50
185	J04AB	0.252	11	0.204	0.68105	0.6407	63
186	R05DA	0.239	8	0.234	0.68951	0.6504	62
187	G03DA	0.305	4	0.319	0.70477	0.6994	50
188	N03AB	0.327	10	0.208	0.70785	0.6696	70
189	N06DA	0.269	8	0.23	0.70916	0.6733	62
190	S01FA	0.207	23	0.14	0.7093	0.746	65
191	R03BX	0.381	5	0.284	0.72821	0.7453	60
192	R03DX	0.381	5	0.284	0.72821	0.7453	60
193	P01BB	0.191	3	0.351	0.73231	0.8079	66
194	C01BC	0.286	10	0.202	0.73697	0.7545	60
195	P02CA	0.237	16	0.162	0.73731	0.9096	56
196	D07AA	0.214	12	0.185	0.73877	0.7424	58
197	P02BX	0.295	4	0.304	0.75267	0.6822	50
198	J02AX	0.282	4	0.299	0.76874	0.7986	50
199	M03BB	0.198	8	0.218	0.77044	0.6457	50
200	N02BG	0.268	9	0.205	0.77148	0.7338	55
201	A03AD	0.313	4	0.296	0.77955	0.7255	50
202	M03BA	0.248	7	0.228	0.78777	0.792	71
203	C03DB	0.283	10	0.191	0.79374	0.7295	60
204	J01MB	0.238	25	0.122	0.80473	0.8376	56
205	L01AA	0.264	7	0.223	0.80946	0.8156	71
206	R02AB	0.238	8	0.208	0.8136	0.7619	62
207	D01AA	0.269	12	0.171	0.81415	0.7669	50
208	C01CE	0.261	13	0.166	0.81489	0.8115	53
209	N05AX	0.248	3	0.323	0.8165	0.6967	66
210	R01AA	0.207	16	0.148	0.82511	0.856	56
211	R01AB	0.207	16	0.148	0.82511	0.856	56
212	L02BG	0.117	5	0.255	0.82892	0.704	60
213	M05BA	0.086	4	-0.268	0.8631	0.9157	50
214	M01AA	0.335	4	0.258	0.88627	0.9637	50
215	C04AC	0.04	4	-0.258	0.88983	0.8563	50
216	C10AD	0.04	4	-0.258	0.88983	0.8563	50
217	G02CA	0.275	7	0.201	0.89066	0.8772	57
218	R03BA	0.208	29	0.102	0.89449	0.8519	62
219	D10BA	0.263	4	0.253	0.89872	0.9355	50
220	D07AC	0.189	35	0.091	0.91058	0.9363	57
221	R03DA	0.187	21	0.111	0.93374	0.931	52
222	G04BX	0.315	4	0.235	0.94376	0.9546	75
223	J01XX	0.264	4	0.234	0.94687	0.9444	50
224	G03XA	0.232	4	0.233	0.94882	0.9273	50
225	N05BE	0.215	4	0.229	0.95574	0.973	50
226	J01EC	0.223	10	0.148	0.95796	0.9541	50
227	S01AD	0.211	23	0.098	0.96317	0.9605	56
228	M01AC	0.196	8	0.158	0.97084	0.942	50
229	S01GA	0.177	20	0.098	0.97895	0.9852	55
230	H02AB	0.19	40	0.07	0.98287	0.9624	55
231	A11DA	0.179	8	0.144	0.98785	1	50
232	M03BX	0.243	22	0.086	0.9922	0.9712	59
233	A07EB	0	2	-0.651	---	---	0
234	R03BC	0	2	-0.651	---	---	0
235	D08AC	-0.206	5	-0.624	---	---	40
236	R02AA	-0.206	5	-0.624	---	---	40
237	L02AA	-0.152	6	-0.547	---	---	33
238	A05AX	-0.02	4	-0.535	---	---	25
239	J04AD	-0.117	3	-0.509	---	---	33
240	L02AB	-0.038	4	-0.504	---	---	25
241	R03AB	-0.002	4	-0.484	---	---	25
242	R03CB	-0.002	4	-0.484	---	---	25
243	C02DG	0.066	4	-0.468	---	---	25
244	S02DA	-0.165	5	-0.467	---	---	40
245	A16AX	-0.068	7	-0.46	---	---	42
246	J01EA	-0.023	5	-0.453	---	---	40
247	G03CB	-0.078	9	-0.436	---	---	33
248	J04AC	-0.168	5	-0.435	---	---	40
249	M02AX	0.038	5	-0.426	---	---	20
250	G01AD	0.12	4	-0.415	---	---	0
251	J01DF	0.082	5	-0.403	---	---	20
252	L01AD	-0.023	15	-0.398	---	---	26
253	L01CB	0.176	4	-0.397	---	---	0
254	C01BB	-0.178	15	-0.393	---	---	46
255	B02AA	0.001	8	-0.39	---	---	25
256	J01XC	-0.031	4	-0.358	---	---	25
257	D08AF	-0.004	4	-0.347	---	---	25
258	C02DC	-0.025	5	-0.343	---	---	40
259	R06AA	-0.065	23	-0.342	---	---	39
260	R02AD	-0.181	13	-0.34	---	---	46
261	L01XE	0.181	3	-0.34	---	---	33
262	J01DC	-0.174	35	-0.339	---	---	48
263	L01XB	0.197	3	-0.334	---	---	0
264	A03AB	0.03	13	-0.333	---	---	23
265	A14AA	0.146	4	-0.331	---	---	0
266	G04CA	-0.032	9	-0.33	---	---	44
267	G03DB	0.04	11	-0.322	---	---	27
268	C02CC	0.127	7	-0.32	---	---	28
269	S01EX	0.359	3	-0.32	---	---	0
270	G03XC	0.096	7	-0.319	---	---	14
271	A08AB	0.273	5	-0.318	---	---	20
272	S01GX	-0.031	12	-0.318	---	---	41
273	M04AC	0.238	6	-0.31	---	---	16
274	A02BX	0.172	14	-0.307	---	---	14
275	N07BB	0.119	10	-0.307	---	---	20
276	S01XA	0.1	8	-0.301	---	---	12
277	G03BA	0.091	5	-0.298	---	---	40
278	N03AX	-0.023	5	-0.298	---	---	40
279	J01BA	0.015	9	-0.29	---	---	33
280	C04AA	0.112	5	-0.289	---	---	20
281	C01BA	0.048	18	-0.287	---	---	33
282	D07XC	0.071	7	-0.287	---	---	42
283	L04AD	0.042	9	-0.286	---	---	44
284	C10AA	0.104	12	-0.284	---	---	16
285	C02DA	0.082	5	-0.284	---	---	40
286	V03AH	0.082	5	-0.284	---	---	40
287	L02BB	0.119	9	-0.282	---	---	22
288	G01AX	0.076	8	-0.279	---	---	25
289	J05AF	0.117	8	-0.277	---	---	25
290	A02BC	0.197	8	-0.275	---	---	37
291	N04BA	0.212	5	-0.273	---	---	20
292	V04CG	0.031	5	-0.273	---	---	40
293	N05BB	0.133	5	-0.271	---	---	40
294	N01BA	0.039	12	-0.266	---	---	41
295	S03AA	-0.071	28	-0.266	---	---	46
296	A07AA	0.016	32	-0.259	---	---	46
297	N07XX	0.022	5	-0.254	---	---	40
298	G02CC	-0.004	13	-0.251	---	---	30
299	S01EA	0.147	8	-0.25	---	---	12
300	P01AX	0.263	9	0.249	---	---	44
301	P02CB	0.079	4	-0.248	---	---	25
302	P01CC	0.077	8	-0.248	---	---	25
303	J01FF	0.129	8	-0.247	---	---	25
304	R03AC	0.124	21	-0.247	---	---	23
305	R03CC	0.073	25	-0.245	---	---	28
306	M01AH	0.13	14	-0.244	---	---	21
307	P02CC	0.234	9	-0.242	---	---	11
308	J05AB	0.021	23	-0.239	---	---	43
309	G03DC	0.073	19	-0.234	---	---	31
310	D09AA	0.105	18	-0.23	---	---	22
311	R06AB	0.042	13	-0.228	---	---	38
312	A10BA	0.074	17	-0.228	---	---	35
313	S01AX	0.051	30	-0.228	---	---	30
314	N01BB	0.101	23	-0.225	---	---	30
315	C01DX	0.028	21	-0.223	---	---	38
316	J01XD	0.102	16	-0.222	---	---	31
317	P01AB	0.102	16	-0.222	---	---	31
318	C04AB	0.03	12	-0.214	---	---	33
319	D01BA	0.158	5	-0.21	---	---	20
320	R01AC	0.195	12	-0.209	---	---	16
321	C04AE	0.103	9	-0.208	---	---	33
322	D11AX	0.055	29	-0.203	---	---	37
323	A01AB	0.08	53	-0.2	---	---	33
324	M01AG	0.161	20	-0.199	---	---	30
325	S02BA	0.065	19	-0.197	---	---	36
326	D04AA	0.097	20	-0.197	---	---	35
327	N05AF	0.171	12	-0.195	---	---	25
328	S01EB	0.093	16	-0.193	---	---	37
329	D07XA	0.077	8	-0.192	---	---	37
330	A07EA	0.083	23	-0.191	---	---	43
331	A02BA	0.133	19	-0.191	---	---	21
332	S03BA	0.035	16	-0.19	---	---	37
333	C09AA	0.063	16	-0.19	---	---	37
334	D10AF	0.123	18	-0.19	---	---	22
335	M04AB	0.166	11	-0.183	---	---	18
336	N05AL	0.177	14	-0.181	---	---	21
337	D01AE	0.174	21	-0.18	---	---	14
338	A03AA	0.214	12	-0.176	---	---	16
339	B05CA	0.097	18	-0.174	---	---	27
340	G03CA	0.018	45	-0.174	---	---	40
341	C01CA	0.06	35	-0.173	---	---	37
342	D06AA	0.082	19	-0.171	---	---	36
343	J01GB	0.146	33	-0.165	---	---	36
344	S01EC	0.179	20	-0.162	---	---	20
345	N06AF	0.112	25	-0.161	---	---	36
346	A01AC	0.154	16	-0.16	---	---	25
347	C10AX	0.249	10	-0.157	---	---	20
348	C07AB	0.118	21	-0.155	---	---	28
349	D04AB	0.134	30	-0.153	---	---	30
350	V04CA	0.19	7	-0.153	---	---	28
351	S01CB	0.125	23	-0.153	---	---	30
352	J01FA	0.194	37	-0.153	---	---	21
353	M01AX	0.192	19	-0.149	---	---	21
354	G03CC	0.141	17	-0.149	---	---	23
355	A10BG	0.067	41	-0.148	---	---	31
356	J01MA	0.161	25	-0.146	---	---	24
357	D06BA	0.189	23	-0.144	---	---	21
358	S02AA	0.088	42	-0.135	---	---	33
359	D06AX	0.104	24	-0.134	---	---	33
360	B01AA	0.107	15	-0.132	---	---	33
361	C03AA	0.155	24	-0.132	---	---	25
362	C10AB	0.081	18	-0.126	---	---	33
363	M01AE	0.107	54	-0.125	---	---	33
364	N05AH	0.164	21	-0.124	---	---	28
365	J01DD	0.141	22	-0.121	---	---	36
366	G04BE	0.128	28	-0.111	---	---	32
367	V03AB	0.202	18	-0.111	---	---	22
368	C05AA	0.172	28	0.11	---	---	46
369	G02CB	0.142	14	-0.106	---	---	28
370	M02AA	0.134	83	-0.105	---	---	25
371	R01AD	0.158	42	-0.104	---	---	28
372	J01DB	0.213	22	-0.103	---	---	18
373	C03BA	0.146	28	-0.102	---	---	28
374	J01CA	0.124	41	-0.102	---	---	31
375	N05AD	0.166	43	0.098	---	---	48
376	J01AA	0.135	41	-0.095	---	---	29
377	M01AB	0.184	49	-0.088	---	---	22
378	S01AA	0.127	68	-0.081	---	---	29
