# Supplementary material for: Identification and Exploration of Novel Macrophage M2-Related Biomarkers and Potential Therapeutic Agents in Endometriosis
Source: Front Mol Biosci. 2021 Jul 6;8:656145. doi: 10.3389/fmolb.2021.656145 (PMC8290202; doi:10.3389/fmolb.2021.656145)
Supplement: Supplementary file 9 [file DataSheet1.CSV]

	GSM175766	GSM175767	GSM175768	GSM175769	GSM175770	GSM175771	GSM175772	GSM175773	GSM175774	GSM175775	GSM296884	GSM296885	GSM296886	GSM296887	GSM296888	GSM296889	GSM296890	GSM296891	GSM296892
LOC93432	5.7852272	5.255783176	6.04046987	5.70330161	6.108593	6.3809381	5.5981589	5.8284596	5.9455927	6.1272435	5.3410147	7.2352289	5.31518	5.46367308	5.9651709	3.8855091	5.20413801	5.4870012	-2.01103056
INSM1	3.6250375	4.091507573	4.0340283	4.96641491	4.922292	4.1912321	5.4075321	4.7141745	3.1779457	4.5930576	6.0619911	6.2885101	4.2039467	3.84837855	2.4755056	-2.0473319	1.85625009	1.6067036	-1.67199631
PTPRR	6.2956337	5.994286492	6.00893631	6.01149122	6.121301	6.0342285	6.2477923	6.1464257	6.0367409	5.9686272	4.4025001	4.3303243	3.5947649	4.31170171	5.669387	3.1852892	4.76518281	2.9714434	-0.97547192
LOC57399	4.7005218	4.939107588	4.66017703	5.12892213	5.289361	5.0893888	5.3647548	4.8244284	5.1325253	5.3254962	4.1973629	5.9649421	3.576494	1.71334174	5.6765409	3.2556306	4.58306654	4.073114	-0.40332903
LRRC19	4.5279367	4.367983734	4.8334052	4.74232465	4.571066	4.762814	4.4354664	4.5397537	4.5374858	4.4282744	3.6392672	3.2971809	3.4204446	3.45929829	2.1450409	0.4375241	3.33944985	3.0649879	-0.37753705
IL2	3.6642321	4.121111522	3.59875829	4.05095557	4.690725	4.2009019	4.0608066	3.8935768	4.4956397	3.7714797	3.8181113	6.5674752	4.3828709	4.28517515	1.9349766	4.524804	1.82217428	3.9976585	-0.19098904
LOC100127886	4.1554587	4.435574945	4.54145481	4.19374186	4.608617	4.5538911	3.5083331	4.8608588	4.19102	4.1315692	3.410268	3.7335833	3.044312	4.77869931	1.5401421	3.4584292	3.97122545	3.6025561	0.04482607
ZNF484	5.7756836	5.652679133	6.0212029	5.98259005	5.511018	5.9979203	6.0541382	5.5544502	6.2611811	5.5271208	5.2415606	6.066636	5.491984	5.88757493	4.6652357	-0.5741259	5.04981203	4.3018093	0.04807688
PITX2	4.0006717	3.653823268	3.82554432	4.02075412	4.03188	3.7376642	3.6673548	4.2334423	4.0000939	4.1827785	4.2200063	4.3168838	3.7349262	2.83395498	4.197565	3.5873798	4.13398864	0.1241215	0.12412147
SLC25A31	3.3941093	3.841439367	3.68018837	3.56680647	3.160347	4.1129861	3.9785933	4.2941174	4.3511249	3.6684347	1.2072549	3.2924325	0.7885488	2.48045091	3.9979771	3.2378851	3.60844305	2.6900109	0.36860534
SLC10A2	5.4807632	5.708399665	4.79386213	5.37223086	6.547883	6.0388257	6.3562218	6.1508528	5.6774488	5.8072846	5.4020717	7.9173106	4.7987105	5.63281739	4.9029357	5.4455664	5.23585091	5.3748313	0.37970331
SEMG1	5.0021466	5.023927105	5.27621824	4.92095069	4.845043	4.9440993	5.1762892	5.600017	5.2604196	4.8150757	4.2046079	4.401571	3.1985186	5.4721306	5.0704054	3.4692942	4.8870907	3.1280919	0.53919437
SKA1	4.5163278	4.254619956	3.8018757	3.60208071	4.101801	3.4370308	4.2287001	4.2994626	3.6918314	4.1568616	3.9935672	5.0578368	3.5977261	4.53683593	3.0504068	2.5966585	2.33319681	4.9508917	0.59023598
MAGEA6	4.9147672	4.619915872	5.03814636	4.84930265	4.878167	5.3921304	5.1526197	5.124277	4.9174052	5.1497241	1.666224	4.4919403	4.0052966	4.37601619	4.233396	4.4919403	4.69507983	-1.5116684	0.59350634
C6orf10	3.8315548	4.001893941	4.97458441	4.50571183	4.324928	3.25547	4.1688217	4.2811006	3.5656778	4.0988643	2.1244466	6.6255214	1.0428107	3.53855219	6.1095955	2.3240233	2.36485935	2.4808589	0.63884878
ZNF157	4.7383266	4.358188783	4.38400433	3.92572957	4.376597	4.2676947	4.4757432	4.4624934	3.9928854	4.0671087	1.243212	4.427813	1.0051684	0.19283149	3.1217645	3.6628107	2.43078182	1.0051684	0.78167039
ZNF80	3.9718006	3.901170091	4.24455976	4.02817587	3.992341	3.8468256	4.4704076	4.1955176	4.4524263	3.6176584	3.4610994	3.2123212	4.0974285	2.13712666	2.2069215	0.5048481	3.20096344	3.0445492	0.8337997
PF4V1	3.8605535	3.886572758	3.56040535	3.87423453	3.641226	3.9688655	4.036919	3.3430621	4.2841836	3.9938765	2.0801038	2.7074888	4.0223289	4.91371807	3.8166066	3.4587485	3.98346459	2.769723	0.94479529
COLEC10	6.2122617	6.005532611	5.94800883	5.86911249	6.205044	5.7930964	5.8893138	6.363009	6.0434342	6.3638992	5.4778886	5.592522	5.8437365	5.46141899	6.2005715	3.4353049	5.11243335	5.4399637	0.94760046
ATP6V0A4	5.2628492	5.43959174	5.97792266	4.99385034	5.269284	5.4846041	4.947471	5.5311174	4.9189171	5.2466827	5.171196	6.7828569	5.3170897	4.97939733	4.9526828	5.2083701	4.59496383	6.015266	0.9684067
C9	4.6910125	4.729342552	4.09897697	4.64886846	3.898838	4.0991914	3.7658737	4.3422398	4.0326967	3.9270137	3.8381122	4.2365433	2.6017375	4.48934839	4.877389	3.1159645	3.3279045	3.3888437	1.11838612
GYS2	4.142962	3.394266447	4.65589682	4.60051409	3.84678	4.0085194	4.7682869	4.2535712	4.0383521	3.2281525	3.8365378	5.4409811	3.3783411	4.32517396	2.6039626	3.502662	4.35084964	0.485816	1.13240328
MYH1	4.3738934	4.576946361	4.07153069	4.1801877	4.312547	3.8328792	4.7191147	3.8260983	3.8843148	4.2461063	2.3924938	3.8215263	1.7841808	4.38253281	3.0631014	1.7223415	3.98844424	3.9818616	1.23901925
ANKRD7	4.3102088	4.199034332	4.1150017	3.48333876	4.10274	3.8923822	3.8383835	4.4467352	4.1799197	4.4499588	4.5053169	5.73907	2.8728093	1.36718532	4.2014075	1.6575703	1.72187248	2.2217827	1.24121504
KIAA0087	4.3291631	4.454533561	4.38830341	4.22296007	5.271252	3.7840583	3.9290199	4.2505081	4.1251287	4.0630451	2.4518524	5.8797666	1.251012	2.2043127	5.9635873	2.0625477	1.95965493	4.760693	1.29394088
GPR22	3.9363426	3.977010011	4.33733606	4.31030913	4.238906	4.0528044	4.4388319	4.1614028	4.1621283	4.1385859	2.5175832	4.4801899	2.4429842	3.55901844	3.4200788	1.7107895	1.94505836	3.9643661	1.3516176
ETNPPL	5.1463763	4.59100944	4.63214732	4.39747657	4.674231	4.4628098	4.5067421	4.9691146	5.0322479	4.6451144	5.4321048	6.8856371	5.0596456	4.85193507	4.9679983	4.2240757	5.19284138	5.4944319	1.35613448
SLC26A3	3.6735848	3.054824345	4.08975819	4.29288422	3.812415	4.435947	4.2902887	3.6587855	3.3599927	4.2834396	3.3336148	5.0007577	3.8972354	4.50253836	4.4794677	3.6176373	4.41769804	3.0626856	1.35937359
RP11-69I8.2	5.3464973	4.011766793	4.83974577	5.21559609	5.979176	5.3691392	4.6402535	4.7543216	4.9711363	5.3632623	2.337446	3.9112345	4.3091481	4.94279463	5.0091664	5.0412414	4.00529473	1.6652465	1.41407079
DCC	6.0974816	6.007124625	6.09982199	6.11842036	6.033153	6.120209	6.0885788	5.7565459	5.8732361	6.0546359	3.3760652	4.9954932	5.4413965	5.15895036	-0.6565876	5.476916	5.70171715	4.310453	1.44805111
RIPPLY3	5.1088747	5.462643598	5.38457472	5.41400988	4.908346	5.2740901	5.6762274	5.1937884	5.1817586	5.3677373	2.2901163	3.363307	4.7622964	4.84051445	6.2374708	5.3663589	3.84025977	4.5788786	1.44940282
SLCO5A1	5.3868616	5.264532134	5.27812779	5.42765057	4.682632	5.5512638	5.2974525	4.9673902	5.9782389	5.110381	3.9658262	3.6620612	2.4000219	5.57313667	4.6949046	1.2087613	4.88354213	4.7502562	1.49462259
HAND1	6.5922249	6.865788531	6.78363121	6.89407076	6.876461	6.9686363	6.4652815	6.9646342	6.7425091	7.0445326	5.6239673	4.9936148	6.0721344	5.60253014	6.7482544	6.9712043	6.52830049	6.0099878	1.50428627
HAO1	5.9782283	5.974050388	5.35829317	6.03209309	5.999481	5.7236984	6.2790862	6.2458737	5.7502185	6.1510698	5.6803583	4.3124785	5.4028044	6.11635531	6.3570101	4.8502105	5.51209318	4.0478935	1.51639276
BRDT	3.8093356	4.298583708	4.20856865	3.96748369	4.168111	3.904763	3.6720721	4.9240759	4.5509644	4.0978682	3.3760006	4.373731	3.6178688	2.72072467	2.8720133	2.8282689	2.70468527	3.1694684	1.69575164
ANKRD1	4.9396646	4.081341544	3.81431516	3.30827706	4.462529	4.4434403	3.811905	4.4741042	4.0207335	3.4462473	2.956438	4.9972754	4.1912296	4.98093185	5.6948738	5.2113461	4.30063064	2.5933734	1.75389166
PRO2012	5.2417841	5.485192073	5.15878748	5.39181295	5.576131	5.349972	5.6851729	5.185955	5.4417317	5.1501506	4.469727	4.9287485	4.1618134	5.23002583	5.0500034	4.9988144	4.92874854	0.1132917	1.76187125
NLGN4Y	4.6919375	4.649142627	4.35214616	4.8746436	4.519803	4.5825924	4.5919615	4.7050217	4.3077958	4.1529972	3.7163977	3.2280305	2.6095895	2.80206664	4.7358718	2.8752574	2.9174534	2.1719452	1.77291845
GABRA6	3.9698055	5.008328971	5.56052117	4.70298331	4.124596	4.0940612	4.5736645	3.7499375	4.8712826	4.0589894	3.0596604	5.1863462	4.7199798	2.62458444	2.1938419	2.928692	2.94233699	2.6744915	1.77294884
FCGR1A	4.3310945	3.922662436	3.92599678	4.67953431	4.787091	4.8381711	5.5815461	5.429647	5.4421188	5.0114027	2.6797813	5.4223764	4.850738	5.18337403	5.7993637	2.9453488	2.66349074	4.5297637	1.78985339
CD207	6.0823607	5.945519742	6.13381804	5.65878845	6.049614	5.9619316	6.28167	6.3560051	5.9389575	6.7465881	5.5262579	6.1657843	6.3158704	5.86696099	6.4695462	5.0034602	6.07906505	5.664131	1.79939473
CPN2	5.3130298	5.631307799	5.37124574	5.60203723	5.622537	5.2537807	5.4817631	5.6112074	5.7707254	5.0741033	2.5175549	6.1665606	5.1201124	5.69664671	5.3285833	4.6256024	4.75063098	4.2689551	1.80377664
SIX3	4.384433	4.454344603	4.26325044	5.07774925	4.857489	4.9671918	4.2064183	5.0329488	4.5519506	4.2072686	4.7065452	7.0510522	4.5820425	6.26921416	2.8593391	5.0670411	5.43178033	4.8892929	1.84273137
ADGB	4.9305123	4.384526633	4.50011935	4.37003885	4.344972	4.3879476	4.3861989	4.7814694	4.4424029	4.4770716	2.9081086	3.7184581	3.4289483	4.14241391	3.9795063	3.8835189	3.18616957	1.9827836	1.87280704
MAGEC3	5.2964289	5.047648015	4.02687656	5.86025023	5.020339	5.184663	5.5192417	4.9653304	5.2759208	5.3198135	5.1720177	5.767433	3.47992	5.59990453	5.2173652	3.2151526	3.08664051	4.4795981	1.87753325
POU1F1	3.1134847	2.560038012	3.59054449	3.30174664	3.587426	2.2793705	2.9598624	3.5192919	2.861234	3.6111598	2.4323832	4.364983	1.661517	2.08563839	1.7873462	1.5942323	1.84637115	1.8463712	1.90307582
HCRTR2	5.5448476	5.994738609	5.55773787	5.63989853	5.706647	5.8250861	5.6904088	6.0225989	5.4545712	5.7929365	5.6650433	5.4003909	5.6273558	2.42894065	3.9188266	2.0273909	5.61457129	2.5412873	1.94808411
IGF2BP3	4.8438071	5.635798202	5.06427032	4.89728922	4.778152	4.9815269	4.8711074	4.7490685	4.5841567	4.5940096	4.3111962	6.4248715	3.4665316	3.82969679	5.2175052	3.3492658	4.21577887	4.3574819	1.94966358
MSTN	2.390693	3.201168584	3.45548463	2.99454566	2.635973	3.0785497	2.2689893	2.8207824	3.2506945	2.5992794	3.3844174	4.6339346	2.0897287	1.96237511	2.040128	3.8406527	2.93307979	2.5634194	1.96237511
RNF11B	3.6959153	4.0033114	3.32997476	3.91721804	3.841445	3.8067107	4.0418752	4.1811765	4.1167574	3.7380161	2.3038463	3.8157969	2.1485113	4.82836992	2.6892537	1.8063882	3.25488799	1.9205484	1.97441047
GLRA3	3.993975	4.231102639	4.14448818	4.71656305	3.858046	4.6531867	4.9406626	4.0582008	4.1934349	4.4526506	2.2228668	5.8715576	4.2241572	4.0555654	3.2530388	2.8352998	4.36841178	3.9113435	2.01615102
GNG13	5.3653183	5.667913787	5.55082803	5.51041985	4.818869	5.3346117	5.1849683	5.4531615	5.4371033	5.139572	5.2722015	5.7544822	2.9804478	4.92580388	1.1216589	3.7892835	3.0825631	3.6465395	2.04602175
CLCA4	4.5140729	4.006122728	4.28977296	4.32384359	4.614944	4.7261632	4.7122669	4.8813638	3.980464	4.5382385	3.25159	4.1314141	1.8816854	2.79264601	4.4448683	3.8288185	4.93081469	3.5288963	2.0668353
ZNF674	2.0587331	3.433847128	3.62042809	3.0019204	2.88565	2.4967963	3.8357583	2.5329748	2.9522642	1.3357281	2.1856845	3.3461788	2.3577899	2.73095415	2.4557828	2.2526527	2.35778987	2.935022	2.09126524
TCHH	5.0406756	5.31536162	4.93063108	5.29498135	5.20949	5.0523318	5.0825899	5.2856487	5.0326395	4.9847335	2.8073765	5.5908685	4.9839471	2.58213529	3.1966632	2.2287577	5.01974344	3.7003217	2.11300917
CTAGE11P	5.434666	4.850066067	4.70347235	5.89627782	5.226252	4.7969065	4.1151106	5.192294	4.8521982	4.9750984	3.8711103	5.834874	4.9902227	2.98742623	6.0896735	5.0416326	5.16846538	5.1034213	2.11348837
LINC00588	4.2865953	4.233189027	4.16601972	4.17073357	4.160565	3.8524193	4.2203493	3.2245045	4.4119116	4.0537652	4.3362452	4.234924	3.4364453	2.89477993	4.8397314	4.1318914	2.20954804	1.4597652	2.11666189
PDE6C	3.2174853	2.513372806	3.0351719	3.01084967	2.851167	3.6540209	3.4023401	3.3196739	2.9837943	2.0530531	2.3710028	3.7406838	2.309015	2.28774612	2.4497158	2.5060546	2.1993889	2.5602756	2.12937806
SCEL	3.4093553	4.524342933	3.34287802	3.67889609	3.21872	2.9245044	3.9843802	3.7127245	3.2342089	2.6629961	2.0335887	4.6069416	2.6105259	4.00904079	2.7089881	3.5591146	2.78619918	4.3965221	2.13152284
IL9	4.1502656	3.659512344	4.72954625	4.40254741	4.045883	4.8299726	4.6957968	5.2624231	4.3283409	4.6918515	2.4828171	5.6936811	5.0362737	2.76856108	3.6021743	4.0848805	4.23589626	3.5499007	2.17297586
SEMA3E	4.1952395	4.455057483	3.77823967	3.76755937	3.843526	3.8693708	5.0756619	4.535038	4.1636578	3.8028325	3.6843879	4.3403247	4.3403247	3.80910811	2.4088607	4.7395223	5.1553487	3.4838053	2.17391229
RAG2	2.7965318	2.806402479	2.00465401	3.59292997	3.244205	2.7367276	3.790971	4.3140509	3.3625517	2.7332025	2.0907261	5.2626561	2.0661302	3.03911944	4.1881294	1.4198176	1.49545295	4.2711748	2.18511917
SLC5A12	3.9881687	3.837638821	3.44211997	3.7817216	3.898875	4.0710569	3.7129761	3.4586306	3.716552	3.6581087	2.9646448	3.2750718	3.6006484	2.47815013	4.2186618	3.5571379	3.82267377	2.2347636	2.18988583
IFNA1	3.5182245	3.988228507	4.11681145	5.1976617	4.322149	4.6202568	4.0438083	4.2971369	4.2175722	4.4503207	4.2565525	6.0413389	2.0548711	4.1669763	4.5895385	3.0069472	2.05487112	4.7407763	2.19741594
CEACAM8	4.0558701	3.64478075	3.7800538	3.37291441	3.396011	1.8890313	2.8494614	3.859071	3.9095019	3.2934263	4.5295724	4.9345524	2.9968597	4.32720865	3.1450626	3.0098083	4.54299638	2.8461824	2.20165862
RP1-263J7.2	2.9751634	2.899500205	3.34849561	3.28213427	2.865932	3.4734704	1.6122832	3.6609445	2.9777128	3.483702	2.4129859	4.1213248	3.2942229	2.47059515	2.268881	2.9606496	2.08437247	2.4324457	2.20242462
USP9Y	2.7838762	3.404858146	3.26782599	3.58373658	3.043737	3.4244642	3.6573816	4.0329406	3.2235229	3.4789562	2.8821859	4.1185503	2.1685288	3.57337014	3.4553514	4.5842068	3.87863262	4.467108	2.21396867
GS1-600G8.3	5.087514	4.867891428	5.45468236	5.49294532	4.419534	5.3412531	4.7842846	4.6919019	5.1659303	4.9568866	3.3355446	4.8773711	4.8266367	2.19573767	3.1593181	2.407818	4.39073073	4.4252409	2.21840479
CCDC70	5.1638321	3.994443885	6.13789648	6.05376868	4.354174	5.1664873	5.2247492	4.283304	4.3367362	4.8048484	6.0423784	5.3331306	4.8631704	5.64596129	6.0967369	4.1790421	5.22572224	3.9004015	2.2219835
MORC1	3.6902069	3.152148697	3.48663447	2.65226244	3.71766	3.2325648	3.7745573	2.9988587	3.1117194	3.0662707	4.2442695	3.1366452	2.7608063	2.87853697	3.8779153	2.0896603	2.22918684	2.2941958	2.22918684
GP6	6.2683082	6.707843229	6.34423053	6.26917223	6.118001	6.575425	6.3124785	6.3247479	6.5724838	6.3006198	4.2364531	7.1950356	5.8338311	6.19512668	5.5036902	4.5537955	5.50599255	5.3481312	2.23857504
LINC00837	3.4075583	2.761856834	3.55164375	3.05772236	3.286343	3.7366539	3.3449893	3.2970151	4.1918877	3.2897436	2.6144341	3.6966437	2.4530273	4.44310406	3.2272453	2.6644585	2.43392566	4.0812547	2.24957503
LGSN	2.7286975	3.34502614	3.6526005	3.28646686	3.078496	2.4795391	3.3942379	3.6330292	3.8115457	4.00372	2.8161364	4.0553218	2.445096	2.65918815	2.5016704	2.3660378	2.40610838	2.1936024	2.26070376
NKX2-2	3.5856951	2.993892137	3.02711595	3.52857311	4.183793	4.5040629	3.3849589	3.7395073	4.3862392	3.4631461	3.2638178	4.4769133	2.9910259	2.27994464	5.015294	3.5295501	3.68290027	2.924223	2.27994464
DPPA4	4.0990813	4.860708982	4.76295831	4.03045019	4.339039	4.4769953	4.7186667	4.8807708	4.0023474	3.9252768	3.1691354	4.7342294	2.7581905	3.87548221	5.653938	4.7497397	4.34758513	2.9039442	2.29145067
EDDM3B	3.478078	2.750567914	2.78948782	3.52010991	3.16825	3.6700155	3.8287525	4.0576705	3.7565997	3.047515	3.4986944	4.2196585	3.2352824	3.36285316	3.2682481	3.0327526	2.70376015	2.7666353	2.29830977
IRX5	5.2178893	4.75522282	5.55111922	5.49958146	5.319853	4.710866	5.8755492	5.492111	5.1565351	6.9877498	4.023917	6.9043685	4.3843614	5.1332499	5.4560709	4.7787016	4.25950716	5.0726864	2.30487753
LRP1B	4.0810973	2.482752381	3.49023718	2.78015064	3.594068	2.728764	2.2884961	4.7207781	3.5770016	1.0283428	4.4136465	5.2506498	1.4623674	2.01802459	2.4374679	2.600328	1.46236742	1.8265176	2.31769178
LOC101927792	2.6261503	2.071790418	2.63900697	3.02330153	2.600772	2.6967083	2.6067451	3.3600982	2.7204086	3.7353469	2.4957564	4.0836784	3.7154184	4.5013826	2.8816559	2.1424213	2.16578187	2.1657819	2.31950115
CATR1	3.1018349	3.091663823	3.31413197	3.67171677	2.9726	3.1360718	3.0885922	3.561972	3.2419211	2.9235452	2.9937946	3.4220708	2.569744	2.63850117	2.8417125	2.2343103	2.7358577	2.3205367	2.32053672
CCDC7	6.5471521	6.654185621	6.69457789	6.66625316	6.718421	7.3610565	6.2896648	6.8609237	6.5922031	6.3190135	4.6861578	4.6821152	6.7655644	6.60187899	7.3142969	6.625228	6.95170289	5.3606349	2.32115026
HIST1H2BM	2.7397039	3.810236681	3.26979864	3.43564246	4.072947	4.5665019	1.6420557	3.7835389	3.4822391	3.0988507	3.6596251	5.1304922	4.1523828	4.43450487	4.9324609	2.2663541	4.75798837	4.15825	2.3301153
ASB4	5.1551501	5.178451022	5.2198852	5.17026375	4.663858	5.2333648	5.1822509	5.0677732	5.2098122	5.0137364	4.522791	5.9274266	4.5481726	3.48279252	5.5949075	3.5786462	4.6468388	4.7559431	2.33213298
IFNA16	5.9663336	5.917194361	6.10906234	5.97425738	5.950799	6.0866251	5.8225402	5.721321	6.3126511	5.945281	4.4046474	6.3079259	5.2468609	5.59244435	4.8721673	5.1023651	4.97535074	4.955296	2.33341721
UGT2B4	0.5123603	2.963163006	3.62975723	4.3754499	2.692218	2.5393425	2.0360171	1.9158696	2.8796492	2.2345923	1.9947952	5.2727158	3.4827393	2.25607073	1.9947952	1.9144836	2.09536334	2.4006571	2.34045668
UNC93A	4.3782499	3.30031362	4.50845588	4.47630596	4.523744	4.4873828	4.2254426	4.1315517	3.9328724	4.4448124	3.3283602	5.9648863	2.7901369	4.50686562	3.6875988	2.1840244	3.41843282	2.1610144	2.35597715
KCNE1	5.1335838	3.934697103	4.65955378	5.2986906	5.363984	5.0163407	5.5879775	4.4302231	4.7378925	5.121573	5.6657746	5.9363137	4.7820437	4.34282497	4.0157556	4.6922127	5.16549715	2.6513603	2.35816982
GNGT1	3.4648721	4.560926526	3.23826866	4.13443281	3.187981	3.7868613	3.0154684	3.4159283	4.091483	3.598228	2.7553087	4.2980908	2.9565207	2.60936433	2.4659495	2.7398029	2.3275844	3.168251	2.3684897
BPESC1	2.5793651	2.626926774	2.61553951	3.26240909	2.624913	3.1771769	3.0338339	3.1544763	3.1638398	2.5796687	2.5075496	3.7962085	2.6159074	2.54458052	2.7328257	2.469543	2.63320139	3.2966564	2.36990092
NF1	5.0140052	5.092466604	5.20829794	5.00004517	4.870234	4.9813313	5.1851214	5.0627406	4.7766335	4.885828	4.4988543	5.2830804	4.0289194	4.83824379	5.0823616	3.5923239	3.48470824	3.9160718	2.37793409
HCRTR1	4.5447351	4.240375551	4.45425179	5.68185236	5.252263	4.9344507	4.9797698	4.1508774	4.8110705	5.3846439	3.5134745	4.4598028	3.7194028	2.65752361	5.061539	3.1361382	3.49490977	2.6741208	2.38250383
ADAM2	3.025604	3.3843928	3.22250374	3.96279358	2.751103	3.2638311	3.725918	2.614677	4.3296115	3.7149163	3.599644	4.2140719	2.5256886	2.94694644	3.2063143	3.599644	2.45132917	4.0662005	2.39293124
LOC100996325	1.4152034	1.93270422	2.35134639	1.85508426	1.614847	2.9484254	2.9195037	3.2699646	3.0500963	2.6358992	2.2369636	3.8265496	2.0976577	2.0976577	2.3639947	2.0480639	2.0976577	2.2146601	2.40396881
SCN1A	4.5658678	4.188311178	4.26202162	4.36679061	4.131867	3.708352	3.7910671	3.1222202	3.7315703	4.0554435	3.4857053	5.427853	2.4655098	2.81410178	4.9727818	2.2643464	2.89997307	4.6062751	2.42745866
TNIP3	4.398715	4.570680321	3.74340294	4.45518436	4.032611	3.73327	4.1117916	3.4890026	3.4149201	4.0731469	3.124186	4.2502086	2.7285985	3.44390791	3.5184227	3.2277535	2.960101	4.4055293	2.43358449
CPA1	2.7053359	1.001706073	3.5054572	3.13520109	3.590123	-0.4379268	4.4334912	3.4688662	3.9253481	3.1394574	3.4377436	5.3616806	2.7803989	3.22060738	3.4662579	3.0300194	2.89670113	4.2575591	2.4595732
DRD1	4.3332804	4.190071959	4.94196607	3.57675423	3.272204	3.4319271	5.0765763	3.478807	3.5780119	3.4167903	2.9011138	4.951344	4.9910752	2.94223273	5.5936037	2.754915	3.61133402	2.8443994	2.46631346
MLNR	3.4000643	4.050338663	4.58029889	4.22252127	4.875566	4.7773465	1.8173342	4.5544741	3.808459	2.8221797	4.0002906	5.7636418	4.725145	3.11355232	3.6155489	1.6690482	5.1331486	2.9483368	2.49298575
AZGP1P1	5.7550023	5.835192917	6.26727106	6.07463091	5.934334	6.0653471	5.6856203	5.8523861	5.9689438	5.4214024	5.4236383	5.6567526	3.7117838	5.13063187	5.7624795	5.1601338	6.06658874	2.8120849	2.49769719
ARHGAP11A	4.3239606	3.066226497	3.75588089	3.41707744	4.043885	4.0773834	4.2105372	4.0633941	4.396455	4.4020004	5.1332733	5.2961967	4.7034283	4.14257606	1.8001365	2.4615728	3.80451183	4.3916181	2.49898023
SAGE1	3.8396495	3.974274764	3.29847098	3.5916703	2.064213	4.2284049	4.1434301	3.5100053	3.7473465	4.4772756	2.8664976	5.0627917	3.2305504	2.76290953	3.0662071	2.3377746	2.16277429	2.3982887	2.53033602
ROPN1B	6.265417	5.978815643	6.30624116	5.98664564	6.045017	5.6769338	6.1226216	5.959827	6.2160045	5.9864015	5.3406068	5.7529615	5.6147124	5.61684449	5.046883	5.225163	5.86662478	5.7626225	2.53822953
RAB9BP1	4.0515323	4.030787171	3.01472149	3.66622463	4.229536	3.2065233	3.8356396	3.6434212	2.6753053	3.8458329	4.6527143	3.865364	2.3017124	3.94841709	4.6150774	3.8865798	4.30423564	3.6671174	2.55238572
GPR37	3.0411728	2.680140702	3.05027372	2.85328018	2.844091	3.1987814	3.2773714	3.1037292	2.7141642	1.6924254	2.4235859	3.4167153	2.9574077	2.72302274	2.7852844	2.6071482	2.69085441	2.589808	2.55448947
PCDHB8	4.2542037	3.394184632	3.93643546	4.03674209	3.799352	4.1716126	4.0501538	4.8499022	4.1654916	4.2273652	4.2180154	6.459909	4.5007115	4.35110102	4.5896026	1.866816	4.82016105	0.5030708	2.55515547
SYCP2	4.083971	3.919085991	4.57327719	3.76200683	4.086301	4.3378653	4.0776203	4.258402	4.4744612	4.0850088	4.0410697	3.0336753	4.590222	5.23037285	5.0478936	4.0473606	4.002737	3.477479	2.55749694
LOC101929272	4.5475159	2.862121899	2.87548011	4.73960468	4.87695	1.9546739	3.7851153	2.7035425	3.6168544	3.3760868	4.2897457	6.0888907	5.290433	5.77223313	3.7822067	2.9922886	4.32148446	5.2163963	2.58486854
IFNA8	2.8202956	3.943910023	3.54328361	2.84376254	3.185184	4.1283131	4.0891216	3.8425736	3.9722813	3.7491642	2.4624772	3.911511	2.536204	3.6124134	3.3718538	2.2378437	3.82590392	3.2010343	2.58912734
GIF	5.2014577	5.224397554	5.60449925	5.53107212	5.229068	5.6766566	5.4050294	5.7591141	5.6555143	5.4242536	2.5398235	3.7355003	2.1236566	5.48996688	5.3806771	1.6745533	3.35891131	4.4443757	2.5930573
KRTAP9-9	3.6514584	3.800377407	3.03630259	1.26789261	3.399034	2.9450107	3.9629697	2.4248101	2.9801585	4.0115676	2.3549919	4.571129	2.1122377	3.09983744	2.4719878	3.8913796	2.08800131	2.2927322	2.59747584
RP1-6P5.2	4.6488713	4.918885917	4.75420411	5.31656184	4.919451	5.4007662	4.3963399	4.0665667	4.3443773	4.4133434	4.3806757	5.2754114	3.3737478	4.29309334	4.3503677	4.693963	3.71241974	3.3535157	2.61054314
NTRK1	3.2100481	3.130664378	4.30213139	4.82234378	4.826321	4.818325	2.9773906	3.0712026	3.6133856	4.3505231	3.448987	5.0532654	3.6210825	3.84959976	4.3024552	4.4443238	3.30759938	3.2201153	2.6122432
IQCH	3.9380704	3.792678591	3.96309922	4.14594847	4.076587	4.2005293	4.3819538	4.4958611	2.8293614	4.5916128	2.5792451	5.1330706	2.4897524	5.02573013	2.8902683	2.8620153	4.9028394	2.9850118	2.61354354
SMIM2	5.3619986	5.649266231	5.48501556	5.53840887	5.383558	5.6097416	5.5818109	5.2650447	5.4340157	5.5628801	3.9782228	3.6608261	4.7205059	3.67724485	5.9366836	4.092813	4.80511413	4.3853874	2.62521817
AICDA	4.1579043	2.813320787	1.70891253	3.09769459	3.646465	4.0491009	2.9054903	4.5799052	3.4515531	3.5350883	4.737906	6.9806085	4.7876949	3.83665507	4.2348027	4.5420446	3.4838845	5.0105021	2.63572908
CYP4F11	3.3749027	3.686237857	2.56275147	4.36469894	2.819863	3.1065975	4.1553331	4.0889496	3.0560891	2.8880702	2.7061891	3.7337493	2.9157603	2.76923613	3.6271659	3.7572662	3.40696417	3.0101354	2.64026038
HNF4G	4.6620214	4.571356502	4.6950769	4.29793589	4.582968	4.111766	4.6509387	4.8527649	4.5981939	4.7913712	2.9631104	3.9383396	3.0912456	2.08714003	3.1861427	4.024332	3.32816282	3.924643	2.65008445
ANKRD34C	5.8714581	5.670257443	5.80290851	5.72214656	5.530402	5.6783243	5.5426961	5.8010488	5.6599635	5.6320327	4.2485065	5.6159833	5.3303698	5.18045352	5.2803224	4.8637292	5.59242894	4.8673023	2.65540621
IFNA2	3.1977247	4.17050896	4.09618358	2.93117681	3.527822	2.0545947	3.746973	3.4518032	3.1850158	3.0862504	3.2598927	4.6211272	2.9295389	3.90927464	3.5907015	2.7387136	3.02271103	2.7850434	2.65802932
SLC4A10	4.8882398	3.551452324	4.17901407	4.67411932	3.985386	4.0407238	4.7175708	4.4834744	3.8510334	4.3922233	3.5246087	4.4318076	3.8681565	3.56902287	5.1427051	4.0357677	3.99076553	3.9307631	2.66157167
KRT12	2.8639873	2.389223039	2.70460504	3.48260112	3.30275	0.5168932	0.8288229	4.1371391	1.9336116	3.8952108	3.0689485	6.1625125	3.8009172	2.75167841	3.1647587	2.841402	2.81210978	2.7972376	2.67239568
LOC100996843	2.2426741	1.968653401	1.30324554	3.4286549	3.793656	3.4295943	3.9789367	3.5201862	1.7312255	3.7314427	2.8431122	4.6636849	2.7206896	3.35621925	4.7365775	3.3459019	3.63572304	2.6385401	2.68838892
LOC101929148	4.6881261	4.756323198	4.63075847	4.85753978	4.474235	4.9066639	4.9774432	4.6310892	4.2778119	4.8199963	4.602695	5.0260542	4.3016834	4.90636948	4.796571	4.8371405	4.50077288	5.0915436	2.71616738
TRDN	3.6786093	3.670230132	3.90519984	4.09048801	3.640709	4.3316058	3.5967556	3.6050895	4.2891607	3.2933262	2.5346206	3.6529789	2.1212202	2.27973487	4.0233035	2.2361939	2.58755435	3.6194796	2.71989307
LIN28A	5.0616096	4.836291998	5.23961364	5.19939929	5.1898	5.4767441	5.1282295	6.0105849	5.2202132	4.8117638	4.6685344	3.7802291	4.6520634	1.5779198	5.5747291	5.5303598	5.22543324	5.0479615	2.72116725
CYP3A7-CYP3AP1	5.7133107	5.871808724	5.68725594	5.74952295	6.293479	6.2554632	6.2593504	6.0400724	5.8118135	6.2165501	3.2368608	5.8943315	2.8430601	4.00343304	4.4874154	3.343956	2.60542947	2.3823861	2.721207
LUZP4	6.3944727	6.326186887	6.94595081	7.23259262	6.728963	6.7306313	6.6817471	6.493032	6.1234627	6.6697856	4.4547276	5.1766149	6.5895141	5.42497375	4.2397548	5.5325154	6.22706337	6.4663817	2.72361578
MS4A3	4.0732411	4.170912964	3.17179281	4.70424584	3.490313	4.0932468	4.4178789	3.4617067	3.3402236	3.9926602	2.8735661	4.5956796	2.8876723	5.41079397	4.8292156	4.8034047	3.4690048	4.5252419	2.72435568
CRCT1	4.0741212	4.97797559	3.68306619	4.04581278	4.384591	4.8725804	3.2321499	4.2706021	4.2240317	4.5015046	3.8047987	5.5872919	4.3165069	3.33013875	4.5309165	3.3196925	3.17652377	3.0175662	2.7326685
PTPN20B	3.6599239	3.881366425	5.28775475	4.29584572	3.803801	3.7433884	5.2473424	3.614102	3.7191974	3.9152172	2.2510058	4.3086755	2.1357599	2.20600607	2.2729901	3.4365338	2.4949919	3.1930893	2.73563935
TAS2R7	4.6501026	4.688757562	4.87918784	4.77505186	5.424494	5.661632	5.0126434	5.1438689	4.7240655	5.3680237	4.130978	5.0518908	3.5060783	5.07997807	4.3050097	2.9247759	5.1345636	4.4120017	2.7493278
ARL14	2.6185573	4.386273889	2.21565569	3.61496866	4.31293	3.390489	3.8847455	2.5633852	3.4597198	2.8662985	2.8851006	3.8366947	2.1642349	2.70398386	4.6206684	2.232717	2.87084633	2.6549146	2.75143889
OR2W1	5.6803682	5.765001661	5.95977616	5.9640848	5.933236	5.6583971	5.8990035	5.8946023	5.6407516	5.8498143	2.5780373	6.1247192	4.4508142	4.73933826	6.304301	4.5206056	5.0909092	1.0490046	2.75833595
PLEKHS1	4.0594017	4.335701372	4.36721377	4.09804163	3.525186	4.5894097	4.3344178	4.2690445	4.2501002	4.2005857	2.4666186	4.2294492	4.8005312	2.91682842	4.5608514	2.7092144	2.91682842	3.1579368	2.77164276
CNTN5	3.339971	3.904293195	3.65328465	3.56920354	2.926546	3.2722959	3.8199497	3.7943714	3.9435096	4.3891383	4.5520175	4.4747346	4.4320801	3.04818791	3.9513158	2.8607826	4.73080387	3.6292655	2.77236103
TMPRSS11E	5.3895026	4.930741314	5.67789602	4.75533787	5.522932	5.4458009	5.6990819	4.9315335	6.1131348	5.5650606	5.5152955	5.3817427	5.0519022	5.71889831	5.1073536	3.6708423	5.07681073	5.0392847	2.78383293
F2RL2	5.279046	3.622415217	4.08804594	4.96681588	4.491658	3.7388531	4.620204	4.429278	3.4890635	4.3145622	6.1282601	5.7933854	4.9109466	6.21937559	5.2517864	2.6946196	5.78185937	3.9145238	2.78976067
CEBPE	6.8386185	5.822370629	6.5291798	6.36862956	6.72605	6.4637768	6.6857818	6.7192014	6.3324511	6.6078282	4.7391058	5.4183356	6.2595821	5.53095494	6.9600168	5.9150758	6.65604149	5.9011737	2.79891798
TAC1	3.8779987	6.559785657	4.13040432	3.86424699	4.246858	3.8566996	4.733195	4.2821682	4.2081135	3.0931967	3.7364787	6.3449788	4.4400506	4.74987305	3.7976978	3.3435678	3.04847834	3.8126051	2.80186571
IL4	3.0906364	3.481575405	3.84426878	3.48850775	4.168668	3.0488306	4.0440575	2.7903415	2.4033434	3.8010317	3.7021283	5.1525645	4.2448881	2.79208883	4.1426559	2.948406	4.14559573	3.7722812	2.81442861
HIST1H1B	2.1940297	3.834968622	4.82157433	3.3717178	3.891907	4.544872	3.8743262	3.5899378	3.73825	2.3324806	3.1926457	4.846421	3.4826055	3.32410699	3.8745148	3.2707794	3.47319346	4.5788468	2.81453318
JAKMIP2	5.9761534	5.995240738	5.28462763	6.12039897	5.845148	5.6671258	5.788938	5.7642182	5.6412879	6.5124868	5.6608188	6.5790672	5.2139344	3.04400143	5.7926649	4.5806213	5.3733219	4.9713383	2.81874553
LINC00474	5.8848791	5.881208882	5.65209111	6.01435816	5.83613	6.0216397	5.9424495	5.9506155	5.668901	5.8120436	5.8073105	7.2507843	4.7606134	6.16031007	6.3603327	4.9669708	5.55283563	3.4511571	2.81889605
UGT2B17	3.9886614	2.193409477	1.86159755	3.99279862	3.038594	2.2854198	3.1956763	1.9902199	3.3212459	3.2051983	3.1082011	4.7547973	2.3236274	2.55434686	3.3005493	2.7219084	2.30262594	2.3236274	2.82860191
FOXE1	4.6192856	4.805823263	3.98455921	4.49393327	4.544929	4.9210252	4.2949144	4.9095299	4.3996382	4.3888166	3.8426764	5.4081538	3.1462933	2.677235	4.2703878	3.8961833	4.45286957	3.6854099	2.83169076
MAGEB3	3.5143024	3.040635757	4.00848926	4.29994848	3.485367	4.1425489	3.6722816	4.2978219	3.8164263	4.2729504	3.9408987	4.8631661	2.8648052	4.89877664	4.6540234	4.2139742	3.96797307	3.0535708	2.83570348
OR1E1	4.1942206	5.531462516	5.56718173	4.52603634	5.616454	5.1689072	5.6093106	3.9617711	4.3056395	4.6144812	5.3489324	7.3225159	5.5984495	4.40561715	5.4425652	4.877399	4.6233096	3.2436845	2.84212889
TAS2R10	5.2465725	5.045013501	4.62362403	4.78901427	5.335413	4.8086634	5.1676062	5.3789445	5.37151	5.1016673	4.9054951	5.0131982	5.2763177	3.77708738	4.8949732	4.3547929	4.66247946	4.7853049	2.8431078
BRINP3	2.9056611	3.000272193	3.02735156	1.83950614	3.076522	2.6601086	1.8576747	3.2653375	1.8077362	3.5984285	2.7230338	5.3806441	2.5740268	2.44645853	2.7694685	2.1279371	2.55647893	2.6750547	2.85808135
PPP4R4	3.9673619	4.691121233	5.42487572	4.70695893	3.218271	5.8560828	4.4864186	5.1997471	3.7973165	4.8961709	3.9933137	5.9526943	4.8846499	4.29879703	5.1290482	3.6965119	4.38111349	4.4566147	2.8668543
PPARGC1A	5.0610281	5.787453195	5.37893405	5.26008357	5.373205	4.9140482	4.5225032	4.2603335	4.7410079	4.7957433	3.5897621	6.1058919	2.8638913	4.85744762	5.3460163	4.6326202	4.6242063	4.2669704	2.87811455
CHRNB4	5.2295422	4.577646212	5.49791909	4.39156009	4.850031	5.0791039	5.7424118	4.857399	4.523804	5.4072541	2.0583992	6.0739979	4.6462182	5.21188838	5.2695641	2.2231555	5.12824925	1.1516229	2.88841701
LOC101926913	3.6157099	4.81314704	5.53199444	4.02921359	5.101725	4.6467824	4.260419	3.7831659	5.5563873	4.1328113	3.3924921	6.3660161	4.5251922	4.51614392	3.4023474	5.2478554	4.27998702	3.2249003	2.88870989
FGG	4.9204277	5.718747066	4.32417138	4.7802773	6.489901	4.6876244	5.0536381	6.8333054	5.9067967	6.2457501	5.164592	5.8849582	4.2268756	4.15657851	5.408434	3.9778643	4.72478973	4.9106763	2.89625473
PKD2L2	4.5802205	4.241707229	4.41162571	4.95325462	4.850185	5.0660814	5.4012319	5.1386742	4.5177233	3.4972541	2.9589797	6.0072665	3.5256667	5.28802883	5.1890778	4.6421346	4.42256694	2.2048399	2.90457373
IFNA5	5.5356718	5.992280616	5.78120291	5.49396749	5.487327	5.3829859	5.5658209	5.3011933	5.6845825	5.5733933	5.3709161	4.9485674	5.2314742	5.66484976	6.0735957	4.5920111	5.24795371	5.1837335	2.9070693
RP11-549J18.1	2.6256098	1.065660231	2.90494842	3.00800997	2.008934	0.8499032	2.8140076	3.9465241	2.6739911	1.9668553	3.1773906	5.6910764	2.6732465	3.16584499	2.7055023	2.8567761	3.0323434	3.9841352	2.92685277
ARPP21	4.6264769	4.376584134	4.94578366	4.65078781	4.550898	4.6885118	4.6926191	4.2928438	4.0435547	4.2234564	2.8005825	5.3882898	3.7721382	4.49296193	4.0791214	3.468676	2.87325665	3.5943798	2.92887005
MCF2L2	2.4531678	3.951864979	3.27133268	4.01643357	2.622907	2.5903865	4.6131386	2.914342	3.2348994	2.7691605	2.0584881	2.1316292	2.5779018	2.17840796	4.6746415	1.9814399	2.00758248	2.0075825	2.93196695
FUT9	4.2677483	4.595468058	4.69548414	4.48503183	4.489188	4.3275994	4.7391746	4.7007517	4.709496	4.337811	2.0121283	3.4196786	3.7232685	4.63309576	3.0432383	3.5025466	3.90062476	3.0389735	2.9372312
ZNF165	5.0390136	4.492008969	5.14187228	3.65683394	4.245888	4.0712745	5.2606978	3.972979	4.6541025	4.5237842	3.0154523	4.0503136	3.2552752	4.40921408	3.0154523	3.1874192	2.90712176	3.2988019	2.94870474
FOXN3-AS2	5.4461908	5.284328697	5.65238415	5.98344147	5.846165	5.843086	5.4091459	5.7520959	5.5799297	6.3627718	5.5275908	8.1214723	3.0448354	6.06547072	4.2284891	2.7065561	5.46793118	1.6218987	2.95408937
PTH	2.6782569	2.929946423	3.1358478	4.08002069	3.438443	2.873798	3.4617617	3.6161611	1.8419137	2.8927537	2.2031397	5.1692184	3.8327248	4.90039281	3.3732523	3.122162	1.90350147	1.8469013	2.95816477
PRDM9	1.8007578	4.349999162	2.95503424	3.90730626	3.715213	3.0258952	3.8862998	4.4444163	3.9991292	3.9065163	4.5890499	5.4072953	3.241643	6.09445125	5.6777753	3.5124098	5.03647076	2.5104241	2.96259757
DGCR5	5.8632253	5.971519445	5.89955207	5.72810035	5.855001	6.1502932	5.0670881	6.1875449	6.1544697	6.3134868	6.1008136	7.7804276	5.3582183	5.68699709	6.3740342	6.4519429	5.55640915	6.1556854	2.9628718
EPHA7	4.0412398	4.548947313	4.40026943	3.65263913	4.114622	3.7150605	4.1925743	3.1852049	4.3318185	3.1535297	3.3137294	6.188282	4.1498456	5.09185063	3.4657421	2.8950927	4.11347186	3.494313	2.96480781
RP4-621B10.8	1.9093541	1.816398511	1.84445036	3.21912234	2.197865	2.2392454	2.3752855	3.5886701	2.9815649	1.312561	2.7687124	4.6368209	2.0248015	2.4249014	3.8697114	3.0461532	2.6574615	2.2164199	2.96837541
PPFIA2	5.9081412	6.150032904	4.97436114	6.59457467	5.272411	5.8831912	5.8592576	6.406059	5.7589829	4.4365976	4.8414558	7.2293945	5.7198159	3.15084482	6.8275405	3.8645623	4.14244736	5.4331223	2.97716415
ABCA12	5.1818613	4.459506744	4.74182166	4.87625302	4.653223	4.8842772	4.5576644	4.348359	4.7279889	4.8199331	4.1683731	5.4743155	4.0605354	4.00989233	5.313967	2.860147	4.8211354	2.3099513	2.98338489
DMRT1	4.9709969	3.926574235	4.93721975	4.34042153	4.53146	4.913642	5.0450818	5.1730227	5.033529	4.8557077	3.1601908	4.664292	2.3523057	2.66354414	3.5558223	3.0128568	5.50199967	2.0835637	2.98676898
FETUB	4.8755322	4.198786023	4.68676553	3.93948777	4.541395	4.3775237	3.516638	2.9473273	4.5244504	4.2230756	3.0032071	4.6514543	3.9767734	4.30657833	3.3685704	2.7787162	3.16294435	2.8381977	2.99015467
SCG3	2.8501929	3.595814585	2.99895313	3.39025783	3.644875	3.5292065	4.8338863	4.8067573	3.1213361	3.1677082	2.0229246	5.7889283	1.7725438	1.91696804	2.3423573	1.9441956	2.44122677	2.2140105	2.99079652
CFHR5	2.6628525	2.77577165	2.73632688	2.93006884	2.98559	2.6436401	3.8045963	2.7112501	3.2037598	2.8514726	2.9867957	3.7954505	2.7860451	3.44218141	3.1510974	2.8013485	2.78604506	2.69065	3.00012036
BEAN1	6.1322288	6.347629221	6.00275058	6.73977916	6.201899	6.1489003	6.4003855	7.0337049	6.1746375	5.8000441	6.9625326	5.8077811	5.2707992	5.83166839	6.8328852	5.7199319	5.67391626	7.19208	3.00594405
TNFSF18	6.1358682	5.732944131	6.08082869	6.01918418	6.33987	6.5779722	5.5404624	5.8318737	5.6342918	6.3189566	3.6782776	4.7916624	5.8737872	6.17470533	7.0934887	5.7442121	5.72667528	4.8176639	3.00945647
TNFRSF11A	4.1901371	3.93154982	4.4684787	4.34543741	4.834225	4.1398808	4.9423235	5.0945672	4.2114159	4.5277733	6.3015783	6.648427	5.7137849	5.64397259	3.9072256	5.038627	5.19900452	4.8797651	3.013693
SOX3	5.1487099	5.403320759	5.6222725	5.86435826	5.712702	5.8060524	5.9485979	5.1836853	5.4279378	5.8873135	4.652556	5.7006377	5.3003863	5.791583	6.4864414	4.2557445	5.09993417	4.9126114	3.01565069
GRIA1	5.0847412	5.386251088	4.81659762	4.80827193	5.092867	5.0534349	5.2474641	4.8990934	4.9273822	5.0035306	3.9013474	4.8342306	4.2887064	4.58487165	4.7005889	4.1295631	3.99163173	3.1344541	3.02029824
CDCP1	6.9794083	6.974240373	6.98414025	7.06797315	7.097964	7.0332263	6.9544703	6.9644086	7.0329132	7.0494395	5.3712816	3.1707544	3.9402843	5.40395984	6.2923096	0.9483514	6.53291391	7.1517758	3.02322961
CT62	3.9837801	4.01635653	3.19759317	3.94902224	4.120549	3.2323291	4.0355928	3.7165735	3.9749558	3.9235364	3.1792659	4.3907624	3.3851248	3.56524419	3.7333052	3.0578381	3.07045127	3.2804456	3.03227616
HIST1H2BJ	3.2417495	3.664355998	4.07919705	3.65507923	4.479876	3.0473102	2.6152594	3.9471369	3.1104232	4.1459378	3.8712894	4.1017165	3.10839	2.90025954	3.1792987	2.9685822	3.40317431	3.3114462	3.03381502
LOC100287590	5.0652418	4.625279745	4.53178615	6.00776189	4.503924	5.214187	4.4360649	5.380881	4.6860365	5.0554268	4.7355924	5.9311549	5.8010735	5.36453749	5.6703917	5.3183812	4.28054905	4.5659941	3.03420322
GABRB3	5.2414049	5.57927717	5.57695057	4.94868655	5.646869	5.5010671	5.242181	5.0299683	5.3074995	4.9899364	3.2801572	5.8977596	3.2254251	3.61425322	5.2910295	3.4615986	5.23671616	4.6998062	3.03486957
PIWIL1	3.0061269	4.500376845	4.01938231	3.85996777	4.157155	4.0834207	4.8892618	2.851123	4.4327063	4.6056807	4.4671222	5.6650245	4.6641234	4.72030404	2.8543056	2.8253231	3.73034249	4.2607142	3.0423534
GLP2R	3.9024036	3.986056735	4.06841729	4.40919767	3.995458	3.4790869	3.8954984	5.083145	2.3337489	4.7756211	4.0637385	4.9011365	4.0058345	3.69170974	3.8967805	3.8753823	4.03828986	3.6418902	3.04320876
TRHDE	4.1644754	2.623423291	4.80206308	3.27739388	2.908106	4.7683792	4.4689198	5.7659213	5.3499788	3.510997	2.766321	4.6968366	4.7408399	5.06420534	5.1993669	5.1167655	5.11068046	3.5923018	3.04686162
MTNR1A	5.8859658	5.972008069	6.12723751	6.0253721	5.748838	5.9200699	5.7459408	5.0813494	5.9308185	5.7153268	3.6885696	5.1215729	5.3504328	6.3734324	4.8850751	3.999459	3.56216927	5.2057248	3.04941257
FLG	4.3898658	4.14970867	4.71943543	4.20276327	4.297517	4.5046975	5.3598715	4.2167239	4.3484259	3.9942708	3.0497352	5.1209008	3.6224314	4.30286854	5.1475404	0.7237249	0.36866785	3.0244061	3.04973525
NXPH4	6.2735176	5.104777299	6.32402849	6.04990583	6.349196	6.0289487	6.321994	6.8332414	6.5794292	6.6202166	6.3629994	6.3955723	6.4550297	6.34899409	3.7920457	5.8257803	5.95412438	6.2150202	3.05066654
RFPL3S	5.0916927	5.187195475	5.39233147	5.90222134	5.058793	5.3544882	4.9809154	5.5075019	5.1784358	5.0768148	4.7255229	6.1765235	3.8050523	4.01270673	5.1309042	4.7604955	4.78712218	4.4583818	3.06205412
PSG2	6.197484	5.41106899	5.33502112	5.79924993	5.684128	5.7480532	5.2874583	6.2101366	4.7412671	5.791087	4.1468702	7.0082601	6.1208346	5.60019978	6.7492846	5.220535	5.10765487	5.6129821	3.06367815
PCDHB17	4.2309217	3.478092164	3.09800981	3.82451912	4.077564	4.0810654	3.1740358	4.1081457	2.4816704	3.7938212	3.2624269	4.1091807	3.2515186	3.91546248	4.1271953	3.1494444	3.33655932	2.9614212	3.06473877
ZNF259P1	4.06841	4.588204766	4.45541565	4.85575282	3.714593	4.6714893	4.972331	3.7738746	3.9147189	4.095076	3.1963141	5.1433344	3.582373	3.79965587	4.6497732	3.8071074	3.31605354	4.5731769	3.07810177
PHOX2B	5.9852957	5.765119985	6.25177388	6.1705136	6.022228	5.7878943	5.2680065	6.0673572	5.6835128	5.6879323	3.8449628	4.9624862	4.386719	3.57236968	3.4040758	4.0362562	6.5396171	3.8595004	3.08333599
TFAP2B	3.9208439	3.916955417	4.81667662	3.88170296	4.036305	3.6857102	3.5634853	4.6455013	3.7068542	4.3398913	3.6368249	4.3622928	4.2191939	4.61186709	5.5645598	3.7060491	3.18498103	3.1326961	3.08457444
SLC22A2	4.8351374	3.447958927	4.44182119	5.71536352	5.305951	5.6371869	4.6257105	5.0421458	3.5094496	5.5137448	4.0185272	7.013948	5.4516873	6.14164875	4.7853008	3.6727759	4.21577308	3.6969903	3.08880751
FGB	5.3886165	5.281868779	5.47061911	5.67633199	5.639806	5.5113766	5.4118542	5.4520673	5.4129501	5.5964719	3.510649	5.8144011	4.3553498	4.97194247	3.98054	2.4490813	3.8464319	4.9971478	3.09107223
PRO1483	3.0433941	3.023958013	2.81687316	4.48201499	3.826316	4.4359219	5.1470797	1.2370409	3.8933565	3.6404803	3.5500587	4.4315851	3.1891232	5.9008238	3.5937416	3.2228996	3.24498567	3.0949847	3.09498467
HCG4	2.7770516	4.014917816	4.09442034	3.36111456	4.785662	3.869756	4.4955192	4.0894227	2.8682825	3.3029873	3.8094959	5.3690244	3.7164034	3.75592442	4.2905508	3.7637004	3.70028672	3.8094959	3.09506035
TPH1	4.5539096	4.324301819	4.21585908	3.06884255	3.391341	4.054557	3.7000815	4.3261841	3.7750039	4.2532725	3.3197524	3.6030094	3.4008881	3.23378041	4.042933	3.4008881	3.52371453	3.0320706	3.10652473
NPBWR2	2.613387	2.027826034	4.66852402	3.92336678	4.47509	3.1171906	4.1993655	3.9453658	4.3324662	4.4937331	3.5115667	5.5048354	3.634315	3.39734354	3.326283	3.1842408	3.9635453	3.5387633	3.11364769
LGI1	3.5173995	2.718876031	3.69326047	2.98503493	2.825779	3.1131202	3.3435839	1.8957939	4.0048881	2.4969665	4.0254062	4.8714543	3.1392746	3.2201309	3.296695	2.8796381	4.06971623	3.1974878	3.11531535
TAS2R8	3.5519676	3.756264112	3.7370619	3.63135666	3.491136	2.1225055	2.9729354	3.5015351	3.755528	3.5188164	3.2431056	4.6359156	3.3501998	3.2206986	3.5521371	3.6559888	3.09082399	3.053276	3.11532384
LOC100505534	3.7817126	4.432672071	3.68211469	4.23531714	4.2027	4.5024733	4.1455192	3.1198736	4.0447389	3.7457898	3.5096979	4.455117	4.1936411	3.77022778	3.3947043	3.333577	3.52800301	3.472376	3.13292632
DDX25	4.0086982	5.808540057	4.86546748	4.80168136	5.022694	5.4292547	4.4475789	4.6332156	2.4668418	3.8211794	3.2501367	6.6063072	5.1596829	3.89910313	3.7134414	5.063474	4.0384857	4.3704611	3.13650847
SLC13A1	3.6497481	3.063174797	3.49385623	3.40816162	3.15608	3.8613483	3.817333	4.2236114	3.4537723	3.1624021	3.3950068	2.9134552	3.3851072	3.13045879	4.703654	2.8356312	2.64968585	3.319049	3.14226166
PARD6B	4.7632685	4.563851232	4.97539537	5.09787848	4.861279	4.5224428	4.7371288	4.8222089	4.3478726	4.8912546	4.3957717	4.7387101	3.8684056	5.36902444	4.7523415	3.2423718	3.50415641	4.7249487	3.14534078
MYOZ2	4.1788295	4.264980329	4.34043155	3.41851121	3.976595	2.5471537	3.3338488	3.9201266	3.6110034	3.4394064	3.2723002	4.8461594	4.7058061	4.15434439	3.9318157	4.0292747	3.57778634	3.268676	3.15156005
PAPOLB	3.6805266	3.164321711	4.50478952	3.76991133	3.013308	4.2703015	3.7509872	3.7721577	3.7989389	4.118122	3.1758965	4.9809438	2.7041134	3.50360591	3.3793077	2.9116677	3.27583014	2.7356556	3.15271664
FGF20	3.5803737	3.718161985	2.97856278	5.02548105	4.247871	3.9825541	5.1970282	3.6915472	3.8657587	4.4490166	3.2278843	5.2556505	3.2499164	3.68135193	3.0634519	4.23913	2.75996054	3.2608075	3.15969454
MAGEB4	3.6844053	3.965482414	4.15236061	4.35914355	2.726994	3.8857303	4.8952492	3.6921864	4.6786258	4.0250916	3.8609121	4.9711431	3.1892747	3.45420638	3.6114192	3.1131725	3.91017938	2.8356415	3.16047772
GABRA1	3.7501772	3.275939243	4.65865848	3.90475315	4.013094	4.5004975	4.3167178	2.4581751	3.8303786	4.6414973	3.3691109	5.6778792	3.2322402	3.33865818	4.5979162	3.8512904	3.25416108	3.152783	3.16440548
UGT2A3	4.0324659	3.926009967	3.2968882	3.99253202	3.100727	3.700942	3.2681615	3.8390117	4.522702	3.064949	3.0587867	1.7468372	3.3718603	3.22379924	1.83697	3.2459041	3.20135043	3.6205262	3.16700835
SORCS3	3.5853968	4.327357721	3.88630845	3.88686716	4.311204	3.4533979	4.0726244	3.9766015	3.8906332	4.0893049	3.2242209	3.6625787	4.0048172	4.71679134	2.4839493	2.4462569	2.62558138	2.7545437	3.16743924
TTC9	6.0804028	5.885122333	5.67661142	5.9161486	5.871338	5.3797286	6.0020043	5.8928019	5.7284703	6.087097	3.8097414	6.3749396	3.6603532	3.47967463	4.0212587	3.4416201	3.45122823	3.5213194	3.17211939
SMR3B	3.9419056	4.916316561	5.25555792	3.94785107	4.204901	3.8757471	4.6495503	3.4302097	3.6807408	4.7925146	3.4354375	5.0850974	3.3766113	3.50116734	5.1273402	3.5552178	3.24027681	3.5011673	3.17272713
RIT2	4.1796939	4.087671645	4.71251879	4.69784341	3.78613	4.4452132	3.986144	2.6863617	4.4149904	4.2151507	1.691472	6.9128915	1.5212299	0.95281452	5.5813604	4.6026954	4.68161417	3.585175	3.17852847
NME8	3.7445313	3.568180721	3.04529174	3.63386145	3.034947	3.5126989	3.5511323	1.0056799	3.3534121	3.3784398	3.2831549	4.5990567	3.0971211	3.28315491	3.2611709	3.0336969	3.33669249	3.1814765	3.18147653
DSG3	5.4999156	5.220385137	5.68637703	5.35396893	5.463834	5.3815096	5.7754361	5.2314156	5.4481385	5.5724865	6.2027885	3.6678823	5.1140102	5.58279967	5.7900187	6.0038626	5.91557512	5.83249	3.18843593
TCP10	5.9786075	5.846982114	5.89110022	6.31908245	6.499428	6.3106102	5.9554342	6.2847401	6.3307649	6.1480721	4.8669841	6.1042545	5.5765655	3.91258785	5.8617104	4.8047957	5.11022656	5.2292036	3.18915915
AGBL3	4.4257772	2.871704758	4.55443025	3.29499393	3.643156	3.9684493	3.5665134	4.7092261	3.5676097	2.1340436	2.955409	4.721061	4.2110063	3.67520531	3.2371367	2.9688728	3.95774464	3.5819067	3.19192675
GABRG3	5.2764695	5.283490696	5.20084045	4.93487514	5.070154	5.4235682	5.5890511	5.2778978	4.924037	5.1370121	4.275788	6.1084777	5.3156543	4.61379503	5.9990035	4.3892294	3.75875252	4.6306723	3.19259
KIF24	4.9051566	4.204630197	4.60242546	4.66126961	4.510547	4.443225	4.688492	4.7594762	4.8324962	4.738984	2.2901904	4.0526697	3.8651325	5.23336102	2.3321914	0.5808064	3.83623468	4.347075	3.19435026
GRIK4	5.5425557	3.342362317	5.08712832	4.22896498	4.411471	5.2378978	4.7675545	4.2546513	4.3076937	4.7300027	4.1589434	5.5416419	4.9438632	5.11582316	5.7988615	3.5522006	3.51626181	4.7172827	3.20245477
SLC38A4	3.8944097	4.029770734	3.85013968	3.94039676	4.404628	4.4227557	4.1708686	3.9173761	4.1911652	3.8635743	3.4331606	3.1214912	4.2843304	4.30560471	3.490019	3.4038684	3.61457339	3.133438	3.203113
HIST1H2BO	4.2988341	4.137516176	4.04478266	3.65075978	3.207397	3.8478342	4.6125543	1.9886058	3.4826287	3.2248625	3.0705732	4.6722538	3.2040094	3.07057322	3.7074793	3.0832268	3.67441041	3.2938452	3.20400939
DDX4	3.3105761	3.176419667	3.3167259	3.96334011	3.33778	3.7171666	2.498175	4.1329398	4.2009579	3.6808438	3.2002545	4.6112679	3.3321406	3.64276805	3.383723	3.2117173	3.25667921	3.2566792	3.21171733
LINC00328	3.5298315	2.753844212	4.65265669	3.89401664	4.201417	3.256109	2.5435075	4.6365939	3.6381899	4.3058965	2.0895931	4.5038688	2.2727032	2.63233089	3.0635473	3.1124092	3.76725518	2.8205394	3.21664919
CALB1	5.2340684	5.685029345	5.28356875	5.1024632	5.356333	5.3421853	5.9099324	5.141958	5.227545	4.8925217	4.9175205	6.1989062	4.6426819	5.08361663	4.4722193	3.0864171	4.21009677	3.3340788	3.22115981
KCNMB2	6.6285917	6.416935042	7.11641623	6.36613969	6.626351	6.9982147	7.0092124	6.6577673	6.3752036	6.2982495	5.5476933	6.5803667	5.923385	5.28046904	6.4181134	5.5767611	6.17074292	6.229652	3.22565974
RAB27B	4.768581	3.764153104	3.97153155	4.33702087	5.410556	4.4823356	3.7298296	4.5277918	4.4913774	5.6472208	3.9756635	4.356318	4.6656129	4.7048444	4.8628953	4.306178	4.43455965	4.2514459	3.22682608
C3orf52	5.8101973	5.413262947	5.3995147	5.38745457	5.968512	4.9094245	5.5822763	5.0831091	5.5754334	5.8018396	4.8769772	4.4366936	2.527528	4.41243206	4.1560648	4.5522344	5.05365247	5.5302421	3.22916136
IL36RN	5.9992629	6.370539873	6.06008642	5.76604587	5.961518	5.7635616	6.6585135	6.3761894	6.117982	5.5139815	4.9897048	5.6531882	5.5807646	5.75543192	5.1306655	5.1186786	5.1096227	5.7727461	3.22952607
SPATA31C2	3.721333	4.049681021	3.76921806	3.12533476	3.412978	3.2165653	3.2105602	2.3298324	2.9372905	3.9593348	3.4196289	4.5296902	3.3590332	4.46886175	3.3277534	3.2520166	3.3693109	3.1953763	3.22962663
BSN	3.9608688	4.980892404	4.16818333	4.53108787	4.47179	4.3786656	4.7084628	3.0043789	4.6350977	4.4049787	4.3646308	5.1020384	4.4406363	4.40059884	5.031694	4.4056647	4.54073536	4.0966843	3.22996031
KDM4D	5.3779052	5.477875575	5.84563761	5.58647276	5.462605	6.3975501	5.5753132	5.0972279	4.9646661	5.6459247	4.3204829	5.3664757	4.1309036	5.70944963	3.8488088	4.859235	5.99291777	4.5383062	3.2349812
PBOV1	4.1018545	3.775962997	4.13237049	3.85276309	4.269111	3.9091663	2.4721435	2.2787288	2.9865103	4.2116994	4.0974236	5.8411028	4.7377232	4.4623219	4.8434396	4.3073037	3.75440327	3.6991458	3.23855507
GABRG2	6.1857455	6.042689577	6.11757554	6.11407032	6.045725	6.2615777	6.0801235	6.1167494	6.2833061	6.218176	5.4529128	3.2388419	5.1387111	3.8091078	6.2884122	5.9414459	6.04030481	5.2721654	3.24990125
SEC61A2	6.3431938	6.261362421	6.47934721	6.16852497	6.167075	6.0466859	6.1717885	6.4403056	6.3634027	6.4161469	6.2662295	5.9906717	4.1860662	5.74478494	4.1212196	5.7719235	5.88099513	6.3509417	3.25510292
OR7E24	5.8842606	6.007402054	5.29239203	5.96869125	5.692437	5.5621831	5.1319351	5.5097668	5.2734384	5.4606692	5.3943901	6.676038	5.2188539	5.68598608	6.1477034	5.0411904	5.3158171	4.3865693	3.25602243
DLEU2L	2.9231283	3.671954249	4.3277492	2.51196924	2.90609	2.578192	3.6194202	4.6102588	-0.2950063	4.5249647	3.2352477	5.805393	3.2241587	3.32101922	3.7028865	3.2787708	3.65414258	3.2894495	3.25717338
BBOX1	3.5674871	1.258655353	3.77273668	4.33544435	3.029747	-0.8999454	3.8544712	3.6407378	4.4947145	4.8275527	3.3053959	6.9601222	3.1963017	4.91600447	3.6413227	3.5015749	2.89492537	4.261086	3.26274294
TNP2	4.2383321	4.744730503	4.68226215	4.19052716	4.276456	3.786608	4.1114377	4.3889674	3.8013816	3.6379625	4.4183903	4.510663	4.531144	3.80315535	5.0929661	4.2473892	4.31981033	4.3559779	3.27052301
SLC2A2	3.5978594	2.985370576	3.69400296	2.88742719	3.221081	3.8919708	2.3316959	3.5655267	3.8720324	3.4384228	3.198276	4.3730284	3.1033605	3.02783712	3.2097132	2.8196795	3.10336046	2.9065784	3.2764949
PCDH8	3.7782018	3.003895798	4.43547352	4.78501464	3.322233	3.4860386	3.7351082	4.0603749	3.818859	3.2705324	3.4464729	6.3404401	3.9769137	4.9131307	4.3322206	3.771801	5.88014959	3.9837261	3.27934918
TSHR	4.3281475	3.273356015	3.43495416	3.7431079	3.763084	3.8957153	3.1016752	3.9749918	2.5356609	3.9775243	4.1117766	5.8857311	3.4016368	4.09566312	3.9374075	3.5568222	3.38846969	3.704913	3.28568907
HNRNPA3P1	4.7912639	5.09495698	4.66236853	5.13882225	4.815051	5.2366096	5.2457868	5.1398135	5.2164174	5.753293	4.4790214	5.0143796	4.7071524	5.39410192	4.8034014	4.9316086	4.86179317	2.6875366	3.28658881
FGA	5.7992538	5.768575526	5.64150236	5.97751212	5.642562	6.0045487	5.5938207	6.0400797	5.7018828	5.6185043	5.0825667	5.1538169	5.2838567	3.52030905	5.8958836	5.1329589	3.38572272	5.0108841	3.28667745
MTMR7	4.4429611	2.712231375	3.8955981	4.29393784	3.973951	4.3345975	4.0641417	3.7644114	3.9487421	4.2062472	4.1669966	5.8934496	3.0141281	2.84400635	2.8000082	2.3693863	2.98167086	4.799516	3.29338078
LOC100129973	3.114572	3.587332615	3.91415402	3.36134142	3.233602	3.8192297	4.833633	3.1043194	3.4566196	2.8701402	3.2972371	4.587723	3.4486166	3.438315	3.6848049	3.396357	3.36406784	3.2972371	3.29723707
MYH4	2.2872456	1.325200286	3.43718601	2.37797419	2.966434	3.5949422	3.1441124	4.3100769	2.3250773	3.1138762	3.4774424	6.2113903	3.2986607	3.28804781	4.2368817	3.0066576	4.52594829	3.2114876	3.29866071
CLCA3P	3.0193611	1.881346309	2.4891689	2.4768053	2.883124	2.2035352	2.5873521	3.1525834	1.8428166	3.4445424	1.8822093	2.887549	3.7092845	3.91827696	3.1818883	2.7062659	2.3625418	2.9295214	3.30391833
LHX2	3.7919629	3.834639291	4.07933601	4.77356127	5.586949	5.1072114	4.863585	4.2674352	4.4345342	4.6029938	4.8064151	5.2507359	3.338037	4.04253395	4.8486853	4.3698023	3.50362446	3.7867986	3.30673557
AGTR2	4.2649298	4.672925658	5.00432239	4.99828675	4.431945	4.417067	4.722977	4.8277039	4.4575721	5.0012666	5.2025904	5.8745952	4.8508972	5.99361123	5.6257848	5.17875	3.47750123	4.6560788	3.31202647
LECT2	3.3635157	3.726568181	4.30464391	4.42552984	4.917185	4.5909394	3.0358842	3.1416468	4.1518351	2.9012637	4.0359397	5.370696	5.4514399	3.79468153	4.0980586	3.287432	3.70171385	3.7566703	3.31907516
GPR17	3.5386797	4.397623996	4.52760044	3.48307831	4.408743	4.94773	3.6898055	3.8643697	5.2170981	4.0043175	4.4688195	5.4550744	3.6614125	4.87048995	4.8160858	3.3089604	4.67240324	3.4913008	3.31942849
IL12B	4.8332826	4.996264026	4.99261901	4.9798516	4.945665	4.7804701	4.6160517	4.8797779	4.9755374	4.6800429	4.3177842	4.3125163	4.1208996	3.85709906	3.7364049	2.8082647	2.95070766	2.6333993	3.31969995
IL19	7.2233999	6.938871536	6.95629542	7.06786165	7.368179	7.2269144	6.9541114	7.1377045	6.8168506	7.2802193	6.5483516	5.9200444	6.8444378	2.83500852	6.3040306	6.1383445	6.91445977	5.6417008	3.33145934
MEP1B	5.5421553	5.230079279	5.0445432	4.29566492	5.905171	5.2860876	5.0205705	4.3410038	4.7886655	4.6625347	5.7132967	5.4979605	5.4272756	5.82565815	4.1671376	5.7368697	5.38314022	6.3688413	3.33834949
SLC14A1	4.281106	4.146410675	3.68669672	4.78225727	4.455864	4.0210711	5.127104	4.1203376	3.8404257	4.9974276	2.993637	4.8361875	3.4954583	4.83254501	2.7681467	3.4862148	3.49545828	4.4742169	3.33994646
MGAM	4.0925377	2.323170383	3.65820507	3.65462504	4.089397	3.6255515	4.603356	4.5672067	3.607139	3.2731412	3.3427218	4.6249814	3.2010044	3.6501502	3.5092424	3.5457805	3.38366735	3.7157581	3.34272182
SRY	4.8131119	4.454526037	4.44704341	4.99677907	4.767695	4.4510455	5.7526205	5.9807418	4.862835	5.2167083	5.2625714	6.0799463	4.9107125	5.99751665	3.4412955	5.1109782	4.41535397	5.4859878	3.35224795
MSMB	4.3898446	4.358862002	4.24728515	4.570282	4.246887	4.403185	3.9908999	5.1885307	4.3059079	4.4917119	2.5654696	4.3920082	2.6835651	4.34669403	2.6257254	2.8076615	3.87968953	3.8972568	3.36227186
PTTG2	4.3903951	4.33564346	3.43742525	3.89386528	3.801886	4.5264189	4.0045097	4.4479682	4.8104724	4.1391072	4.2657156	5.0262551	4.0437949	2.87326176	3.8552232	1.8947431	4.7565099	4.8057375	3.37273727
RPE65	4.1975383	3.801779032	4.133599	4.07876172	4.05394	4.234723	3.9400072	4.4903442	3.678532	4.145965	3.8444841	3.5369058	3.6662557	4.06696661	1.2563646	0.2958595	3.39480601	0.6021192	3.37475621
OR2J2	4.6587216	3.250591416	4.46101291	3.82256123	4.672017	3.4902381	3.6708577	4.1725494	4.4291688	4.5161946	4.0570615	5.2253869	4.3248253	4.31176721	4.446903	4.454052	4.5682634	4.0028448	3.378212
HEXA-AS1	4.0682002	3.854351391	4.38777793	5.10698001	4.830692	4.7843285	4.9358277	4.2719053	4.7007596	4.74761	3.4702519	6.6344355	5.0477789	4.16279264	2.6804893	2.5625688	4.47869985	4.3973833	3.38348416
GABRA3	3.661798	4.130074983	2.85063291	3.42223416	3.039234	3.872797	3.6129173	3.8577596	3.4864144	4.0513389	3.2351183	4.597601	3.154753	3.73894942	4.3049008	3.223908	3.32179618	3.5272728	3.38354956
HOXB8	4.7117364	2.74829742	4.56688948	4.33755858	4.233494	4.9595417	5.0317675	4.7867648	4.9356631	3.9645525	3.9194953	5.830626	3.6310642	4.01273207	4.8392046	3.3540207	3.47129508	3.8562102	3.38424504
HOXD12	3.0243642	3.162528171	3.41430676	3.93047963	3.448168	4.002585	3.6588698	4.0826566	3.7461178	3.8103189	3.5764931	4.8385193	3.2692677	3.736843	3.4161567	3.2243979	3.3445808	3.2243979	3.38591504
FGF8	3.3252936	3.036788258	4.8804201	3.65420526	4.343251	4.4584424	3.9145295	3.8055767	4.6540815	2.8545218	3.9812237	5.1642044	3.4077395	3.55829573	3.3365853	3.7267724	3.56720359	3.1475946	3.38776532
ANKS1B	4.9990953	5.336404101	5.34682006	4.31155434	4.751051	4.896958	5.2019449	4.8347207	4.880839	3.7404254	4.2590423	4.7850991	3.8864997	3.81385698	5.4227414	3.7837438	4.23141878	3.9623964	3.39295548
DRD3	4.9689721	4.176728139	3.67549024	3.91043124	4.80263	4.1084412	3.9909122	3.6111061	4.1215185	4.3920915	3.5102799	4.914638	3.4825992	4.87260074	3.9583777	3.7651227	3.82145203	3.3712793	3.3962206
CRYBA1	3.8112944	2.623187305	3.91993436	4.37407155	3.975005	4.0519094	3.2262821	4.4354701	3.915792	3.7522908	3.5015875	4.8350104	4.9537784	3.70652426	4.125066	3.4549658	2.68436057	3.3569435	3.3969551
HIST1H4A	4.6811274	5.290193583	4.57852979	4.97537541	4.309461	3.1469197	5.1180746	4.8911376	4.6731884	4.3914097	4.7749261	5.9503932	4.9429277	5.25703103	4.2173075	3.5828611	4.78248818	4.3196068	3.39831461
RP11-15P13.1	4.8288948	4.879835195	4.7666869	4.96332209	4.76105	4.9765328	4.7696818	5.1728033	4.8926245	4.7985452	4.0927068	5.0567918	4.3448973	2.00922067	2.9885074	4.6455003	0.83229349	2.2912295	3.39831972
SNTG2	4.1841887	3.709127166	3.6382108	3.89941103	2.446162	3.7589917	3.6444017	4.4689071	3.4224145	3.1483854	3.4517029	4.7691785	3.6064865	3.62365099	3.69846	3.3828046	3.41273618	3.56266	3.40282781
FSHB	5.7204979	5.13619077	5.39203766	5.5662974	5.092342	5.5081088	4.6952078	5.2189047	5.4931791	5.5442605	4.2994079	5.35121	5.2533366	4.29940791	5.9681221	3.7744304	5.25059693	5.35121	3.4120877
FOXD2	5.6910594	5.491449266	3.8886583	5.09961925	5.806038	4.5200613	4.3707193	5.8394247	5.1004947	5.4306125	5.0202632	5.9210004	5.3881764	5.26668964	5.7920338	2.8176446	6.61273443	4.551971	3.41253697
LRIT1	1.1898346	3.178471879	4.17875785	4.08420241	4.957405	4.295302	4.4929637	3.5869211	3.2025613	3.2752386	4.0648553	5.8440444	3.6150489	3.53632023	3.5892804	3.5273014	3.48134159	3.4530461	3.41443424
ZNF257	2.7556494	5.522482075	4.77725732	4.04091072	3.897865	4.9033558	4.145804	2.9112228	3.7512066	3.7459815	3.860583	5.1008508	3.3235376	3.5719702	3.8455578	4.7915517	3.83798613	3.3662752	3.41797599
NPPC	5.2462723	3.240510382	5.02776868	4.77051453	3.48623	4.6152238	2.1276407	4.978639	3.697124	4.7999699	5.166988	6.2496051	4.7884187	3.52151635	3.9958573	3.2858789	4.50205974	3.7628491	3.42796423
TRPC7	2.8453337	3.178248069	4.36309974	3.4498885	3.584394	2.9215371	3.5956731	3.0566924	4.0078752	4.1835586	3.5050794	5.0848476	3.3798361	3.44862246	3.5234179	3.4293016	3.29698487	3.3697362	3.42930159
SLC12A1	3.7094511	2.931178729	3.70223455	4.07630257	4.00979	4.7029923	3.777538	3.9971577	3.6691407	3.9714481	3.3081535	4.1680289	3.7819413	3.25319195	3.4419639	3.2419438	4.32017359	4.2877232	3.43210003
AKR1D1	4.9594147	4.541843309	4.89175659	4.53166535	4.738066	5.0963991	5.098851	4.7873059	4.4216256	4.9239178	5.1478224	6.1284551	3.6126142	3.38335457	5.6596266	3.9511463	4.37761811	3.7805104	3.44179018
PPM1E	3.3653475	3.095361698	5.02111498	1.7154429	4.294122	3.5554599	3.916934	3.9866352	2.7500599	4.5663995	3.7368718	6.8684314	5.138748	5.96815449	4.0879829	3.729056	4.09408076	2.7910982	3.44405181
NOX3	3.9602727	4.097290528	1.74344369	3.2083838	3.758437	4.016672	3.4635461	2.7767234	4.6744512	3.3200082	3.4646062	4.8847294	3.4452089	3.48374625	4.1375371	3.6110555	3.42554713	3.5668664	3.44520886
IFNA10	6.3132608	5.956457803	6.29476353	6.13134477	6.018185	6.3517757	6.0501079	6.4041381	5.9658739	6.0832878	5.5731986	6.3137339	5.8808966	4.64231679	6.5272436	4.3425096	6.33707874	4.8833827	3.44829561
ABCB4	4.5998211	4.382240875	4.94719322	3.95806634	5.135349	4.8767538	5.1822672	4.5177434	4.8224305	4.2576647	5.3826333	5.6710408	5.4953407	4.99593468	5.0217888	5.2576517	5.3776363	3.709865	3.44909183
RFPL1S	4.1005944	5.970212465	5.55006411	5.43133832	5.376035	5.6372688	5.6643211	5.6312869	5.3866287	5.7240127	3.8395946	4.5243435	3.5255607	4.5472611	5.3232315	3.4690745	3.80197599	3.6993136	3.44974342
NRXN1	4.6609648	4.653689982	4.54795349	4.85938814	4.613083	4.5568879	4.6898063	4.775324	4.5698097	4.6848721	5.2114788	6.0026589	5.0467106	5.54559741	5.9648597	5.1173265	6.20647166	4.3329923	3.45112864
CYP4F3	5.3484932	5.158665386	4.8692194	5.29942029	5.14244	5.4991131	5.4949505	5.4208905	5.2908068	5.2905935	4.3348559	3.1497803	4.648257	5.29239153	6.0359606	4.8162209	5.09377285	4.863377	3.45461748
CCDC144A	2.8145622	3.783782298	4.60561104	4.5493874	3.316817	4.7920262	4.6685268	2.982232	4.0245811	3.6893759	3.6621121	5.061507	2.7560802	3.85390164	5.5255961	2.5761924	2.28797764	3.6538838	3.45986349
RFX4	3.2455014	3.268203809	4.12905966	3.37728316	2.950347	3.5040992	4.0068217	4.0116262	3.4403672	3.4041958	3.4109539	4.9875173	3.7431111	3.52432916	3.7431111	4.4698025	3.46875496	3.2333641	3.46875496
CRYGA	5.7142305	4.52088109	5.82286755	5.28681503	5.803918	4.3747746	4.948717	5.3612302	5.2566147	5.8026443	4.815533	6.0957359	3.9446189	4.0737728	5.5043379	3.8754303	4.26984495	4.3688211	3.46877008
ACOXL	3.2024148	3.284683352	3.1838788	4.18719817	2.855612	4.0854673	3.5494609	4.2341201	3.9586839	3.4950236	3.3668062	4.5558175	3.4470615	3.58647314	3.356453	3.3460249	3.4950446	3.2927229	3.47604245
F2RL3	5.1345597	5.425302444	4.256682	5.03886142	3.729431	4.9045312	5.4204696	4.5407815	3.7184863	5.833042	5.6753039	5.5164971	4.1102743	5.51422672	6.4384975	5.3042544	5.25886929	3.4699635	3.47930507
HIST1H3I	3.8363458	3.417924547	3.50673551	4.2351669	4.346044	4.1010957	3.7755577	3.5415644	4.3681871	3.7462868	5.0815143	6.1155133	4.7825492	3.48615507	5.5243467	5.3026509	4.40002019	5.14229	3.48615507
RAPSN	4.568211	3.856714232	3.74746789	4.70657136	3.788577	4.622192	4.2501412	5.208487	4.9335896	5.2024709	3.7265327	5.0428473	3.6618686	3.63685224	4.2119265	3.9047646	4.63468616	3.4674682	3.48626405
SLC9A3R2	3.6742631	5.77618528	3.24624052	5.09437435	4.870943	3.2301492	3.8924361	3.9389514	3.4946867	5.1880582	4.9148576	5.1409284	3.3505731	6.18943768	4.6956335	3.7488952	3.58526119	3.1659459	3.4866664
ZNF780B	3.3134977	3.104183556	4.62415753	3.91802706	4.114961	5.382057	4.6849776	4.7841547	4.3003209	3.7855411	3.9222583	5.5054831	4.2019064	3.70029999	5.2590052	4.0152049	3.51265064	4.9002155	3.49431648
SLC17A6	4.7953826	5.101293228	5.07531951	4.60936633	4.99866	4.7002339	5.0981924	5.1115566	4.6116074	4.8688589	4.3904369	3.4781404	4.5424128	4.58242172	4.9243311	4.7400895	4.65925742	4.2649308	3.49687031
FEZF2	4.7489242	3.275942778	4.68974263	3.9654972	4.882309	3.7005862	4.0042164	3.2279833	3.0594001	4.3311062	4.515253	6.3810365	2.9837255	2.97055001	4.2191778	2.8888658	2.86057665	3.1212296	3.49698845
KIAA0408	3.9657609	2.908374826	3.92702019	3.34595889	3.726308	4.5225101	3.8318076	2.9123649	4.025018	4.6755006	3.3108825	4.1182757	3.1674044	3.22428928	3.7588322	3.1440073	3.02096685	4.3144248	3.49783695
SLC22A1	3.2378545	3.437414276	5.14937258	2.41746628	4.563348	4.6426646	4.6698002	4.3711336	5.7990512	3.23785	2.8506569	6.1687983	4.6979327	3.38640002	6.1336827	4.070417	4.6323573	3.3864	3.50105904
IL3	4.1631012	3.665548014	3.41392094	3.96582305	4.488154	3.9910954	3.1768179	4.6747218	3.5153547	4.5336818	3.9146641	4.8031746	3.8098052	4.03916932	3.855681	3.7941833	3.92904061	3.7863084	3.50851638
OR1G1	6.1096125	5.41753426	6.53556493	6.02241291	5.737568	5.760442	6.0197002	5.3739637	5.7239375	6.0305523	3.5192543	5.2273358	4.8344063	5.14386982	4.5468566	4.2656917	4.19881081	5.9441387	3.51008843
ADRB1	3.9938502	3.341224435	4.03255811	3.4906899	2.406828	3.0376483	3.5853951	4.3835674	3.4221239	3.3895986	4.1418899	5.0726624	3.6759346	3.41576423	3.5739025	3.5739025	3.44496048	4.0811988	3.51087157
SOX30	3.6033283	3.075315701	4.20046237	2.43120178	3.878922	3.482422	3.7900556	4.6710578	3.2338912	4.3804107	2.6088021	5.1449795	3.0213875	4.67252148	4.0494697	3.6460623	3.81082995	2.0540095	3.51566812
RXFP3	4.4861425	4.291914132	3.8045518	3.87752477	3.758743	4.0205454	4.1860662	3.9273735	3.2610259	4.3346413	4.1826271	5.1916547	3.6594412	3.70034521	3.8015666	3.5651493	3.65111938	3.4642609	3.52016349
SPATA1	3.9111559	3.617975821	4.58339791	4.41670556	3.840804	4.4362924	3.5921142	3.8321864	2.8660467	3.7532558	4.302396	3.8062368	3.32072	4.39501704	3.8062368	4.519106	3.80623678	3.7371474	3.52581292
TOX3	5.1364877	6.784310495	5.82382201	5.55444362	5.635787	5.2467591	5.2639551	6.2996777	5.0919335	5.3538645	2.0833125	6.1494563	2.2774317	3.85958082	2.5116278	2.9180228	2.29906381	2.6583215	3.53436138
DDX43	2.9293546	4.336756042	6.18987172	5.51565783	4.454695	5.0762975	4.8170244	4.9629125	4.9637611	5.0507684	4.7055347	5.0385185	4.6260318	3.5972244	3.4494766	3.747146	4.35728177	3.4591676	3.53443786
LDHAL6B	5.6115485	5.505201266	5.54692906	5.83295855	5.894562	4.9753298	4.9888444	5.3933122	4.9009882	5.2341303	4.9495434	6.2340452	5.059584	4.52660968	6.2721932	4.7243319	3.06246889	4.4854492	3.5354897
LPA	3.2028294	3.951318649	4.88958353	4.18666899	3.708859	3.2350071	4.3978781	3.6235712	4.3634079	4.3707976	3.6256745	4.786736	2.621383	3.78481854	4.4491967	3.5742943	3.31733312	4.5323214	3.5389952
LOC145678	5.8444302	4.885417426	4.60316321	4.71425759	5.619361	4.9752429	5.069943	4.898256	5.4130637	4.7915852	5.7033177	5.9644	5.1779958	5.48786286	4.820231	4.6929704	5.49481731	5.6060459	3.53932349
TUBB7P	3.4176765	3.093061799	4.35951748	4.54921413	4.109021	4.5009826	4.2021942	-0.1339933	3.3101307	3.4968085	3.6009259	6.0828823	3.6597104	3.63480978	3.8734738	3.6514579	3.62641313	3.6179673	3.53964403
SLC9A5	5.7127724	6.082901917	6.1612835	6.08606921	6.239657	6.0042685	6.2202927	6.0265484	5.6735415	5.7389761	3.4861036	5.1824236	5.7378583	6.3908879	4.4269146	4.7406291	5.94407015	5.55176	3.54110013
ZNF492	5.2496148	4.775415146	5.43371573	4.5489501	4.487662	5.3549858	5.1769337	4.9172246	5.5239816	4.6491102	2.68934	4.3837466	5.3751777	5.84408621	4.1806874	4.5078528	4.03595191	4.6881948	3.54143272
PPP1R3A	3.4410866	4.023655324	3.92354348	3.68786166	3.688195	3.3522284	4.537984	3.1580903	3.9226018	4.0239856	2.8455276	5.0710211	4.305386	2.81636753	4.0847009	2.1670532	2.89518102	4.1268785	3.54177806
OR2B6	5.2979843	5.542516051	6.13610611	5.64229059	5.817155	5.9642958	5.6343168	5.7357452	5.8421209	6.112481	6.0422552	6.7343407	5.3478591	6.1129329	6.2984091	5.8948209	6.10993089	5.9974749	3.54402608
HTN3	3.1482291	3.093577551	3.36543372	3.42407897	3.280506	3.3883804	1.9217152	3.2316267	3.2993226	3.7011294	3.3497514	4.1528803	3.1840939	2.92870938	3.5077131	2.9287094	2.95638065	2.7346209	3.54464172
DGKI	5.6051923	4.859321165	5.49797632	5.45352754	5.536143	5.8517992	5.36109	5.8416278	5.6695879	6.0234863	4.7238283	5.5331156	5.2721175	4.25726003	4.3002448	4.6797454	5.72279475	5.1657261	3.54560828
SSX2B	2.7188949	3.841932054	5.27486186	5.01948987	5.650329	4.2614514	2.4848447	3.6682124	3.6623285	4.5349133	3.7455593	6.2987701	4.46423	3.75330097	4.1433097	3.9138836	3.76100132	3.8575362	3.54608358
LINC00483	3.790451	3.328593894	3.35444023	3.30514137	3.291341	3.5343863	3.3685235	2.7323057	3.3062946	4.0452566	3.7288185	4.1842062	3.0335672	3.07244748	3.510241	3.1471991	3.15928958	2.9800413	3.54751597
RYR1	4.6388134	5.177705576	5.21562538	5.48504031	5.150048	4.7258429	5.5861939	5.3402584	3.8765044	5.8058702	6.6459867	7.0941858	5.1175706	6.34496114	5.7532841	4.5750736	5.9840797	5.5336678	3.55113835
MS4A12	4.9969865	5.449605235	5.30729592	5.19006328	5.166659	5.5788524	5.0697598	4.6162501	4.8013456	5.5571216	5.8191691	5.2006793	5.4059886	5.9291047	5.8645106	5.7101301	5.46840843	5.6533896	3.55520792
PDHA2	5.4798587	4.970001513	5.91119534	5.45089952	5.074989	5.9417113	5.4480948	4.8647551	5.7670111	6.0430401	5.1298142	6.0868063	4.428993	6.04626958	4.6573362	5.3710999	4.85442826	6.1247384	3.55612167
FOXD3	4.2062031	3.968385473	4.41311772	4.0285005	4.600363	5.0660745	4.6336847	5.0039338	5.1737677	4.7153884	3.2537948	6.2901407	3.8221073	3.36880032	3.03061	3.4181911	3.57449623	3.1639924	3.55696239
HIST1H2BL	5.2208224	4.835700309	5.48730513	4.80391448	5.053702	5.0277884	4.5793114	4.8417955	5.0066349	4.9433779	4.0116053	4.6784171	3.0433211	3.78808617	3.9854872	3.0808102	4.27684276	5.0469026	3.55932796
OR11A1	4.1130082	3.505395217	3.70829589	4.05078386	3.565752	3.3134856	3.864299	3.1529459	2.3285421	3.1250377	3.7186609	6.4998225	5.0110303	3.75772746	5.8319619	3.0819213	5.357227	3.1422147	3.55973925
KRT14	3.3555479	4.852523464	3.80724618	4.72142577	3.682158	4.7594267	4.3017905	4.5632093	4.4708544	4.3175203	4.4670927	5.039042	3.5419232	3.60362602	4.5137565	3.5598235	4.05236263	3.819601	3.55982353
SEMG2	4.3360493	4.596214798	4.52106185	4.15604532	4.501277	4.6372731	4.6326933	4.5166365	4.3151797	4.4529611	1.9688773	4.4162031	2.1908577	4.89096372	1.9419646	3.3619486	1.02402	1.8580766	3.56078821
CYP2B6	5.4741305	5.663891729	5.54886914	5.61887957	5.572492	5.3193229	5.6908013	5.4153089	5.5433451	5.0801376	4.5093622	5.6180012	6.0535063	5.59025594	5.7298162	4.033012	4.18343281	4.5342179	3.56082579
SPRR2C	5.1964513	5.436098408	4.24135532	5.51778986	0.756427	4.7418201	0.8512572	4.1203226	4.4989792	4.3948844	4.1947728	4.8099263	3.1361646	4.39104107	3.1361646	5.0104827	3.98077755	4.9205749	3.56330494
MC5R	5.3242277	5.727967926	5.94198938	5.54991616	6.401021	5.4435844	6.0797001	5.8984669	6.0502181	6.7914568	3.7310365	6.7411668	4.4073018	4.57834581	5.7566087	5.9543142	3.96908875	4.0467597	3.56497607
CDH20	3.6637775	4.000205104	3.92826603	3.26915346	3.8701	4.3123184	3.5960224	3.922201	3.0488891	2.4084561	3.6478421	4.4363014	3.2015774	3.35574618	3.8317871	3.6648017	3.68987307	3.7387453	3.56895567
MAGEA4	4.626007	4.91041524	5.11832357	4.56621176	4.38915	5.0277712	4.0343712	5.1834898	5.1146807	4.1603619	4.3890748	4.7855325	3.3225375	5.12923322	5.2323495	5.2839391	4.2594301	4.758913	3.57010058
CLSPN	4.2652319	4.903188029	3.82332462	4.21425936	4.152103	4.5758058	4.4185331	4.186269	4.6397944	5.3007567	3.3260179	6.07547	3.0904527	4.98561615	6.2063266	3.7682292	4.23856489	4.044661	3.57274986
VAX2	6.2204336	6.161549811	5.98340479	5.97485243	5.818491	5.6650246	5.4190998	5.8320619	6.607401	5.6829454	5.7367551	6.5449062	6.4169837	6.40354473	6.3912179	6.1120947	6.45656528	6.3382635	3.57427197
TLL1	4.1589283	4.170989258	4.50774554	4.5832847	4.599143	4.9479697	4.7283689	4.6966504	4.4468914	4.2431049	4.7708687	2.3820078	3.9609911	4.82680139	4.1540948	3.7611386	4.80468784	3.8063562	3.58204512
CYP27B1	5.5719201	6.849978058	6.95330673	6.80858669	5.428177	5.3216703	5.9861906	6.4787693	6.4844649	6.141382	7.5868233	7.6979492	5.7038874	6.18382283	5.2651874	5.6737101	5.20456512	5.3717874	3.5833265
MYF5	4.5190222	2.782687237	4.56332708	4.1422616	5.121881	4.2963663	4.0070631	3.9790329	3.0409347	4.3961768	3.882937	5.3482479	3.6773234	4.01833095	3.9386284	3.7875864	3.7256144	3.7413587	3.58435975
AIPL1	5.974044	5.871938406	5.99524826	6.09885267	5.784305	6.1573479	6.229046	6.3452705	6.5601669	6.179812	4.9403041	6.5500121	5.5033176	4.81136568	5.5263249	5.0006945	5.45377392	4.3102275	3.58933789
ZNF81	4.8578278	4.671367547	5.12871596	5.05893405	5.207054	4.8796148	5.2243922	4.1254129	5.0537113	5.0603327	3.6656401	5.4750593	5.723068	5.5027845	6.1733025	4.935388	4.75885507	4.9622643	3.59010944
C2orf83	5.1046702	4.098027966	4.17455908	5.74789866	5.142806	4.8557252	5.4804019	5.1433842	4.8562963	4.2689617	4.6008937	4.1487047	4.1128579	4.99147547	3.9996419	3.8407077	5.52907026	5.0110825	3.59436241
NELL1	1.9478137	4.435348832	4.77921133	4.9089637	5.121389	4.1643862	5.2600514	4.3774988	3.9269244	4.5159674	4.3841606	5.3843348	4.6596393	4.65139363	5.1873938	3.8261387	5.76670874	7.1696122	3.59631577
ALDH8A1	4.5895141	5.352271707	4.46584841	5.25811482	5.531399	5.2991857	5.9827901	5.2363612	5.893983	6.4742311	5.5348777	6.0378682	5.505274	5.0106708	5.7520894	5.0925817	4.53501389	6.1317667	3.59703965
SLC18A1	5.4391242	5.805182801	5.69026251	5.61011343	5.572127	5.7058745	5.5696739	5.4791731	5.4509844	5.4682531	3.0033001	4.7233431	4.695159	5.27628141	3.5355127	1.4656219	3.86680313	4.1118822	3.59773445
SLC6A11	5.2759327	5.807180538	5.68630682	5.1606444	5.673899	5.3571149	5.2068352	5.4340162	5.3746444	5.4880058	5.8257732	5.1263583	5.7390757	3.5835287	6.2627325	5.1673553	5.35142296	6.167793	3.6007349
SP3P	4.9981817	4.86092318	5.27691959	5.00688167	5.375144	4.7404199	5.09827	5.2522741	5.6590267	5.1474376	5.6412134	5.1771197	2.9046024	4.3922291	3.7253581	3.9790014	4.65602134	2.7101342	3.60133079
AKAP5	3.8929105	4.790450538	3.33211607	4.12818598	4.400447	3.8184372	5.0010987	4.3546135	5.432729	5.4818765	5.389611	7.1510568	3.7859766	5.49001232	4.3153259	3.360249	4.10224601	3.6101647	3.60164081
MYO3A	3.526319	3.337349495	3.96693993	3.21182285	3.918084	4.0347751	4.5019686	2.9274781	3.2668228	3.5452984	3.8926355	5.1230467	3.6725875	3.76005012	4.1320181	3.1556719	3.46108393	3.5618843	3.60547345
GAD1	4.8933734	4.912489505	3.83367222	4.48522555	5.164363	2.4468788	4.8435654	4.681708	4.4366329	4.1502368	3.9958358	6.4252639	3.2594562	3.61888795	4.0922741	3.3265038	4.44652567	3.7220968	3.60758157
EIF1AY	3.1876632	2.777395793	3.22272106	4.36612023	3.384692	4.0252437	3.5848818	3.6189294	3.5679842	3.6902729	2.8008293	4.3978992	2.2975624	2.39952372	3.8996562	4.1513045	2.54901116	4.486296	3.61173661
OR7E2P	4.5423151	4.568951369	4.45449566	4.0344519	3.999194	4.5979151	4.0009676	4.4399164	4.3621788	4.259537	3.2472489	4.5467787	4.1392038	4.52441489	5.4263683	4.5467787	4.88542416	4.2304512	3.61210574
HIST1H3A	2.7187562	3.392438228	4.06252574	4.45393697	3.388676	4.1142755	4.0890432	2.0869533	2.6357565	3.759731	3.8275321	5.0869602	3.523362	3.50442644	3.5967125	3.587745	3.51392527	3.5605033	3.61448185
LRRTM4	3.3725086	3.802269966	3.51338469	4.399943	4.274281	3.4042917	3.625452	4.9195751	3.5301505	3.5654706	3.8296897	5.0708387	3.5478566	4.15565967	4.6120644	2.7943947	4.13804651	2.7487038	3.61729986
TLX2	3.3190101	3.56323681	3.93927271	4.1842138	4.264065	4.5794794	4.2405726	3.3996319	4.4959499	4.3087456	3.7169813	4.8199932	3.8341725	3.89658548	4.3307887	3.6798837	3.86387991	3.5534116	3.62021059
SPOCK3	3.7773743	4.206746976	4.68356558	4.23566785	4.014802	4.3184546	5.5948914	4.3830905	4.376446	4.1806994	4.6096585	5.249662	4.1681884	3.49224633	4.3090579	3.0127857	3.06358463	1.8136804	3.62077781
NEUROD1	5.0219806	5.12454752	4.11831483	5.03784996	4.801758	5.4817239	5.5377028	4.5758624	5.6715868	3.9755606	3.3871273	6.0316099	3.6576663	3.5816946	4.1537467	3.7141079	5.48457253	3.9337317	3.62439398
C5orf42	5.1531257	5.080068438	5.84339912	5.1589728	4.67221	4.9098086	4.7057175	4.6364912	5.4019271	3.9542989	5.6859676	6.4926481	5.4422432	6.0703205	3.0777066	6.0872463	5.78737252	5.6532757	3.62475844
KDM5D	4.869746	5.03674216	5.66882564	5.12496168	4.849328	5.0448803	4.9858053	5.3580884	5.883874	5.3446746	4.796863	5.9369112	4.2964011	4.014113	5.3278462	4.3385117	4.4241129	5.8321157	3.6292801
CDY1	3.665392	3.415283871	4.29337134	4.3348649	3.811143	3.9186881	4.5400033	3.3528672	4.3199139	3.7577081	3.7213296	5.0643944	2.0100464	4.19467623	1.3702599	0.655558	2.97293512	0.4423417	3.63181176
OR1A2	5.5162433	4.178755144	5.445856	4.68710088	3.445077	5.8187818	3.7804223	4.9973799	5.0720997	4.7117208	4.301783	6.7209386	2.7127362	3.91817693	3.2487821	3.7276026	2.35519057	3.7738684	3.6387249
DMP1	3.247574	2.502882337	2.69840305	2.99847016	2.83717	2.9748904	3.6890436	3.3874902	3.3289067	3.5424125	3.3608884	4.6503015	2.6332055	2.32640282	3.425181	3.0073386	3.97379554	2.649859	3.64046485
PMS2P4	4.2383609	4.217513796	4.58990275	4.24488355	2.448972	4.2253685	3.032856	4.4977771	4.2843309	4.0558104	4.3557757	5.1863068	4.104181	4.05977599	3.8522782	3.7521814	3.61861452	3.8448203	3.64461846
G6PC	3.3646245	4.119736378	4.30440323	2.72545679	3.554431	3.089211	3.1074704	3.9198151	4.5137845	4.1394293	3.4107179	4.7308008	3.3707271	4.8446635	3.8274512	3.3808292	3.5604398	3.679801	3.64669347
ABCD2	4.8086367	4.16872473	4.93644612	4.6621187	4.8298	4.440208	4.3651183	4.3028648	4.7008599	4.7043824	4.3065209	4.9874619	4.529508	4.46990409	5.3319672	4.4223184	4.88587078	3.2156804	3.64680248
PYGO1	4.4610456	6.005819488	5.00333264	4.52994717	4.938673	5.0939366	5.8377054	5.0347526	5.0490605	3.7703632	4.1607947	5.6820402	4.4372384	4.20692688	5.9546695	4.2294514	4.37546035	3.710575	3.64924605
UBASH3A	3.8174338	3.659320284	3.21808091	5.07225623	4.86911	3.7101071	3.9307834	4.2045296	4.2934927	3.538869	3.7893423	5.272702	3.7500229	4.27261807	3.8124296	3.9084135	3.63386107	3.7893423	3.65103931
EDDM3A	4.7748941	4.692082566	4.93298711	4.91316215	4.648437	4.6201637	4.7954184	4.664021	5.2871891	4.7747609	4.591752	5.9216067	3.8694759	3.56486341	5.1411562	3.8139748	4.18121994	4.405128	3.65276739
CRYBA2	4.2250483	4.057997695	4.23584754	4.00852063	3.703183	3.2537357	2.6117097	4.5384295	3.5378011	4.1351723	3.63585	4.8183902	3.5653524	3.6782234	3.8362702	3.6698477	3.64442482	3.6098154	3.65294899
MIR622	4.4176203	4.19495006	4.66133301	3.4037381	4.470866	5.0298105	3.5416848	3.008394	3.7700272	3.595236	3.7551352	5.3520512	3.8530138	3.58149418	4.702825	3.4335749	3.64172676	3.4335749	3.65848407
SCN2A	4.9898149	5.374306264	5.14722723	4.56415908	4.586715	4.0484449	4.447386	4.0783641	4.5878916	4.4343885	5.4697112	6.428559	5.6239811	3.8818492	5.8510954	5.4578641	6.19303355	4.8225293	3.65991333
ATP1B4	3.0453673	2.526780897	4.25241969	4.11571907	4.455797	4.7619566	3.8697278	4.0811847	3.9084743	3.483107	4.4166853	6.2059152	3.4868341	4.60763564	4.1150154	3.6855006	3.99643287	3.2991909	3.66108716
SOX21	6.0988264	5.999611617	5.80483244	6.24902656	6.377681	6.5745893	6.8249247	5.9861691	5.857883	6.0215914	6.0103732	6.4246771	6.1203404	5.91069726	5.6060678	3.8433672	4.31448643	5.9071947	3.66406224
MILR1	5.9211132	5.605327028	4.24868567	5.06597086	4.919055	5.2273039	5.9109812	5.0283571	6.0269915	5.2664551	6.4461563	4.8434724	5.681147	5.14961989	3.8201674	4.3611312	4.24507454	6.2452322	3.66457773
SLC16A10	6.0212574	5.993841675	5.17161743	5.6025983	5.998097	5.0826428	5.5234309	5.6384047	5.5290864	4.9652308	4.9875537	6.2057781	5.1833813	3.33703881	5.8906032	5.016751	3.82914505	5.2988096	3.66671905
SI	2.4144014	3.054670689	2.91204468	3.07415854	2.695238	3.2732906	4.1135813	2.7178917	3.2301408	3.2482396	2.1719346	3.5496463	1.9745254	4.43153378	2.673374	2.4056281	3.40997237	2.2173373	3.66883507
ALB	4.6289522	5.174163274	4.70880541	4.79203881	4.997145	4.9833756	4.7857621	5.1045073	5.0619935	5.0813289	4.5498458	5.213573	3.9494585	3.61698613	5.0374672	4.3255527	4.19881105	4.3816482	3.66982582
CACNB4	5.3906824	5.225389098	4.87354023	4.92380008	5.165579	5.2476278	4.7446645	5.0067888	4.097184	5.4896731	4.2438933	5.206594	4.298067	4.3244097	4.2047237	4.1527478	5.35197087	4.1644609	3.67632543
RNF128	4.2925394	3.112318344	2.9991243	1.69697733	5.470166	3.8566093	4.2239236	3.6671127	3.1691304	6.0594798	5.8830738	5.2090772	2.775637	4.68702416	2.2021298	2.3529812	5.68192872	4.1819968	3.67687074
HSD3B1	2.4086279	4.784835426	4.57059814	4.44497394	4.544318	4.0336096	4.5093021	4.3290046	5.0040584	4.8891486	4.9240549	5.1099738	5.5002191	3.31974694	3.6360645	3.677242	5.45831061	3.6691	3.67724203
LY6G6E	5.5472848	6.029542489	6.39588262	5.45046442	4.994098	5.5729438	5.8634125	5.1979435	5.490332	5.3620255	4.2626712	5.1772337	3.6869752	5.16560851	6.2348186	5.2115574	5.35152369	5.0214973	3.67882014
FAM189A1	5.1585124	4.682775371	4.59493551	4.76881104	5.600749	5.1523906	4.9171948	5.988209	4.5505985	4.7963863	5.296695	5.280755	5.5258446	4.363941	6.091097	5.5614655	6.31890786	4.0989433	3.67997104
ARG1	4.5085806	4.465376511	4.61666519	4.42717095	4.292462	5.0614887	4.6858193	4.814936	4.9695856	4.6432943	5.477697	7.5741717	5.1109496	4.63060118	5.6238091	5.0988827	4.65964412	4.4990507	3.6809826
FRMPD4	4.7840285	4.354525916	5.17069368	4.14677644	4.94041	5.4811701	3.9027984	5.1555759	4.4155205	5.0713186	5.8519572	6.4295124	5.3366081	4.25553717	6.0793944	4.1773312	4.23913196	3.9742559	3.69035756
CSN1S1	3.3150727	3.413795845	4.12143001	3.3083437	3.968303	4.0369157	4.5435855	2.2040675	3.3093054	5.7979859	3.1946681	6.2522574	4.2238811	3.85061987	5.7719114	4.8620831	3.39608622	4.7111987	3.69042024
TRAV12-2	6.3517658	5.757052085	5.38824341	5.96289447	6.11923	6.2072985	6.1568404	5.6280618	4.78005	5.3419052	6.0024038	5.9595983	4.2021441	5.70434785	4.4071978	5.2620318	5.55308779	5.5837681	3.692455
C7orf69	4.5892192	3.831832626	3.81677871	3.78163116	4.09968	3.6730825	4.5962722	3.9869495	3.9216645	3.2334648	4.4023381	5.0423894	3.698546	3.8593324	4.8332963	4.7575712	3.48036269	3.8077027	3.69854601
NRTN	0.3974135	2.509433187	1.90532757	2.17178799	2.745381	2.263707	1.994024	1.4404267	2.3076967	2.0347514	3.6582503	4.8405081	3.7709988	3.68506217	3.5554431	3.5457233	3.55544313	3.6030836	3.70266389
ULK4	5.9539456	6.298828371	6.26071464	5.8415123	6.042297	5.7741425	5.6349152	5.9339092	5.8250836	6.6724707	6.0654757	6.674238	5.815467	6.44378424	6.4676133	5.2164126	5.70753675	5.9852069	3.70491377
HHLA2	4.6808862	4.469554448	4.49812485	4.29348204	4.223702	4.5746396	4.8324401	4.6044281	4.7213396	4.1942284	3.5798417	4.620845	3.0355426	3.70503842	2.3276124	3.4234334	2.93005467	4.0389724	3.70503842
TXLNGY	4.5305246	4.749227654	5.20514251	4.73203408	5.210996	4.878902	4.8968791	4.9866474	5.5936628	5.2159604	1.6130265	6.6171033	4.5574187	5.09832683	5.8340166	4.4712087	4.18797781	3.9537332	3.71400611
SCN3B	6.4119317	4.937758433	5.27827429	5.93340204	5.824593	5.0595223	5.5520613	5.7456952	5.8769588	4.8162971	4.7364598	5.9548135	5.4305086	5.94635117	6.1068297	5.4521883	6.04238331	5.5015424	3.71837312
FOXB1	3.8246313	3.651077639	3.99623844	4.3391305	4.16309	4.5679698	4.6175529	4.4395563	3.9813966	4.5049549	3.8995221	4.8451935	3.4846847	4.95129975	3.610934	3.7428654	4.05992355	3.9952425	3.71902986
B3GALT2	4.1966493	4.020412433	5.08082564	4.38161141	3.47499	3.8774858	5.3393712	3.8479451	2.8856942	2.7472191	4.0569456	4.5018992	3.7439316	3.69134437	3.7636578	3.1946441	3.82877836	3.6664114	3.71989853
CXorf57	4.7383254	1.132216937	4.90969176	4.87079077	4.025309	5.1509229	4.8817216	5.2514863	3.8158301	2.9728969	3.3333993	5.877813	3.605076	3.97577387	4.2596204	4.8043282	3.79295855	3.2862498	3.72386348
F9	5.4699333	5.571252009	5.00639509	5.57125201	4.892129	4.2340773	4.781392	5.1706179	5.2976828	5.4929222	0.4495764	3.1456588	5.5762317	5.90728059	5.9193393	5.1340858	-0.09872826	5.3040185	3.72679673
SCN9A	3.5867787	2.457468688	3.41541011	3.45513525	2.945163	2.899053	3.5412963	3.8694473	4.131441	3.6217008	4.5385111	4.9182299	2.7739911	4.32951263	4.57867	2.906113	4.89013663	3.8205549	3.72835993
PRKAA2	6.23891	6.441408741	6.15138444	5.91842573	5.563954	5.2929512	5.8228169	5.9773589	6.0012435	5.3759246	4.5606715	5.5500196	6.0275757	5.10847036	6.079654	5.0045389	5.31217237	5.1474419	3.7313109
ST18	4.5403275	4.299891027	4.41901885	4.30989534	3.738272	4.8325314	4.6900446	4.2003716	4.1764704	4.3100157	3.4883646	3.8478647	3.3317017	3.53402703	3.638058	3.3420076	3.47905614	3.972499	3.73508937
ZNF460	5.8802805	5.664075833	5.82838424	6.15610181	6.141296	6.6336159	5.9644213	5.7362906	5.925771	6.0119313	6.3765277	4.9429625	6.5158068	5.61804118	6.5049861	5.0828082	5.6116844	4.0261357	3.73784941
OR7A10	3.8775402	4.448455124	4.01901659	4.18729684	3.716505	4.7267183	3.9774117	3.8501204	3.1822285	4.5804626	2.8509691	5.806277	3.6824697	5.20642124	4.6452929	4.3255036	5.22322758	4.2454992	3.73809947
PEX5L	4.0324335	3.541381735	4.36767008	3.58095505	3.40766	3.1524125	3.7757929	4.1923052	3.8675278	3.9440181	3.4270408	5.2433993	3.2637232	3.32715337	4.5362473	2.9240972	3.93438732	3.8433087	3.73833359
LALBA	4.5694643	3.846883474	4.71066146	4.3596507	5.282104	4.5326668	4.3139937	4.6392443	4.9498213	5.0705839	4.9501699	5.1222303	5.1222303	4.97366616	5.9614344	4.7194719	4.50586585	5.201131	3.7404306
BC069739	4.8782285	4.626800441	5.48044869	5.45968936	4.55291	5.2486811	5.3649754	5.6969666	5.658613	4.3810773	4.6970612	5.779188	4.7570028	4.57359744	3.0963179	4.9231929	5.15176296	4.1234315	3.74354087
CDH7	4.2168118	3.649221277	4.36585075	3.26981953	3.87593	3.720021	2.2927047	4.6932611	2.9444887	4.1529295	4.395306	6.6140588	3.5995576	3.5995576	4.0640789	3.5560953	3.46503376	3.6250201	3.74599838
CRH	3.7582163	4.351608064	5.09515799	4.57647044	5.447402	5.3959	4.4956584	4.881407	4.9511221	4.592308	4.9198055	5.6922459	4.5772219	5.02765753	5.090231	4.5924338	3.98611321	3.969564	3.74683044
MCF2	5.2282122	5.114332873	5.74228617	5.17184397	5.346718	5.4796636	5.3346279	5.3605618	5.2160559	5.0661446	3.3824829	5.7333879	3.4352375	4.10648824	4.1894467	4.144609	3.77415654	4.1740086	3.74832905
GABRA5	5.0691571	4.888383219	5.04038405	5.25193977	4.758151	4.870703	5.4271743	5.3113109	4.9925214	4.609977	4.8712371	6.5303238	4.1529759	4.94940074	5.0889973	4.4909791	4.58616168	4.2918201	3.74981323
TTC26	5.6249545	5.501199495	5.82861429	5.49520285	5.333212	5.6553446	5.8289027	5.3793316	6.1667863	5.990247	4.1249317	5.7879279	5.6263252	5.32451094	4.1719719	4.742638	4.04506089	5.7670155	3.75186735
BFSP2	5.7814198	5.537399736	5.17333201	5.6562222	5.581754	5.9826148	5.8105348	5.8721882	5.1782458	5.6725944	4.2845269	5.8188571	5.3569065	5.90004195	4.5974135	3.8191368	5.25908314	4.0067787	3.7585052
LINC01361	4.8267966	4.952097622	4.94375484	4.71464644	4.768673	4.6647387	4.8473647	4.977999	4.7494233	4.9720611	3.14582	4.5345216	3.7084583	4.59392731	4.9256087	4.4912009	4.71183995	2.7871089	3.75931787
MAGEA12	5.8886637	5.699336556	5.61587348	5.49934072	5.804943	5.5803834	5.8765027	6.0087059	5.9159879	5.4808156	5.3976952	5.2711548	5.1354073	5.35758367	5.3877714	5.3189384	5.44392306	4.0451946	3.75990467
ERVK3-2	3.1675603	2.566125817	3.93790363	3.62658841	3.691606	3.466311	3.7070281	4.3319798	4.6289327	4.1186396	3.6797837	4.6069694	4.4651646	3.47542421	3.3032807	4.6069694	3.59446399	3.366409	3.76033824
MAGEC1	6.2388772	6.100280737	6.33098427	6.48019647	6.534767	6.0323376	6.5505913	6.4229978	6.3523925	6.3333407	5.9244141	5.3091939	5.751503	5.99797838	6.9715875	5.2419654	4.84886238	3.990233	3.76355922
JPH3	4.0279945	3.685449834	4.79335617	5.129489	4.913084	4.026593	4.4073619	4.3389965	4.6081126	4.0369013	4.3179601	5.5277008	4.6310168	5.8353569	6.0021444	4.8123427	3.79548073	3.7105802	3.76518273
POU6F2	3.4232155	2.92852439	3.40501038	4.18506641	3.817756	3.8858217	4.396622	4.7356934	3.0105962	3.4500464	3.5311302	5.0174816	3.357486	4.11387753	3.446919	3.2511468	3.47553904	3.5220125	3.76550827
EFNA2	4.7063363	4.525499543	5.27624461	4.13553915	4.619514	4.6270487	5.0395887	5.4209981	5.3138767	4.9167648	5.0365756	6.6764814	5.0616434	3.93992194	5.195068	4.6387394	3.62376799	3.6652458	3.76781832
DNAJC28	4.2592821	2.704478218	4.14498969	4.00773793	3.779412	3.3701571	5.0580452	3.3494674	3.9272112	4.7770414	4.3621364	4.4836752	2.6929115	2.44729595	3.7449418	3.1102394	4.03312998	2.7248197	3.76809563
PADI4	3.8284965	3.251584437	3.55044121	3.64966981	4.154977	4.3647822	3.6929588	3.9094427	3.5539023	4.2617126	3.4764353	4.9069006	4.295712	3.57575593	4.7142613	4.270777	3.11345116	4.4622909	3.76875185
POPDC2	6.6312425	6.59382365	6.21528999	6.43118573	6.530398	5.6133111	6.1595399	6.6831891	6.816853	5.106983	6.181943	5.5824296	7.0929013	6.24627519	7.3461728	6.7259247	6.0281517	5.9530415	3.77156976
PDC	4.5713577	4.40201985	3.92229394	4.56787436	3.962725	4.2003017	4.3380211	4.7457736	3.786008	4.3348347	4.768778	5.9354267	4.1455431	4.12785181	5.0132078	3.6790936	1.49303033	3.7501969	3.77314
NUP62CL	3.9890893	3.074951884	3.13629112	3.60928838	3.077883	3.2447719	3.6929252	4.3529929	3.4937203	3.1647168	4.2831116	4.2039356	4.6673312	3.62524694	4.5022275	2.951491	2.97892916	2.8658994	3.77363095
STATH	5.7003297	5.627726466	5.45894493	5.64843467	5.50529	5.8127579	5.959987	5.4356991	5.2447447	5.8494144	1.5872163	4.5537939	4.7050607	5.6152365	6.1353212	2.575712	4.36472756	4.9703128	3.77384855
DCSTAMP	5.6737988	5.957428846	6.24487335	5.9545694	5.995876	6.8454304	5.4183507	7.1159204	5.1900141	6.3454377	7.6005313	7.1029307	4.6200735	5.07278172	6.0528661	5.0942085	3.55014941	5.7514385	3.77907413
KCNJ13	3.0748609	3.308700025	4.2718659	4.84606983	4.637811	2.2103795	2.883749	4.4991558	2.51713	3.7222677	4.1896636	5.7591244	2.943813	4.18395694	3.3373813	2.9302424	2.82417739	2.7565815	3.78089793
TTPA	5.5603803	6.242678429	5.59832101	5.86952627	5.847228	6.0112833	5.9163571	6.2231254	5.9292052	5.9393089	5.3706256	6.5689236	6.267453	6.18858455	6.4422429	5.4931389	5.50917081	5.4343822	3.78279317
OR10H2	4.384517	4.308497679	4.55943194	4.46082574	3.528222	3.753187	4.1651331	3.7965227	3.6578266	5.0508521	3.9321908	4.934437	3.494504	4.19364319	4.1701227	3.8605274	3.77735491	3.8531613	3.78511733
CLCA2	4.9151417	4.840403215	5.33766571	5.23724553	4.864191	5.3676032	4.8359395	5.1628674	4.9565329	5.137942	3.8458486	6.046132	4.6167933	5.51620067	5.4501074	3.2706339	4.65332325	4.8057545	3.7869433
C16orf3	5.7582942	5.432947634	5.79961147	5.65677444	5.332182	5.8041486	6.1282886	4.5058569	5.1623973	5.7153279	4.2118404	5.2260934	4.6957874	3.81902665	4.3767971	3.0939447	5.76673306	3.8912059	3.7891125
TLE6	5.8769121	5.553309949	5.75155526	5.70070934	5.429747	6.2140583	6.0100884	5.3748453	5.4571385	6.1138794	5.1661376	6.9558232	5.5091142	6.33202926	6.0325608	4.2808145	4.90385945	5.4907739	3.78963143
BPY2	3.3634988	3.906274014	4.80297141	3.43320409	3.758091	5.4573599	3.6232246	4.5379032	3.6576368	4.2972914	3.7002259	5.4177963	3.5920805	4.17414509	3.7002259	3.6006933	3.90880676	3.7397531	3.79333264
ERV9-1	6.3958327	6.230096004	5.60819908	5.94810221	5.843551	6.5975596	6.3397416	4.6495055	5.8726403	6.1786392	5.0501194	4.4078252	6.1307359	5.07812065	6.8393693	5.453155	4.47020251	5.6359009	3.79368235
NPHS1	4.5445474	4.126354127	3.73197948	4.2753826	5.431013	3.8661983	6.0100573	2.6975106	2.6452708	4.0367896	5.5824999	5.0738605	3.8537072	4.83905446	5.5539327	3.8097735	3.35972457	6.6863312	3.79482644
NR5A1	5.6407081	4.167144801	5.60181916	5.83928497	5.574279	5.8052097	3.6296165	5.4373403	5.8149328	5.2203788	5.4916577	5.526133	4.1232983	4.04303791	5.8771818	4.244199	4.38108107	4.3403297	3.80172678
ERC2	4.306055	6.488785919	6.15222574	4.42337007	5.503092	5.1986739	6.9156432	5.8709579	3.619865	3.7080934	4.1497092	7.0274156	5.6583146	5.49289268	4.7081134	4.774987	5.38621376	5.097442	3.80283307
MYL1	5.6953241	5.644405497	5.51125921	5.69044742	5.894733	5.1684004	5.6873896	5.4345637	5.5216714	6.0524537	5.3639538	5.5146479	3.4907564	4.69621649	6.7487524	4.2867613	5.74506826	5.5812263	3.80492466
HAVCR1	5.5864766	5.206653528	5.82244399	5.89305924	5.841969	5.9074209	5.8672175	5.1598531	5.2522355	5.8322134	5.0598678	6.8508692	5.2547255	5.44556337	5.7399105	4.8490081	4.36546995	5.2655665	3.80625447
ADRA1B	4.1899616	3.450909578	5.11715013	5.27121343	4.748063	4.2757149	5.2549457	5.0788324	5.1904276	4.836969	3.6146685	4.7803182	5.2911938	4.1388627	4.7841208	3.7056945	4.150693	3.9688631	3.80635272
HTR2C	4.7358606	4.831719092	4.76116119	4.87709061	4.729479	5.0411781	4.6781618	4.9158322	4.925288	4.443369	4.3083293	5.4536548	4.4461441	2.67360194	4.671368	3.0457602	3.76189027	3.9589935	3.80725014
TAAR3	4.1730196	5.232926132	5.07899599	5.39221533	5.366648	5.6815304	5.2420629	5.3626649	4.5417518	5.4813901	4.4749532	5.0801874	4.3421272	4.59224819	4.0831772	3.7126019	3.73632205	3.8421341	3.81268558
RBM12B-AS1	3.6520927	4.266055996	3.62511343	4.61080525	4.337034	4.3547794	2.7034402	3.5586698	4.1074696	4.2554344	3.9957999	5.1784274	3.92708	3.97552545	4.0024953	3.876951	3.89145216	3.8623026	3.81744319
UCP1	5.8190197	5.787630586	5.62111121	5.92877994	5.30379	5.6974345	5.5801523	6.0931287	5.3237984	5.3174223	5.6392376	5.0102398	4.4647307	4.11248158	5.969677	5.0486579	5.39771659	3.9528385	3.81847524
MAGIX	5.2640491	5.034395059	5.66331174	5.50917246	5.603301	5.4134193	4.9536134	5.5141964	5.0625936	5.7945439	5.2069834	4.5941307	4.4346383	6.0166539	4.444243	5.2812073	5.69931193	5.5224559	3.81903684
DIAPH2-AS1	5.7026486	5.699425639	6.16517252	6.0220746	5.907659	5.8210664	5.6043341	6.1270533	5.9837182	5.9785305	5.4285672	6.5807661	4.9543818	4.74170064	6.528819	5.0405737	5.56212962	4.8393077	3.82267186
KIF18A	3.6057126	3.94288462	3.58594728	3.70870355	3.730375	3.4897342	4.1533338	4.0268674	3.7059208	3.9631951	2.8016566	3.7911257	4.2895651	2.66784427	3.2273824	4.4149471	3.95808533	4.5254703	3.82295457
CNTN6	4.1549931	3.156610523	3.24362258	3.80840195	4.194352	4.9303255	4.4733989	3.8870882	3.6070551	5.3983742	5.6692408	6.022667	4.6067617	4.52782822	5.0823098	3.706004	4.1129027	4.5412874	3.82816169
KIR2DS2	4.8553211	4.656913363	5.10364009	4.87323984	5.136558	5.1789402	4.4724792	3.9687504	4.1079236	5.2405699	3.059787	5.8557061	3.6156111	3.50005674	4.4630702	3.3643028	3.25886628	3.6070436	3.82956902
PGAM2	4.8268674	3.192172328	4.45383651	4.32119722	3.78571	2.9146504	4.8601818	4.6661142	4.1436054	3.8480256	3.8593897	5.6038942	4.0939671	4.33808316	4.183891	3.6481505	3.66490378	3.8738725	3.8299805
SMG7-AS1	4.7187782	4.489720449	4.90366806	5.18621064	5.177428	4.4413685	4.5974594	4.161664	3.9474648	5.1791323	4.4403721	6.1166524	5.0290266	4.48278227	3.5493938	3.088346	3.7401743	3.4244118	3.83052234
SOX11	4.8151169	4.22472924	4.84824986	4.9986749	4.550846	4.7656608	4.7326505	3.2506856	5.3504343	3.6881936	4.1588592	5.7639358	4.0993873	4.27629874	4.2852224	3.4543547	3.91391072	3.8503929	3.83102282
PDE6H	4.8375956	5.000651953	4.12457697	4.47479667	4.511187	4.5299411	4.0006657	5.1721214	4.2325793	4.2714568	3.1917172	4.5202676	4.2472736	1.90389747	5.6906298	4.1336285	1.56120291	4.8787862	3.8322834
LRRTM2	5.1332183	6.158372924	4.55064667	4.89851171	4.22416	4.8489781	5.2106423	5.5528241	4.5288669	5.315145	5.9398344	4.7733139	5.6064499	4.24787293	5.9262402	4.9211302	6.02361023	5.7092476	3.83285782
ANGPTL7	4.1179183	3.311258467	3.61237729	4.67728778	4.695048	5.4005914	4.7525375	5.2747761	3.4257125	6.0776175	4.8836495	6.0389763	5.6369592	5.5531238	4.9590879	4.0924675	7.78118145	5.2432228	3.83287305
MYH2	5.6972001	4.952955381	4.25827294	5.48486369	5.451294	5.0140242	5.7165119	4.2605062	5.0792175	4.8212061	4.99623	6.6140599	4.9599696	6.11614028	6.2477519	5.4902981	4.14218199	4.5540071	3.83515393
CR2	3.5512494	3.53456928	3.54964353	3.78993302	2.415167	3.1600744	3.4270972	3.8188658	3.6012861	3.5137888	5.3056509	5.2491298	3.8808646	3.18392551	5.4888319	3.6341652	3.59150187	3.2402477	3.83770815
SHANK1	6.0417096	5.186657798	5.10718871	5.25693021	5.530624	6.4173779	6.247342	5.6483079	5.3804529	5.3489135	3.9297274	6.8442578	5.27656	4.31786865	5.4537829	4.8575267	3.98352638	4.1456881	3.8377852
KIAA0319	5.2771215	5.358301401	3.1750468	4.32863537	5.784492	4.7896092	5.2115953	4.6875357	5.6303217	5.0197943	3.9905849	6.7581653	4.2691528	4.15711536	4.9686233	4.0419621	4.39797345	5.2967333	3.83906652
P2RX3	4.2382995	4.652077915	4.11503122	4.65109797	5.103524	4.1396441	4.5220735	4.6246144	5.8016653	3.9265082	4.2349689	4.4226515	4.4323956	3.54049561	5.1277501	3.4474572	3.29558019	3.5672761	3.84041942
KCNC2	3.6190983	5.587611729	4.87988884	4.9403938	4.136196	5.2609525	5.0484551	4.4415833	4.3024113	5.1778606	3.6229288	5.3236232	4.982806	3.84884998	5.281503	4.68456	5.27346665	3.8197136	3.84162086
IL12RB2	4.3689744	3.856064169	3.88909336	4.7346514	3.499722	4.7465018	2.2570459	3.8723215	4.1388649	5.7718552	3.8008663	5.2250635	4.9327896	5.76089596	3.1392894	3.7782687	4.53474086	3.3065417	3.84502648
KCNK2	5.259205	4.705966785	3.87393236	3.06524003	5.761583	4.4058935	6.3298619	4.3744599	3.5754068	4.1089782	3.9668306	4.7048215	4.860584	5.74513908	6.0562529	3.8115651	4.09480341	3.7271805	3.84834863
VENTXP1	3.0771481	3.904398867	4.81932477	4.87247263	4.72157	4.3843751	4.5326305	4.5268872	4.3107642	4.4452498	4.1012159	4.3469419	3.5477349	3.53877155	4.6882977	3.9539102	4.45332337	3.8742041	3.84904498
GSC2	4.368759	4.645958856	4.74293963	4.04113886	4.030391	4.3409529	4.0978504	4.2777172	4.4210233	4.1499024	2.6652032	3.8922427	2.1126862	4.89921806	2.6151644	2.987121	4.0130953	1.9871622	3.84959899
AK021933	5.3741702	5.388144151	5.49654424	5.49243793	5.517735	5.3910242	5.458154	5.4785953	5.608165	5.6218489	4.4882433	4.5896028	5.0636315	3.82816867	4.803497	5.29866	4.96814696	5.1736453	3.8501241
OR2J3	4.2986359	3.906192641	3.52787483	3.81512391	4.307653	1.2761366	3.3131968	4.5707306	3.4923254	4.3397071	3.1501552	6.1204338	4.2391882	3.96100634	3.4922954	3.1848365	4.13662506	4.3246107	3.85013612
ZFP2	6.2875084	5.930144179	6.48547276	5.64924389	5.273991	6.2223326	5.6265228	6.1388882	6.4853379	4.6813716	5.372218	5.2761031	5.5156312	5.99514342	5.5670353	6.3796379	5.45996469	5.8654646	3.85154164
CASC5	3.6815361	2.9755966	3.39412351	3.13259819	3.249039	3.3388006	3.4802647	3.5026052	2.9076594	3.7612204	4.2249391	4.985147	4.5347016	4.27182823	5.3083636	4.3934287	4.77336567	4.4039914	3.8532638
KCNN2	4.659048	5.103823217	5.54167817	4.8752727	3.611753	4.8578733	4.8474185	2.7309965	4.706083	4.4585848	3.868674	4.2565084	4.962382	5.49597739	5.5640396	4.7797994	4.27287062	5.0345286	3.8542483
SERPINB10	4.3757772	3.709242821	4.63020955	4.85618832	5.169337	5.0697057	4.8979151	5.4079498	3.8030873	4.664691	5.9165759	5.3823776	6.0168363	4.73168426	7.2837645	5.3848814	6.34594081	6.0376706	3.85497266
C14orf105	4.4966295	4.124368364	3.83094076	4.17996547	4.494829	4.651418	4.4304471	4.0813149	4.4692695	3.3781148	3.8566203	5.102386	3.9336688	4.95224201	3.8566203	3.7978821	4.29393525	3.8053565	3.85662031
SRD5A2	6.0386432	6.057973063	5.58224621	6.47052332	6.126954	5.7573171	5.8055477	6.2574909	6.2180011	5.912913	4.9537469	6.7221891	6.0248299	5.83733733	5.9859499	5.675717	4.69313209	5.247457	3.86226965
LPAL2	5.4594451	4.330269317	4.81615695	4.7121182	5.312347	4.7070332	4.4991187	5.1806318	4.9168855	5.1694787	3.9795484	5.3878942	4.102867	5.1809718	5.3653328	4.3953813	4.01218726	4.07533	3.8627049
GPR110	4.7511596	4.69245832	4.51758066	4.50684709	4.550097	4.5533229	4.7721713	4.7704749	4.608503	4.5337164	4.149485	5.5562886	4.3363947	5.17177018	4.5253347	3.040049	4.42898199	2.8447404	3.86276061
SLC9A7	5.3814883	5.62477672	5.02564145	4.96352201	5.409691	4.519975	5.41131	5.7518313	5.0198451	5.5692472	5.0963496	4.6735706	4.9091839	5.38053925	4.2550594	4.0978228	4.12222636	3.8353773	3.86460055
ZNF385D	5.5332983	4.26801904	4.8009686	5.45915559	4.833508	4.4644136	4.0901674	4.6579659	4.2638332	4.5405665	5.1431339	5.2069218	6.3413431	4.18017551	6.7571372	5.4347105	6.14215998	5.3652481	3.86495941
SPTA1	5.4559979	5.461277123	5.26177352	6.16618151	5.403107	5.2485504	5.8065721	5.486594	5.109199	4.6534045	4.5897604	7.0190647	4.346325	5.43314795	5.4803837	4.5940617	4.36658058	4.3153983	3.86680906
SH3GL2	5.422368	6.79996158	5.64908154	4.08538784	4.426671	4.7666941	4.6122839	4.762868	4.6960114	4.3875662	3.2770994	4.6068884	3.8544684	2.97947113	6.3262935	4.2383293	5.20447433	5.1408725	3.86881571
GHRH	5.4828375	4.53346741	3.78265553	4.69222105	4.552789	5.2876536	4.6687283	5.0697497	5.7750828	5.9138278	4.5925534	4.9730679	4.9259445	6.09272585	3.8401352	4.1984189	5.71907613	5.7561127	3.86889628
CYP46A1	6.7176182	6.393383232	5.73095968	4.71205819	6.448225	6.9896233	6.6846994	6.4343914	7.4017601	5.3029991	4.5138825	7.4067931	4.9937612	6.6872007	7.3332041	4.3139023	5.77414843	7.161403	3.87025331
DPY19L1P1	4.5581189	4.862943487	5.29912526	5.59610019	4.240299	5.2946334	4.6300583	4.3929414	4.7863331	3.6763637	3.9267038	4.6783783	4.9535553	5.53156989	4.1321039	5.7284209	4.62835818	3.5415727	3.87043532
VHL	4.0840158	4.988078131	4.88652056	4.04948628	4.771622	5.4794369	4.3108204	4.5073412	3.8449127	5.0710234	5.1084414	5.8568982	5.3882959	4.00318173	4.5936183	4.79893	4.54522693	4.5135652	3.87378113
BCL2L14	6.5029139	6.595887861	6.56482723	6.75640645	6.510838	6.6142185	6.5270306	6.733527	6.4976995	6.671804	6.252635	7.7365075	6.5709636	6.59153181	7.3680543	6.3713272	6.59367992	6.0795154	3.8751183
SLC5A7	4.5057063	4.136340268	5.0950322	3.72252431	4.380992	4.2584079	1.597401	3.5048767	3.6517817	3.7492251	4.7334811	5.6755022	4.3405242	4.07654167	6.2906146	3.2939803	4.088816	4.5767259	3.87867178
GUCY2C	3.0825704	4.179773415	4.30184307	2.27080141	4.078131	2.679668	4.9170885	3.0184673	3.9580538	4.6215594	4.6504624	7.0441921	4.1075894	5.31144762	5.8702922	4.6504624	5.05969856	4.1898569	3.87871161
FMO3	4.5623188	3.663888812	3.92213086	4.16109997	3.783668	3.8489851	4.0708426	4.4120745	4.4528489	4.2503744	4.1192954	5.0752217	5.0643319	4.08584018	5.6038865	4.5456549	4.49557819	4.2236579	3.88476469
ABCG5	1.8673423	3.442722417	3.58667495	1.9375843	4.296987	4.6168157	4.6646803	2.6646841	3.9074852	3.3564676	3.0888168	6.1544946	3.0133534	5.27481191	3.666683	3.2176799	4.53467059	5.0478041	3.88704153
RPL23AP53	5.7522536	5.077548336	4.82231064	5.60025209	4.974444	5.9496573	6.3692973	4.55185	5.1926821	4.8906265	4.428557	6.2352693	5.7138802	5.9789252	5.8588464	5.3661305	4.43343953	5.2546873	3.88928618
RAB40A	4.0438397	5.198487566	3.78597315	5.42244019	3.049147	5.1920829	4.4688281	4.6929053	3.2222074	4.2618797	4.4213792	5.1873936	4.1944842	3.79550095	5.9363958	4.222776	4.11218196	3.7339286	3.89026906
GRIK2	4.8793236	4.549651927	4.93346449	4.1301613	4.291395	3.6962671	4.4152059	3.1861797	4.4980007	3.4844899	3.0194315	4.0714589	4.1266417	3.98119019	3.9878286	3.398967	4.41223372	4.8996697	3.89198974
TNFRSF17	4.267132	3.738271217	3.64595566	4.97218504	4.20389	3.5378243	3.9907309	4.8374234	3.4938771	3.4012738	4.2447048	4.7139339	3.8932477	4.30134171	3.4578237	3.3652189	3.42761116	3.3545528	3.89324773
RBM34	5.1312341	5.142710803	5.77024573	5.68798729	5.425208	5.6428029	5.6340379	5.1931037	5.2083257	5.5826413	5.2062696	6.3805802	5.3302999	5.34059768	5.0550146	3.6263213	1.03257766	4.7574195	3.89440863
OR7E19P	3.814942	4.485246934	4.38102804	4.07983455	4.35526	4.2424143	1.2441526	4.103829	4.0465228	4.930837	4.033637	5.2696228	4.059911	4.0533872	4.0920946	4.1235759	4.26580256	4.2257481	3.89457108
ERC2-IT1	4.8149358	5.657086117	5.52081641	5.62328703	5.768446	6.4174076	5.341638	5.2616733	5.6201869	4.3226187	4.2264888	6.318306	5.4954738	4.01754711	5.9095947	5.1623111	5.59568744	4.9994825	3.89702344
KCNA4	5.3345719	4.958806445	5.39804679	5.68653939	5.55412	5.1182944	4.0400243	5.2874923	4.5575205	4.7506175	3.7735301	4.7980666	5.3173112	4.71725438	4.1587624	3.9044442	4.22149838	6.0458976	3.89747462
NEB	5.4638256	5.166216042	5.07358923	5.50351278	5.703511	5.2373579	5.5026565	4.7042354	5.4716273	5.6533697	5.2350675	6.0932336	5.0839615	5.0654623	4.0590162	5.2596862	4.44026725	5.9784445	3.89758116
DSG1	4.7107848	3.965883574	3.47021403	3.22237016	4.36206	3.6083962	4.1356902	4.1915163	4.5149415	4.0101104	3.5202433	4.985941	2.6160636	3.32618774	2.7918045	2.8934314	2.31485432	3.5911024	3.90103038
MYT1L	4.36497	4.24542551	4.00964787	4.49927357	4.572652	4.4621153	4.9534032	4.1487989	4.2584406	4.1847782	3.906403	5.3214482	4.3573209	3.96072313	4.1003465	2.1213327	4.01948401	4.3317856	3.90640303
RP1-28C20.1	3.6274189	3.403584329	2.05168484	3.62428534	2.706608	1.0271496	2.4435303	2.966492	3.6963064	3.6972082	4.2402504	6.2726755	3.0297696	4.1898956	3.6425344	3.9621616	1.83062678	3.1749089	3.9078116
IL12A	5.4716512	5.479050449	5.02591301	5.52516649	4.93603	5.0630358	4.9173476	5.1985079	4.9363423	5.6727647	4.1473366	5.8482162	3.3632949	4.77915669	3.6552456	2.349778	5.46100943	5.3091821	3.91183759
CCL25	4.5226602	5.405312668	5.23876195	5.15779771	4.31241	4.9449703	3.284034	1.7466263	4.7083832	5.7775079	3.5879538	6.1294662	5.1916217	2.44944081	6.7249244	5.6132378	3.93945212	5.4797113	3.91206739
IFNB1	3.9083809	3.734961156	4.98162674	4.83750878	4.066109	3.9935463	4.525426	4.1911677	4.2898775	4.8926123	4.1699346	5.4479154	4.4765682	4.26675273	5.4209444	3.6167627	4.37291491	4.1036374	3.91267721
LOC100507630	4.6213495	3.519661964	4.41393045	4.29941523	4.409761	4.8716163	4.6028696	4.4935342	4.8897113	5.3628404	3.8748366	4.7442479	4.0735367	3.81687887	4.0359259	3.9907703	3.94415557	3.8533744	3.91682636
PNLIPRP2	3.3781538	2.863285554	3.51898708	3.31097926	2.260742	3.7929709	4.4997339	4.1058732	3.6591623	3.0376077	3.255678	4.7757604	2.7820813	4.05574275	3.3197031	2.8702376	3.06959846	2.6881856	3.91775143
KCNQ4	5.6467308	5.353391532	5.88275083	5.42139672	5.61381	5.6447071	5.1795458	5.6786586	6.1828392	5.1421782	6.3267011	7.2087065	5.0392584	5.94586289	4.9747462	4.6629569	4.18705906	5.4269589	3.91870414
PPBP	6.7061207	3.990443421	4.77686793	5.86716725	4.996934	5.3859785	4.7533878	5.0251281	4.8869356	5.944452	5.9086546	4.1553467	5.9121436	6.63860812	6.4390282	5.8185709	6.01307099	7.0617805	3.92608062
CD101	6.5633668	6.217504395	5.84513252	5.56113888	5.751322	4.9506035	5.9596595	6.0804568	5.7229134	6.0236851	6.4759724	7.2858424	5.9444459	6.52191101	6.454813	5.9308883	5.72830907	6.4017445	3.92730771
DIRAS2	5.2820325	5.032912935	4.76909874	4.60708797	5.019602	5.0529475	5.3928483	4.5694409	4.9205569	5.0226868	4.1785091	2.7919722	3.3668575	5.35160852	2.7768661	3.9280699	5.23209088	4.0335169	3.92806989
PCDH11X	5.7304202	5.35524889	5.9792733	5.49813933	5.794747	5.5796978	5.4320682	5.3860476	5.7637638	5.7718268	3.8725252	5.7614123	4.6930697	4.86060132	3.4535148	4.2138162	5.20724219	4.8241981	3.92846941
FSCN2	4.3915801	5.022362163	4.39694817	3.38206638	3.998978	4.3133534	4.504656	5.3141959	4.1687793	2.7220622	3.8655235	5.6923121	3.9293319	4.13576303	4.1946516	3.8655235	3.91539415	3.8727543	3.9293319
DOCK3	4.093037	4.108768653	3.93808116	4.90768	4.190524	3.934515	4.8570441	1.3372124	3.9907385	3.4839646	4.3845562	5.4703898	3.9022682	3.90226819	3.9371932	3.8223209	4.02422882	3.8519078	3.93027548
RS1	5.0851407	5.100185196	4.44422715	5.64011226	4.311693	5.2637633	4.5414204	4.0462477	4.7162311	5.0054695	4.4931488	6.7030393	4.5738218	4.51601419	5.5792982	4.0888001	5.30776366	4.8325036	3.93101184
C5AR2	3.6239502	4.963589947	5.28460511	4.45863636	3.970408	4.3708573	3.3271699	4.2060539	3.8419467	4.8286019	3.6060366	5.2565547	3.5714242	5.37418099	4.3860153	4.2448892	3.95383676	5.6373267	3.93353906
OR2H1	5.101854	4.884489591	5.44439236	5.13924772	5.358103	5.3735651	5.314389	5.1885219	5.076351	5.8486501	5.1313797	6.3652691	4.8585001	5.83247354	5.3197915	2.8807702	6.26090963	4.7118216	3.93992958
HIST1H2AL	4.2541341	3.992372335	3.20270177	4.2156179	4.01389	3.6589435	3.8728236	4.1016985	3.5229429	4.6835985	4.7866821	6.9303214	2.7501803	4.93662458	5.1679636	2.1917746	2.91068857	3.6993406	3.94161107
GBX2	4.0036348	4.617262334	4.74641254	4.90016041	4.093182	4.3624653	4.2437593	2.907072	4.7952932	3.2909979	3.7947817	5.9497676	3.7490411	3.68570649	3.7644497	3.7256152	3.64466227	4.1401395	3.94433587
ZNF132	5.3271562	5.39325914	6.18008748	4.48147224	5.307973	6.0241521	5.8618297	5.9220418	5.8032001	6.0234913	5.3044987	6.0351525	5.544519	6.15821785	5.8935336	5.5422609	5.70453028	5.3018315	3.94781541
LOC100293211	5.0880878	4.743336637	4.47499935	4.91446908	4.880985	4.6479537	3.8416578	4.6880913	5.1156391	4.3055797	4.2510971	4.8044704	3.2410335	3.93484271	3.7769068	3.2020134	3.59092654	3.4787996	3.94837884
LINC00472	4.7782441	5.129254596	4.9413207	4.32471076	5.003179	4.5976564	4.7537519	4.9272168	4.5852236	4.7771949	4.5850417	4.777109	4.6944346	4.82230787	3.0771624	4.9702049	4.107561	2.9874114	3.95356666
NEUROG3	4.6044124	5.614704736	2.86495092	3.81044108	5.360382	4.4819968	4.4232876	4.5087449	4.8769939	5.8920913	4.5686057	5.8891449	4.063774	4.36622088	5.0714588	4.0194825	4.10674617	4.0065739	3.95375274
SCN4A	4.3644886	3.933037278	4.82217046	4.5585361	5.423554	4.705121	4.5947191	5.564365	4.0701014	4.1519225	4.5644174	5.6858059	4.3602139	5.42309774	4.5376008	4.3082757	3.98343792	4.8305471	3.956696
KCNA3	4.1009562	5.265081446	5.38250269	5.12274087	5.033997	5.1986676	4.9936335	4.1875763	4.4088229	3.832466	3.596378	5.9078283	4.159603	3.97981954	4.4395238	4.9714924	3.89833389	3.8485846	3.95987553
RP11-348N5.7	4.1647273	5.423752893	5.48498127	4.60400497	4.603271	5.6888939	4.8250301	5.8220886	5.2011475	4.4844904	4.7619707	4.3779681	5.0299789	3.73176242	5.196938	4.2731076	4.91966462	4.7888455	3.96509645
PP14571	4.2686137	3.901345135	3.2602224	4.12936333	3.176047	3.9998866	4.7977453	4.1778669	3.9709842	3.7944938	4.7401954	5.0628226	4.4996119	3.20566313	4.8666653	4.4670965	3.50922851	2.4159439	3.96674911
KIAA1661	4.7350073	4.895507543	4.24150068	3.88276298	4.288713	4.2089344	4.3972413	4.9368707	4.2160456	4.5549708	4.1115683	5.8885286	5.6917945	5.48865275	5.311545	5.1504654	4.65647891	4.0663013	3.97126986
SERPINA2	4.724767	4.819463996	4.43190887	5.22833303	4.60809	4.8003388	4.8320309	5.1673287	5.1231829	5.1774042	3.6530193	5.2786149	5.3078664	5.61495427	4.3236864	3.6612849	4.8245889	4.8392341	3.97155694
MBL2	4.1967304	2.87950464	2.96889022	3.91672761	3.52299	3.588739	4.6335153	3.8580771	4.0755871	2.949673	2.7352483	4.8174435	2.070873	2.23490858	3.0692415	2.8262702	4.42943173	2.2998752	3.97205177
AMPD1	6.5547396	5.882604234	6.08933633	6.84030886	6.178957	6.3609447	6.6216984	6.1844111	5.965091	5.8528483	5.4792054	7.1629948	5.7367337	5.30611705	6.7139924	4.8602346	5.65038525	4.3038852	3.97424173
CETP	4.539644	4.601789383	3.87921244	3.16056131	4.418037	3.9502025	2.6386151	4.65145	4.3171692	4.5373215	4.3514539	5.3396665	4.0868068	4.1303459	4.3249298	4.0868068	4.4480196	4.1903502	3.97525339
IL5RA	5.649181	5.428894624	5.68381292	5.65663458	5.666503	5.6194961	4.6624619	5.6626156	5.3166673	5.5899204	4.0483534	5.8518205	4.9021286	5.03308881	5.2908981	4.4695932	4.97947635	4.8460425	3.97719416
ETV2	4.321016	4.580993047	3.8226704	5.05662084	4.398661	4.8961056	4.3666995	4.9184587	4.9821825	4.6975092	4.4834506	5.6603537	4.2553539	4.22763178	4.2276318	5.1300366	4.08041912	4.5476391	3.97765367
RAG1	5.0316722	5.335673643	4.3222257	4.31252862	4.501392	4.3092184	4.571299	4.2464456	4.3847249	3.5133752	4.8668886	4.3699873	4.6848809	5.52480948	3.1591409	4.8308175	5.45543349	4.1937517	3.97983538
SLITRK5	4.4177823	5.987676597	4.50822735	4.40475609	4.366606	4.9533482	4.3699481	4.3089214	4.6698857	4.0301245	3.8688872	4.6582482	3.5180123	4.68407073	4.8027513	4.0910371	5.30937526	3.6196355	3.98076539
CRYGEP	6.0571945	5.577679865	6.22470925	6.16119042	6.234217	4.7816066	5.0524637	6.0650019	5.8931329	5.8959309	5.3480091	6.2236104	5.2138398	5.41558586	5.7168136	3.5599191	5.50102969	6.1490972	3.98591573
RP1-8B22.1	5.5936764	5.338257646	2.41600732	5.96446305	5.882492	5.4039109	5.2599171	6.0576546	5.4528001	5.3673708	4.0062836	6.5480951	4.1360717	5.93288213	5.645864	6.2723645	5.57569139	3.9265154	3.98675121
UNC5C	5.9919086	4.391794342	5.77844831	5.18376442	4.831655	5.45375	5.9411495	5.5979128	5.3801956	6.3759343	5.4466414	5.2630177	4.2031925	4.38412944	4.9616486	4.7605776	5.16162623	4.8646133	3.98970542
MAB21L2	5.145204	5.50476788	5.06673312	5.54428372	6.749593	5.3398885	5.0939698	5.4102045	5.214492	5.1718277	6.0138492	5.8615907	5.2672468	5.18503587	5.7766014	4.9903724	6.02990467	5.0917499	3.99226361
CHRM2	6.5011812	6.411584671	6.2564322	6.51359143	6.18118	6.2337515	5.9353545	6.4321069	6.3181579	6.3586187	4.9592643	4.1440583	5.5070531	5.77394472	6.7442478	6.3256051	5.65081417	4.9046726	3.99524739
DCHS2	3.5137027	5.159546024	5.44119278	4.28493859	5.71303	4.7259686	4.8955496	4.6412902	4.3543472	4.6331453	4.5711979	6.2356356	4.4668091	4.83093882	4.4042843	4.2704666	4.45261897	4.8491087	3.99824349
FOXC2	5.6521358	4.891202494	4.6076275	5.15959282	4.517002	5.3416994	5.3199225	6.0529194	4.9698947	4.7730826	5.5451933	5.0068107	3.8211863	5.00681066	4.1732931	5.7276441	4.48435793	3.9002175	4.00145215
FRK	5.654607	3.943766246	4.60143677	4.75251037	4.947109	5.1449607	5.0483786	4.921913	5.2568244	4.7664607	3.6637872	5.0292552	5.0797234	5.62972853	4.929588	5.0578605	4.7811829	3.596053	4.00146635
SPACA1	3.908646	3.919464146	4.55286615	3.85252254	4.769697	4.3007974	4.3530924	2.8357209	3.7328129	4.254162	3.7928186	5.5173892	3.7928186	4.19775803	4.1805719	3.6419364	3.43527731	3.9632978	4.002946
CABP5	4.7776569	4.700741463	4.51065071	4.5606161	4.108235	4.8696638	5.0443775	4.2854649	5.4763965	4.8132089	5.1783317	5.7813357	4.1228127	4.18166887	4.8302686	4.510322	4.22708395	4.5993627	4.00390516
BAGE	4.7884348	4.836308102	4.79344361	5.00800552	4.50806	5.1645396	5.0743378	4.9924647	4.3977774	4.6270393	1.8482743	4.7954627	4.4557269	4.19746712	5.4532271	3.5608423	4.93090727	2.6631492	4.00405926
SLC4A8	4.8626335	5.753430477	6.17779996	4.58448184	5.245261	5.6535667	6.0114	4.5123183	5.4568199	4.4886929	5.3981284	6.3293098	4.2320524	4.38436061	4.2810637	5.0383408	4.52211374	5.3168925	4.00452618
SLC29A2	5.5309767	4.714050182	5.57628258	5.76525689	5.61195	5.6884491	5.6639331	5.8563524	4.9825082	6.1849588	4.3335912	5.4590205	6.1047622	5.73337614	6.1537164	5.7314229	5.48938858	5.0338064	4.00535734
SLC1A6	3.5662817	3.896029394	3.67999154	4.50855117	4.506549	4.4916407	4.4923831	4.582685	4.3298551	2.3226873	4.3290158	6.4821015	4.1935894	4.24381981	4.5971943	4.0378077	3.99933701	4.1178002	4.00582046
ZNF41	4.3908941	4.178264977	3.88916657	4.40565189	4.440949	3.6646672	4.6522176	3.1264801	4.2254371	4.8903161	3.1807705	5.083744	5.1903178	5.22416196	3.3740544	4.8436044	4.63718426	4.7460257	4.0066122
SLC6A14	6.2738057	4.866818175	4.55874863	5.10779116	5.562436	4.6561901	4.8129352	4.462342	4.6054024	4.4474769	3.7861838	6.5340701	3.6685225	5.20064109	4.4552167	3.3598615	4.35721089	4.0598214	4.0090892
LIPC	4.7936212	3.538090068	5.12230175	5.11189485	5.015884	4.6565352	4.0463102	5.0101636	4.9773157	4.1142359	4.4756136	5.3449833	4.249402	4.20897157	4.2942621	4.1972088	4.49975561	4.5187825	4.01490327
SEC14L3	3.7740673	4.073305809	4.21275102	3.77157159	3.244953	4.3672894	4.5473812	3.8469657	4.9586642	4.4080423	4.0482282	5.2205906	4.0096354	4.06086641	4.0796185	3.9497385	4.00310165	4.0031016	4.01613962
AMACR	3.6070491	4.491878253	5.06655	4.96374884	5.013809	4.668362	4.8962582	4.0414251	5.1858416	4.5385517	4.2696603	4.9901219	4.2005114	4.5058029	5.871288	5.1080946	4.00348438	4.7918909	4.01963327
FSHR	4.8666209	5.184721505	4.3748138	4.29117315	5.071969	4.4780886	4.42808	2.8093023	5.1398212	4.0127202	4.1965281	5.8267118	4.0902247	4.72459306	4.1502463	3.900551	4.06549894	4.6350058	4.02118222
TRPM1	3.8403266	3.837341866	4.43155816	4.33639062	4.202758	4.8501029	4.4539007	4.2858957	4.1285426	4.2248183	2.8116447	4.6314775	3.5854277	1.50193118	1.4646672	3.5679633	3.61123411	3.5323872	4.02367379
CSN3	4.7200344	5.223613816	4.169739	4.76972319	4.390374	3.7905588	5.0505174	3.8883532	4.724165	3.6981995	4.2978835	5.4212916	4.4096175	3.99328122	4.0062667	3.6569379	4.36998093	3.8202575	4.02552832
AKR1C4	4.8879258	5.037548346	4.7252475	5.39321738	4.779203	5.5504009	5.2731947	4.2730591	4.5098107	5.2593213	2.7021694	5.1678532	4.9056326	5.28966987	4.5048552	4.0265626	4.64841327	3.8214923	4.02656264
NTN3	3.5139569	4.487073258	4.1097547	3.57547742	5.138459	4.8424272	4.4731746	4.4898966	4.8200819	5.8381063	4.4671367	5.0686097	5.4470356	5.34278021	4.2482452	4.3284296	4.58933676	4.1098909	4.02901256
TPTE	4.7395689	4.616370811	4.41189064	4.37532618	4.91888	4.8640002	4.5564943	5.1093602	5.1787076	4.8761512	3.8957711	5.0666926	4.2090743	-3.59814359	4.6518039	3.4480413	2.99150713	-0.9550821	4.03572607
WDR96	3.3099275	3.204155066	3.63990046	3.68242135	3.431355	3.7123649	4.0223865	3.5073274	3.8567329	3.5098836	4.071257	5.2903077	3.994522	4.02990827	4.071257	3.9801208	3.97286599	4.0087808	4.03688254
SYNPO2L	5.6428107	3.956190036	5.21726542	3.76645969	4.854526	4.4139076	4.8041656	2.9329549	2.7661656	4.9886745	3.607081	6.2196956	3.8138935	4.84075392	5.2714513	3.5189138	3.93467213	4.7699432	4.03979339
SERPINB3	6.2273917	6.057125172	6.22751243	6.37612051	6.357967	6.1573291	6.8188421	6.2847816	6.3886858	6.2353239	4.5371924	6.2966632	4.6958708	5.08967426	7.1797289	5.2025588	4.27016399	6.009662	4.0401638
CDH18	6.370541	6.495297365	6.52955854	6.31664213	6.567451	6.1301155	6.1653827	6.2390699	6.2213362	6.374486	4.2427847	6.701994	5.4107752	5.32683347	4.9487095	5.6660349	5.46175681	6.3112618	4.04682543
NKX2-8	4.4588865	4.689782147	5.19440496	5.31830066	5.389716	5.9512088	5.3434026	4.2544576	5.4064948	4.9865559	5.7230511	5.9932542	5.7759188	5.95979426	5.2142042	5.3182017	5.3624054	4.768941	4.04704152
TEX11	3.3286012	4.863946015	4.38983437	4.63188892	4.688697	4.2944216	3.559114	3.9288869	3.9677554	4.4412263	4.3058383	5.149787	4.2467756	4.65463058	4.1148674	3.5305921	3.9496108	3.8806447	4.04724662
LOC100507388	5.3826815	4.206730024	5.77168184	5.4450529	6.154716	4.9872792	4.7364384	4.5770699	4.9403188	6.3970649	5.3436504	6.6936968	4.2688175	4.56515648	6.0887696	4.2902296	5.1522905	4.4651551	4.04778655
GHRHR	6.2685997	5.579351342	5.51706892	5.52051282	5.308025	5.8621146	5.4465807	6.0017631	4.6866675	5.7321211	5.4526266	6.5519304	5.3095943	5.51461091	5.5341957	4.1471887	5.36111546	5.2323832	4.04797425
MYBPC2	4.8511949	4.643816851	4.9345154	4.31022638	4.549066	4.1748764	3.7526247	4.7795613	3.7606664	4.7445533	3.9788627	5.2999267	3.8764453	3.93197113	4.3841701	3.9113986	3.89751874	3.8975187	4.04960195
PSPH	5.9568393	6.162417689	6.24845719	6.30691098	8.089702	7.4241791	7.4440938	6.0708929	6.2907023	6.5500571	6.3995413	4.5996997	4.0324672	7.64537487	6.9273802	4.0162908	6.25537662	6.7650281	4.06113524
CASC1	4.3410293	4.55600007	4.18246152	4.22661108	3.69683	4.1149469	4.9754346	3.5330398	4.6589763	4.1958447	2.3687454	4.2172436	3.5926484	4.24513673	5.485976	3.7410692	3.45611686	4.3257193	4.06280986
ALK	5.5660438	5.620108388	4.8340961	5.97297414	5.797306	5.3962936	3.9139707	4.5661145	4.6387652	5.3495066	5.625567	6.257582	5.3386954	5.9086887	5.1509557	4.4556006	4.34224844	5.0160503	4.06311169
IMPG2	4.7416471	5.45941857	4.96641525	5.41606702	5.269727	5.1158119	5.0727675	4.5839877	4.8072608	5.236967	3.2760925	5.4140469	4.2886197	5.26815755	6.1450103	2.1951277	4.87065574	3.4665242	4.06503308
CRP	5.3780903	5.490802194	5.59324123	5.30212045	4.743686	4.6276899	5.0114301	4.7480344	5.2837416	4.7283586	5.1141399	4.6521081	4.0868358	5.4905343	3.9848982	4.4824626	5.50095865	3.7370176	4.0651443
ADCY10	5.4340605	4.339455883	4.89440002	5.14479369	4.557698	5.0312922	4.8155425	5.0585281	5.4677336	5.1047472	4.9196504	6.4604318	5.3262752	5.28827534	5.4043068	4.1701419	4.96188328	4.1410293	4.06556875
KCNJ6	5.4758371	4.966527345	5.28194781	4.80179519	5.664082	4.7445035	4.4381044	4.9803344	5.7103156	4.8372334	4.1753837	5.1805872	3.6024571	4.06143954	5.1338743	4.2916627	4.2916627	4.286333	4.06766633
CDHR1	4.6482557	5.816093489	5.81412867	4.57812787	6.40372	4.8201497	6.3121148	4.3052663	5.1831902	4.3679204	4.4606346	5.7166821	4.2016431	4.19001702	4.2189084	3.9900024	4.05553591	4.0296786	4.06829283
CPLX2	4.8706712	4.959898066	5.06594031	5.34302781	5.25692	5.3714547	5.4572647	5.7704418	5.1064446	5.4859177	4.8720437	5.2201848	4.0755189	4.20050603	5.7171753	3.9989144	4.40729943	3.9923432	4.0692883
SLC19A1	4.256541	4.270461147	5.00811455	5.07484129	4.337882	5.5462985	3.9580518	4.1789484	4.1619268	5.2013975	4.1077858	5.2159348	4.131923	5.30354904	5.0034296	4.1016879	4.05195372	4.0199761	4.07080552
TPO	3.8158699	4.001445389	3.89173989	3.07771694	4.475468	4.2146321	3.7089033	4.2205109	4.4626723	4.9505328	3.7873739	4.9456889	4.2635122	3.79508089	4.0737953	4.2800828	5.38672293	3.9754782	4.07379534
HIST1H3B	4.3675509	4.24562546	3.66555387	3.657234	3.813784	4.4293895	4.7652054	4.0205999	2.8722997	4.0937079	4.0007068	5.0655376	4.0673395	4.02102175	5.1993161	4.418209	4.06733951	4.0142818	4.0738366
PDZD7	6.8188141	5.750671698	6.24622029	6.28098019	6.138358	6.1851912	6.323617	5.9862714	6.1805385	6.2486151	5.8369368	4.9082672	5.8694377	4.44497659	4.8370162	5.7503917	6.79144808	4.8260184	4.07560387
AL109706	4.8606563	4.302990802	4.36074905	4.17952578	4.898872	4.9963973	4.4392541	4.7545511	4.9968857	4.2321535	5.0180608	7.0212939	4.3296795	5.86156605	2.2168129	3.5119124	4.17747692	4.597305	4.07656959
CASS4	4.5347303	4.825772265	4.23165778	4.96626887	4.249911	4.8798142	5.0479334	5.0611407	4.5864771	4.5662202	3.5542272	4.2647386	2.8717913	2.91408065	4.7308124	2.9001215	2.70517404	3.8584841	4.07896542
OPN1SW	5.1012798	3.226810875	4.09848158	4.51821267	4.580963	4.5486733	3.1480945	4.4803051	3.8799925	3.9705935	5.5310062	5.6831825	4.0283445	4.74535776	4.3486911	3.8941895	4.02192488	3.9081804	4.0848704
ERO1LB	4.4793654	6.017054379	5.85529079	5.19539519	5.561496	6.3861232	5.7685404	6.2763149	5.1912328	5.4364755	6.2761753	5.4227575	5.5925522	5.46120079	6.4534964	5.8496282	5.85865656	6.1406221	4.08546179
MUC6	4.448189	4.464157089	4.53428189	5.51681139	4.744453	5.4814904	4.2663029	5.6215371	5.4736806	5.0657466	4.6856526	5.9061687	4.8719139	5.04320179	6.0767593	5.0960584	4.58047135	4.0290678	4.08551392
DGCR6L	5.7244844	5.800626031	6.1256787	5.69558851	6.091931	5.9099912	3.3673363	5.8016467	5.6084876	5.9161127	5.4856745	5.8483628	5.2007018	6.14386173	6.4535526	5.508785	5.21482466	5.3463694	4.08942954
NSUN7	5.8019806	5.967674735	6.20290753	5.66427283	5.822986	6.0371311	5.899169	5.7527098	6.0606523	5.8038743	5.8103097	2.6579947	5.3454003	5.0945053	6.1028616	3.9810253	5.41115469	5.2463371	4.0900535
HCN4	5.686288	5.752447635	5.40787338	5.75250369	5.806421	6.1966427	5.6922218	5.6946358	5.3442885	6.1634921	4.5254325	5.7294356	4.8226689	4.50723201	6.0517279	5.005589	4.74713218	4.096876	4.09077762
PRO2964	4.2742225	4.699908665	5.12295846	4.89547574	4.965725	5.4382336	4.348164	4.9120113	4.7243424	4.7587289	4.5015945	5.6898281	4.6905791	5.30427466	5.1400516	3.4085897	4.59488375	5.0008883	4.10233812
UTF1	5.32957	5.044315041	5.41699607	5.18417223	4.123115	5.1197062	3.8970364	5.4788417	4.8316837	4.7288047	4.9716774	7.1882993	5.3636978	6.02439785	5.351022	4.402488	5.4035279	4.4975689	4.109238
SLC22A11	3.3766404	3.571235337	4.48177861	3.98802919	4.463869	4.6992252	3.1045657	3.5218545	3.5287692	4.8335001	4.1596161	5.5757132	3.9629962	3.85729001	4.0990696	3.8718397	3.82774281	4.1175018	4.11138388
MCM10	4.1651874	2.874054367	3.2768782	3.26161617	3.384831	4.4158808	3.3204223	4.4431501	3.7032145	4.8669686	4.7966982	5.3023925	3.9372159	5.59299826	4.359585	3.7687984	3.95097262	6.3746707	4.11270071
GPR6	4.1791287	4.544883285	4.4652895	5.56409058	4.656089	5.519664	5.8632096	4.3250399	4.9132763	4.8904984	5.7778088	6.5556407	3.837367	4.44938365	6.2644698	4.3098434	3.98885067	4.1495112	4.11399188
SLCO1A2	5.5182108	5.397230807	5.8062731	5.65572915	5.651453	5.7658462	5.7515378	6.0223436	5.4184464	5.4491792	4.434492	6.3932024	4.2824007	4.97079127	4.6501082	3.4654413	4.76553175	3.7649006	4.12036371
CRYGC	5.3874009	5.346549573	5.28348228	6.56522669	5.093879	6.2317859	5.4100322	5.5327676	5.1205823	5.8686133	5.3834044	7.450755	5.5545108	6.23722284	5.5254874	5.4129625	4.98791523	4.7187964	4.12140581
GLRA1	4.9095334	4.959874931	4.92902014	5.57459242	4.105127	5.209092	5.394167	5.3596537	5.8530137	6.0369349	4.4930804	6.8197698	5.0391746	5.48856296	5.9070895	4.2142463	5.51377526	5.5563122	4.12186634
AKR1B10	6.4421314	6.354457317	5.773735	5.53543817	6.096764	6.1012738	6.1066534	5.9258971	6.333948	6.3172772	5.4412448	5.0414413	6.0205813	4.78666721	5.2216572	5.0979084	5.82258146	5.7597999	4.12517332
FCN3	5.3599764	5.928053042	4.75388105	5.73949041	4.995698	5.4916412	5.2471997	5.4737994	5.0711837	7.0344729	5.6153977	5.5550016	5.6880229	4.75029977	6.095463	5.2509799	5.61100956	6.4889205	4.126
CNTNAP3P2	5.544159	5.518179382	5.99594373	5.83719967	5.643283	6.0115908	5.5766977	5.6799977	5.7885499	5.4493839	5.1325811	4.4320409	5.486124	4.26881947	6.3699107	4.2742098	5.37511976	3.6179638	4.12706813
ATXN8OS	5.8837164	5.7381741	6.65994134	6.53022983	6.590548	6.1699143	6.238325	5.6375734	6.6633795	6.0799606	5.9833479	6.2539323	5.6122389	6.48169351	7.0746354	5.3079489	5.74424544	5.5821538	4.12740977
BTG4	3.8242701	3.899514761	3.61017421	3.42185979	3.475299	2.9760593	3.8182371	4.2582835	2.3992231	3.2089327	4.9173973	5.6903865	3.8790673	3.34623774	4.0583793	2.7613472	3.38659151	3.7144486	4.13143845
ESM1	5.5296732	4.973812203	5.08809338	5.08582486	5.698665	5.5559138	4.8315508	5.2951123	5.7213032	5.6658516	5.2481449	5.0537053	3.3830793	5.236907	5.3559565	4.7871531	5.19396769	5.0537053	4.13620779
SSTR5	3.7852757	3.81866998	4.05361106	5.30547106	4.789777	4.2082419	3.8602477	4.5538152	4.1471022	4.5196153	4.074126	5.3255618	4.2421524	4.47206483	4.0354253	3.9547629	4.00236231	4.264635	4.13640588
OR51E2	5.0998204	3.849671152	4.49139847	4.91828303	4.508805	4.388042	4.1422464	4.6121165	4.3006544	5.2354501	4.726245	6.1723027	4.7143669	4.75358615	4.4958632	4.5855348	6.10717714	5.6391334	4.14103934
STX11	4.5070587	3.994436622	4.34049646	4.41007269	4.459843	3.882353	4.7967244	0.5784221	4.6018083	4.5168344	4.0569569	5.4558766	3.6796231	4.25015499	3.7741082	3.6796231	4.00594898	4.1001557	4.14209862
ZNF155	4.5714331	3.437660292	5.40124198	4.93446197	4.554452	5.7326405	4.7282514	3.7043468	5.8917447	4.6000198	5.2909886	4.0572639	5.6154101	3.25305943	5.3409379	5.0340056	4.86101477	3.7577063	4.14275117
IFNW1	4.8431567	3.961102179	4.12259903	4.70703172	4.484605	4.3883368	3.8195181	4.4832865	3.4437983	4.4337972	3.7449247	6.0421518	3.9133898	3.89250001	3.5363091	4.4546271	3.97430338	4.5862061	4.14298319
ATP4A	5.1652307	5.123844827	5.14018164	4.78095955	5.296253	5.5486294	5.034182	5.4370132	5.8584283	5.931144	5.3091835	5.5178437	4.0063531	4.23739008	4.3298689	2.9165462	4.10817485	4.3351286	4.14457854
SLC30A10	4.8282404	4.962095476	5.56506322	5.18987632	4.918629	5.2072918	5.2670975	5.2849268	5.395428	5.3476437	3.6021974	5.894968	3.9781621	1.56611051	5.4245049	3.7948958	3.14045654	4.1583836	4.1525297
CNTNAP2	5.5170804	6.653337455	5.78663838	5.07136714	5.517588	6.2511017	6.1181825	4.9859983	5.3421008	4.9381396	5.191145	6.2174408	4.77302	4.91951522	5.1955205	4.6455654	4.88742095	4.8039154	4.15515442
MYF6	3.0117765	1.173200316	4.56572004	4.78265831	4.72282	5.0795409	5.1677327	5.1965349	4.9107201	5.0616118	6.2904889	7.0308896	3.9049135	4.65562409	6.233641	3.8626897	4.13518898	3.8338379	4.15864589
NPVF	4.530168	4.249021868	2.0769707	3.53692959	4.305266	3.7650331	4.4008391	3.2331168	2.906151	4.6748804	2.9873406	5.425195	4.0325582	4.13082396	3.5097786	3.3557406	2.97416466	2.5635138	4.16020828
CEP41	6.9584122	6.824395684	6.83273297	6.7913799	6.768366	6.8074044	6.7231081	6.889448	6.9095019	7.1179177	5.7868149	5.8996049	5.9393015	6.7106218	7.0360477	6.8983407	6.24773662	6.1168775	4.16328659
CA10	3.670367	2.845334875	4.0660534	3.22806961	2.282103	4.6939915	4.8345573	4.1366734	3.5153406	3.1254127	3.8272893	5.3749397	3.5942811	5.18824538	3.567881	3.3681731	3.67894738	3.7511186	4.16332438
MMP13	4.0736557	4.670456065	3.5088265	5.23327249	5.320884	4.381381	3.7754059	4.6173953	4.9822213	3.8944333	4.7742576	4.9502173	4.1331309	4.30282757	4.0631548	4.0566218	4.00326428	5.0522577	4.16384984
FAM224A	4.5953991	4.450166093	4.84380273	5.19138995	4.638234	4.0365754	5.0124874	4.3965	4.7522418	3.7647061	2.9853043	5.0263541	4.4591632	4.38093153	4.8488339	4.0106369	3.18267827	3.5652631	4.1645005
GPR85	4.5058611	4.864823667	4.78664959	4.30962398	5.401003	5.0010024	3.3992851	3.7121852	5.2014153	3.1694472	4.9796466	5.8379869	4.8522908	4.84507565	3.7280144	4.4621202	4.9429442	4.3645742	4.16463766
SLC17A2	4.4539871	3.349408319	4.15505169	4.93232271	5.01083	5.3274845	4.8791769	5.2637858	4.3170824	3.2118491	4.2334831	4.6729256	4.1412553	5.35556782	4.2446078	3.9974096	4.34104878	3.7150011	4.16487083
PRM2	4.6503763	4.405716992	2.85916301	4.22100969	4.433598	4.5071974	4.5406387	4.6848827	4.3887737	4.4347208	4.2582431	5.3735021	4.0749191	4.29118436	4.3548928	4.003832	3.99052208	4.0685995	4.16653513
GPR39	3.95494	3.926623298	4.341802	4.76072856	4.239055	4.9331081	4.2046147	3.3795921	4.0999721	4.2461478	4.1813375	5.2122716	4.2329126	4.29354334	4.2216098	5.3035452	4.33609107	4.4662957	4.1696216
CCT8L2	5.0425949	3.723182308	4.16613443	4.5117373	5.049212	5.1350748	5.1354578	4.2678021	5.7958572	5.2001736	4.6487094	4.9418526	4.103197	4.29112479	4.7018919	5.5152115	5.88603987	4.8686026	4.17439866
MIR3916	5.8427825	5.640269863	5.04695595	5.68829945	5.179794	5.4045231	5.2085947	6.2647585	5.2241735	5.6783219	4.3980557	6.608575	4.4224931	5.74338509	4.8583526	4.115858	5.06184377	5.2994064	4.17458632
SLC25A21	4.8675616	3.862003135	4.8603114	4.39094467	4.090235	4.3280266	4.1083616	4.7556831	4.220494	4.7688049	3.0968076	3.5602889	4.8585437	5.05888012	1.8128042	4.1400276	3.92427595	3.6121975	4.17496484
PLA2G3	0.4890944	4.825402596	4.3802234	5.01624923	4.609328	4.4917358	2.5750415	4.6314773	4.2842704	1.8142824	4.1637765	7.2005836	4.4037519	4.78943745	4.6962419	4.7318995	4.27000502	4.4281094	4.175334
RP5-1170D6.1	4.1481261	3.953707268	3.27939804	4.34157105	3.490839	4.5907266	3.3896784	3.4069365	4.8271187	4.0037104	3.8345879	4.8596935	4.20055	3.96954857	4.1509158	3.8108139	3.72861289	3.9551615	4.17594632
ONECUT1	3.9905625	5.032508127	5.14689744	4.34272981	4.984035	5.5449665	4.3733804	4.6640007	4.8541242	5.6670903	4.4403733	5.6888667	5.1060876	4.86599379	5.2055909	4.5602214	5.02507905	4.2723458	4.17749298
NAT2	5.0696151	4.277539379	4.7174506	3.6573483	5.127453	5.0800874	4.4985648	5.3512554	4.6011453	5.3858239	4.7180848	4.8401837	4.1257996	5.96062867	5.1486359	4.5176437	4.61494153	4.3683481	4.17883905
WNT1	4.9140849	3.057045834	5.8945325	5.57722225	4.719376	5.7187201	5.6054251	6.3731956	5.5856909	5.3348411	5.7767037	7.0911293	5.582413	3.3723305	5.830596	4.1511075	5.34766224	3.5600554	4.18002948
TPPP	4.8350741	4.384943287	5.39407737	4.70827681	5.27322	4.8599314	5.748209	4.6974082	5.8330811	5.0359614	5.7197898	4.9469915	4.2922431	5.80042802	5.1858619	5.8571828	4.42412696	5.6634128	4.18189806
DKK4	4.7981942	4.489782371	4.11843111	5.77925761	5.287909	4.9405737	4.3340592	3.8493072	4.4197538	4.6997281	5.0219202	5.5795346	5.6708356	6.03765533	4.1191945	4.172482	5.86856612	5.923134	4.18981591
NEUROG2	2.9094268	2.851799767	3.97639508	3.38235236	2.911557	4.5970427	3.9389824	3.6807221	3.9945021	3.7759776	3.0642148	4.8842808	3.418464	3.49492844	3.0000705	3.3887116	3.48558909	2.9735923	4.19043476
POF1B	4.2830583	4.157414332	3.36587014	4.2531227	3.314909	3.8598203	4.132264	5.1800743	4.41843	3.343632	4.862751	4.5881694	2.8328023	3.23722267	5.040631	4.6349314	3.03652636	4.7591019	4.19301459
CEP97	4.0132277	4.771345018	5.48303545	4.59430016	4.736184	5.5724148	4.3203066	3.4273981	5.8465143	4.8893246	5.719723	6.4434939	5.2382845	4.18753339	4.848933	4.9267395	5.54682036	4.5151691	4.1932692
TNNI3	4.8774744	4.850111458	5.47575229	5.17353534	5.586739	4.7413758	5.6516412	5.8395215	5.4327375	7.0003259	5.4290937	7.7777895	4.9025804	5.3421566	5.3949449	4.6322287	5.27400451	5.6079662	4.19537564
GPR75	5.7695378	4.824566569	5.43915793	5.1536509	6.366962	6.0121665	5.6156964	4.9139965	1.3731529	5.1618709	4.4481404	6.2309489	5.4113417	6.38125979	6.4235829	5.2435997	5.41134173	6.2587189	4.19574073
HUNK	6.5271791	7.005863585	6.33148125	6.64173981	7.048305	5.968179	6.2622167	5.9953524	7.1043754	5.6236484	5.6076527	7.3458596	6.3666066	6.62297003	6.5745565	6.1100279	6.30463442	5.8990637	4.19617175
CYP7A1	4.2551075	4.449128277	4.26698961	4.14084926	4.127461	4.5683768	4.8399848	4.2765082	4.6302807	4.1686653	3.535356	2.7054884	2.4805019	1.6735626	1.4996575	2.3012516	3.23585725	-0.3235316	4.19632339
KCNV1	5.3633282	5.379253034	5.48091959	4.7378935	4.675429	4.7048501	4.2947342	4.3177324	5.1389767	4.9448367	3.7867754	4.89994	4.4445775	5.21782968	5.1607743	5.6065575	3.8313333	4.7240245	4.19750124
ZNF205-AS1	5.4613747	5.255977298	5.51893541	5.73116816	5.138744	5.9288872	5.4599742	4.9472969	5.7323482	5.4337285	4.2918224	6.1073849	5.2085922	4.29712777	6.1209112	4.1048095	4.1871264	4.2376673	4.19851172
HRH4	5.4267285	5.509890497	5.77460392	5.32484873	5.641962	5.47269	5.5206321	5.5910144	5.601014	5.6721296	4.2605729	5.8014995	4.2929114	5.17731393	5.453671	4.080862	5.05065019	4.2468817	4.19933485
GPR32	5.8518661	5.932656401	5.46748733	6.12633121	5.880163	5.6427148	5.4864043	5.6553526	5.9005431	6.1726376	5.1578849	4.821049	5.6205004	6.21554464	-0.248984	5.020282	5.13732324	4.6656282	4.20001837
FAM205B	4.6408892	4.794945815	5.14816045	5.21361553	5.052901	4.844631	4.0862085	4.7189879	4.6088787	5.3780551	4.4485512	5.8460552	5.2056622	5.33240141	5.7332657	5.2168927	4.25512566	4.1652277	4.20524904
BTNL2	4.378602	4.40906387	4.62888771	4.7858407	5.179322	5.173351	4.9507841	3.6471134	4.6314535	5.0707863	4.6252697	5.8378304	4.3586124	4.72030935	4.7752363	4.1248402	4.57308134	4.1187852	4.20704574
OPLAH	6.2013985	6.064837964	6.20154016	5.88898596	6.776091	6.2529339	5.8842376	6.5227789	6.3446108	6.6505961	5.7173381	4.6685669	5.4422775	6.35698694	3.4219688	5.5263592	5.90004323	6.6893709	4.20739441
GUCY2F	4.644469	4.32342864	4.77017482	3.72873939	3.696686	4.5500877	2.9785421	4.6422424	4.4068185	3.6007794	4.053169	5.3066802	4.053169	4.44493288	4.053169	3.8781369	3.87096165	4.0594948	4.20924488
AC084219.3	4.6276805	3.023976324	4.37001958	4.49940374	5.264492	4.4517998	4.7967153	2.975231	5.6246645	4.5882102	2.7784361	5.7582059	4.1749353	5.35909388	3.6928281	3.2641259	5.24000066	4.668684	4.21478512
MSH4	5.5737085	5.424113496	6.22500835	5.39408924	5.606041	6.1124521	5.8194298	5.828906	6.1282455	5.3374136	5.1735959	6.4283068	5.3497026	5.05659344	5.3030473	5.3368934	4.78204527	4.7281283	4.21521079
TOX	4.7444517	5.451167722	6.28141521	5.73413027	5.487872	5.9970823	5.8210577	5.1849285	5.3078274	4.7943757	4.1991406	6.2994659	5.2622742	5.55941219	5.467003	5.0123527	5.11064921	4.511672	4.21606369
GUCA2B	4.9698194	4.05362943	4.25578729	3.98442527	5.522728	4.1923376	4.7457029	4.5881364	4.5138544	4.6214269	4.2498366	6.0716048	4.3146563	4.31992878	4.2880011	4.4458415	4.2663166	4.2498366	4.21630086
GPC5	4.7171623	4.167200857	4.41684176	4.96162346	4.311143	4.6684804	4.7422281	4.4247388	5.2743419	4.3961815	1.9484102	5.6163322	3.9424491	2.23973438	2.6235047	4.8781359	1.68337385	2.5186981	4.21822667
NPPB	4.35608	5.001508946	5.48494086	5.74293428	5.258279	5.5563424	5.7795261	6.2510628	5.2763511	4.2779725	5.7960438	6.83985	5.0293931	5.18030334	4.2676826	5.3756563	5.71329929	4.8750668	4.21829556
CDH17	4.7319579	5.270401503	3.67660334	4.31650521	4.99023	5.6289558	5.3611496	3.835486	4.7252198	4.3891838	4.3926307	6.0679358	5.0338303	4.29531035	6.5576692	4.3370902	4.10286682	5.0433266	4.21915132
GRM3	5.9182307	5.87300028	6.29989562	5.97616431	5.910357	5.8004123	6.1850807	5.9999851	5.573631	5.9754616	5.8987579	5.3975655	5.0522928	5.74570369	5.6553923	4.4807868	6.12200111	4.0288072	4.22017669
SFTPD	4.8382095	3.851543797	4.78305432	4.32171665	4.644873	3.7550503	3.9908516	4.3650983	4.6730792	2.8457353	4.4381806	5.9268692	4.3002773	4.4381806	5.1232145	4.4036741	4.37342561	4.2895181	4.22322115
CTB-176F20.3	4.847991	5.488206933	3.62479186	4.34798261	4.793409	5.2996611	4.7119025	5.533019	4.5600886	3.7567418	4.6733134	5.7582515	4.4952805	6.09047765	4.4906516	4.1229942	4.2921437	4.429083	4.22684395
KCNH1	3.8424944	3.981036042	4.55845327	4.20513576	3.367183	4.2358272	4.4982074	4.3149203	4.6011797	2.6623985	3.746664	5.0241385	3.8520871	3.51862602	3.7775791	3.2141428	3.7927917	4.370998	4.22723344
AQP4	4.1599071	4.764948951	6.34501237	4.20319458	3.983164	4.0641959	4.1299887	4.0857622	4.569325	4.3503772	4.2509793	6.0824854	2.5049892	4.38738977	4.3899149	2.5643202	3.92510546	3.2574276	4.22858223
KRT16	5.4902863	3.692856208	4.86057086	4.88252145	4.717616	5.3628987	4.0853957	4.727015	3.2725702	5.1805176	4.4329845	4.9252506	4.4232546	4.72992	4.3685348	4.101999	4.14998309	4.2850437	4.23029654
MLANA	5.4038246	5.591833521	5.38900627	5.59340231	5.527462	5.7534999	5.3045947	5.6215647	5.5236928	5.362388	4.5793268	5.3368	4.8716069	5.31975092	5.2285376	4.4478875	4.45751239	3.1232009	4.23214806
OR3A2	5.4539873	5.288514579	5.68808066	5.42330879	5.617209	5.4239594	5.4935922	5.6536224	5.9002557	5.7937813	3.1019304	4.8833881	4.4434823	4.33257601	4.4770547	4.2737526	5.06150812	4.7207427	4.23503096
WDHD1	3.9055002	3.957245641	4.2579086	3.86475952	4.050602	3.9101083	4.2336537	4.1323569	4.5112668	4.6994519	5.1268559	5.616968	4.6422312	4.24568059	5.3201461	4.646523	4.55207586	5.3219361	4.23621979
SLC6A20	3.8727322	5.031017833	4.35828635	4.0379887	4.469189	4.1814507	5.0108013	4.5682701	4.1438218	3.6761238	3.786642	5.4849688	4.0985069	5.7309464	4.8972345	5.0500697	4.226766	3.5838253	4.23787973
GS1-124K5.9	4.808885	5.780583769	4.3122769	4.43052354	5.387102	4.9520376	5.2966713	5.3400595	4.6569195	4.9699575	4.1115742	6.1332461	1.4470652	3.91878039	3.7818453	4.1820131	5.34483305	4.0688385	4.23819407
FFAR2	4.5275151	4.825957641	4.39906975	3.92825725	5.020152	3.1210138	4.4399343	3.7274696	4.6415598	4.9152485	5.520509	5.063021	3.8023996	4.3380987	3.9729428	4.2300873	4.13744967	4.3171337	4.24125964
MUC7	4.317593	4.552115486	4.39909125	4.55089278	4.563022	4.530155	3.3324846	4.1077646	3.7489392	4.3167763	3.6901615	5.383131	4.6384452	5.08229425	4.9887989	3.1375119	5.06531623	3.9273057	4.24222733
ANKRD2	5.3672014	4.092652529	4.62019411	4.22810235	4.748829	4.0179941	4.671601	5.7306345	4.7005784	5.3753647	4.4768325	6.1740278	4.6824848	4.59419928	4.6987054	4.4045074	4.29674495	4.5001569	4.2424556
SNTG1	5.4570783	5.538354724	5.65860058	5.57584547	5.676105	5.6202674	5.4973822	5.5505362	5.6917788	5.634458	5.0298318	6.9844211	5.0361672	5.45322468	5.3425611	4.4613494	2.27745194	4.4754044	4.24322062
POU3F3	4.4631042	3.974319778	4.42499122	4.7283195	4.435574	3.3668768	3.8073697	4.6778025	4.4368539	4.5181082	4.0444093	5.8688402	4.520209	4.41147207	4.3044824	5.5698862	4.39666509	4.0695218	4.24510441
PLXNB3	4.281882	4.426595516	5.37663565	5.54250736	5.701788	5.3759593	4.3170879	4.5878981	5.5311433	5.5132837	4.9015489	5.6516733	6.2278388	5.76801892	4.9801811	5.187477	5.69082931	4.9801811	4.24564148
TRIM9	5.3353192	6.051184561	4.97753573	5.60429023	5.419586	5.3178547	5.6291609	5.4469501	5.242232	5.8327958	2.4362538	4.5209638	4.5700313	5.3629871	5.4796406	5.0785095	5.20250935	5.121038	4.24695821
ZFP69B	4.1036837	4.45296609	4.4792928	4.0690553	4.383795	4.317785	4.2399697	2.8641982	4.5751883	4.0533811	3.9218164	4.8369121	3.0841469	4.79604776	3.1563715	3.7993438	3.65722809	3.213914	4.2480539
OPCML	6.1704391	5.482617263	5.97102565	5.52540797	5.852288	6.282615	4.38132	6.0763697	5.6594146	5.8198625	6.3628749	7.2660468	3.5385283	4.58422172	6.3483066	5.0988818	5.53897653	5.5775035	4.24991517
LINC00950	6.1134095	6.20731808	6.75338979	6.46891942	6.319863	6.5580715	6.2356509	6.1856511	6.2415374	6.4661677	5.1366702	4.5424337	5.4646591	6.2470157	4.5289199	5.0510205	2.35768837	5.9434632	4.25020918
NAG18	4.1624986	4.485972087	4.29149317	4.01930669	3.760875	4.6880511	4.0783262	4.0862292	5.0292326	4.0040998	3.5717479	4.4876295	2.2005977	3.41452815	2.8900866	2.0577611	2.3511235	1.812887	4.25096463
REG1P	3.9070714	3.745321108	5.56387411	4.85190802	5.316667	4.3816606	4.4234244	4.9858563	5.5308923	5.4717146	4.8271837	5.9363473	4.6497579	4.58101815	5.262604	4.5985126	4.68293741	4.1058825	4.25122284
SLCO1B1	3.8935556	5.058566175	5.4349689	5.35699481	4.868658	4.3588857	5.3754709	3.587634	4.4612377	5.1390575	4.775934	6.6570066	4.1326999	3.29929023	3.8311097	3.3812559	4.41157436	4.4017883	4.2518826
SOX14	4.1887717	3.970157357	3.91528412	5.08428575	4.063459	4.2913268	3.1074184	4.4109466	5.0218501	4.8492761	3.7943866	5.1920113	3.9256123	3.62448881	4.2710021	5.2178498	4.06499705	4.0069015	4.25445268
ZNF154	5.0769928	4.495876933	4.50381919	5.23783271	4.532403	5.9610315	4.9696159	5.5745741	5.358828	4.4288015	4.4625811	6.0129214	4.3799414	5.18365805	5.2966282	5.3939782	5.00379695	5.1191839	4.25457491
SCTR	5.9447199	5.776134727	5.93766375	5.8019547	5.978478	5.7463828	5.7203175	5.4559666	5.7289723	5.5369671	5.2690279	5.6832639	5.9519549	4.41061851	4.4913992	6.0803949	6.25250482	4.3146354	4.25600051
SHH	6.1726512	5.377827639	5.64630398	5.85016925	6.082555	5.8679858	5.9646726	6.3402346	6.0893468	5.7851796	5.7079367	6.2568978	5.87886	6.63588348	3.5709804	5.2657198	6.02046509	5.472354	4.25618542
SPRYD7	5.6182657	6.074212618	5.37433144	6.27504369	5.997854	6.288939	5.7038164	6.3128265	5.8719311	6.270529	5.5333475	7.2180363	5.6761625	5.75321653	5.6781905	5.3823092	5.6659793	4.973789	4.25731968
GRIP1	4.4340962	4.615279246	3.55480114	3.98320678	4.782671	3.7972541	5.3015847	4.538115	4.0609694	3.432693	4.3080209	5.4069047	4.3569358	4.18699146	4.6244423	4.1566141	4.37287906	4.1809669	4.25738908
GOLGA6A	6.0210404	6.439824819	6.54549035	6.09629306	5.900661	6.1405489	6.4402489	5.7173235	6.2154925	5.3532737	3.4815129	6.8375147	5.1193348	5.30135461	3.3220896	4.500542	5.43644193	4.6253206	4.25778836
SLCO4C1	5.0030213	4.83550225	5.03033349	5.05765742	5.006195	4.8769396	5.1364309	5.1939693	4.9731661	4.9357666	4.4197306	3.5421515	4.0969939	4.92535954	4.4587451	4.0370296	2.97005496	3.8697976	4.26048432
VPS33A	6.1009007	6.449942319	6.31051329	6.43615291	5.82253	6.308804	6.2623701	6.2544603	5.9227821	6.3586901	6.1697416	4.2609519	6.2755148	6.85192273	4.6021971	5.9041251	6.51826279	6.0803883	4.26095189
FNDC8	4.5660959	5.155390923	4.93313013	4.99135887	4.413363	5.0137017	4.1672057	5.332647	3.5284665	4.1288399	4.2830897	5.8174166	4.8401863	4.29931685	4.8548995	4.5639453	4.16997711	4.2776398	4.26116551
SMPX	5.9167183	5.874111168	5.26048441	4.9049717	6.162621	4.5161702	4.9001509	4.1063347	5.0841824	4.2110141	4.3269034	5.3626082	4.1986768	4.61160427	4.6504879	4.1928347	4.10223899	4.4248568	4.26142585
ALOX12	2.9098077	4.36867327	5.26990668	5.63212464	4.915148	5.0282526	5.6958541	5.0125274	4.0278161	5.4544325	3.7842998	6.5273469	4.3509745	4.00752606	6.244393	5.4151683	4.02678572	4.4446485	4.26708123
BIK	4.6987544	4.553561909	4.14851396	5.5626693	4.882775	5.1386695	5.4924502	4.7575005	3.7739515	4.5076552	4.5086277	5.6441057	4.6303809	5.21300348	4.6771813	4.8052838	4.4896834	4.2405236	4.26857919
TBR1	5.4669253	5.372313265	6.01689752	6.20991865	5.524908	5.7865307	5.7875802	6.3341255	5.3871101	5.5070174	5.039915	6.5037158	5.7492209	3.41120894	6.2705328	5.1581403	5.77031946	5.5573155	4.26924178
MAGEB1	4.0376044	4.889010751	5.52675622	5.38878602	4.608943	3.260707	4.1238661	3.771058	5.535254	4.8154345	4.8773537	7.0286824	3.7613342	4.81970163	1.9962258	-0.5578594	5.11458564	4.841592	4.27182897
RGS20	5.8390487	6.117963591	5.76643974	5.84014872	6.083008	6.2522227	5.8185522	5.9254778	5.7568867	6.2711355	6.1255981	5.5537658	4.6393961	5.99714871	5.0273065	3.0298871	4.87159123	3.2657579	4.27334486
SLC15A1	6.391724	6.521364503	6.40740846	6.332358	6.430273	6.4736781	6.4658341	6.5796153	6.4012406	6.4274576	-0.7954372	5.549123	3.939325	3.618823	5.4983206	2.442659	4.29367829	3.8352433	4.27459287
TACR3	4.9170931	4.321047522	4.96457399	3.75884128	5.50229	6.2912518	4.205804	4.5773715	5.4191543	5.4916031	5.7017569	7.1296701	4.6229746	5.29047897	5.3246335	5.3831481	5.5523391	5.1333413	4.27618225
HTN1	5.7186063	5.943882783	5.71369399	5.66631849	5.534429	6.1095904	5.1235174	5.6482986	5.8733967	5.6056174	5.3430549	7.2979638	4.2816922	6.00232206	5.0710443	4.9078518	4.63892644	-2.4795027	4.2763488
DLGAP1	5.3706318	5.13367772	5.5333033	5.61416602	5.691477	5.2933566	5.5632884	5.3635136	5.4326309	6.1587885	4.5478681	6.4449709	4.9286515	3.84213163	5.4218409	4.4775334	2.50576467	4.4362077	4.27967038
KCNJ16	5.8842319	5.917874743	5.8860771	5.8781874	6.061518	5.8023197	6.0372684	5.8860693	5.7982832	5.7580991	3.8807528	5.0410831	4.1271525	5.17685012	5.9016312	4.9993592	5.47025995	4.3931301	4.27973106
VPREB1	2.9865457	4.210622309	3.06959626	4.59920286	4.011664	4.2367772	2.9157086	3.0582763	3.9403814	4.2306326	3.1432404	4.344016	3.765285	4.65210224	3.1896197	4.8309995	3.46884836	4.6767337	4.28115182
LINC00939	4.8246959	5.427160526	4.16412154	4.91937053	4.523113	4.4598607	4.1999052	4.6513755	3.1549537	4.2800888	4.7929868	5.3778876	4.2654882	4.855795	4.8485462	4.215649	4.33456825	4.2100035	4.28172586
VENTX	5.5297163	6.273108305	6.39411211	6.61219699	5.509942	6.2788074	6.3019176	5.8861752	5.2804886	6.4318946	6.4401241	7.458871	6.0176742	5.92322406	5.1632047	5.7055239	5.67126674	6.2346795	4.28938072
CABP1	4.6793473	4.302340037	4.54288503	4.6480441	3.950147	4.4368892	4.3880202	5.2745961	5.0525331	3.7580764	4.8758302	5.614487	4.1219655	5.46399675	5.2661006	4.2044311	4.36158356	4.4219162	4.28965052
MSI1	3.9708667	4.843422626	3.50991679	4.55823228	5.528544	5.3376654	4.8882653	4.3685838	4.8776763	4.993333	4.7069912	5.7972157	4.6070826	4.52733132	5.7685975	4.4429122	4.45732956	4.4763313	4.29021223
MIA2	5.3262628	5.403981569	5.10288422	5.30757304	5.173343	5.2868529	5.5450989	5.4525235	5.2769906	5.2181901	4.7066278	5.8798989	4.7612989	4.76894264	6.2836484	4.3721931	4.93781482	4.2735479	4.29488322
ACTA1	5.1781185	3.192054824	3.42800456	4.55631981	5.007244	4.2323722	2.3495583	5.9918259	5.1877447	3.9738534	4.1723667	5.009196	4.3678779	4.13106874	5.7934991	3.8107163	5.02538604	4.681602	4.29496054
E2F8	3.9997523	2.944170412	3.47147024	3.12416471	3.464874	3.0516951	3.4802583	3.4063371	3.4069062	4.1116245	3.2401174	5.5897789	4.9212185	4.85779466	5.4296545	4.3072398	3.71460246	5.689581	4.29602387
FOXJ1	6.1804528	6.227209781	5.94535713	6.43084381	5.77854	5.4953385	6.6693035	6.1829116	6.298936	6.2569775	4.7608051	6.5247313	4.4443025	5.18594358	6.5212883	5.445308	5.82442412	4.3282535	4.2963794
NEK2	4.6180734	4.134877941	4.15795498	4.28546972	4.321539	4.318891	4.482837	4.4473216	4.3331328	4.4685105	4.6388067	6.3748571	5.3995587	4.79385607	5.7830079	3.4251972	4.53709111	5.7337928	4.29822212
TRAT1	3.9668415	4.94117576	3.52186042	6.29063246	4.403769	4.4102241	4.6381506	4.5899359	3.207263	3.41763	4.1469676	3.8948079	2.8386239	5.06708395	5.3063062	3.5977462	4.89762931	5.348187	4.29885177
SCT	4.7583138	4.754875562	3.60166899	4.31864652	5.060709	5.1570546	3.7229716	4.44439	5.1834165	4.7631828	4.4262468	5.5341727	4.3266245	4.33744098	4.5288997	4.3746724	4.36413254	4.3102463	4.29922322
CACNA1E	4.4878157	4.289443352	4.31755711	4.23602588	5.020986	4.2299571	4.4829289	4.6029531	4.7087241	3.9806498	4.4606154	5.4012068	4.9784947	4.1744219	4.6212478	3.6028147	5.11069564	6.2183694	4.30107352
CDKL2	5.6911059	5.30348678	4.87342489	5.70569528	5.475997	4.5954736	4.8220833	5.0555466	4.9563511	4.474562	4.448145	5.6101293	3.9330801	4.47673662	4.5681459	4.1674474	4.27988044	3.9804387	4.30135257
PITX1	3.7611389	3.709829393	4.74674656	4.17742715	4.592331	4.8393331	4.9319118	4.7607452	4.3935753	3.7672368	4.564351	5.3951643	4.8129018	4.71855555	4.0609586	4.1689598	4.59786441	4.0705393	4.30504283
FAT2	5.7280873	5.737394704	5.75526994	5.72817087	5.565057	5.7482331	5.7920723	5.5678822	5.9115443	5.5128828	2.6844174	5.5933617	4.4378798	3.70319571	4.2726443	3.6110072	4.62091693	3.7112916	4.30510201
TTC30A	4.7882812	4.886405004	5.17083175	5.22453798	4.572088	5.1142039	4.7371739	4.7995014	4.0241484	4.276375	4.5773013	6.4598825	4.0841159	5.15709915	3.4093026	4.5105091	4.7761584	4.5059444	4.30514771
KLHL41	4.3573427	2.568914636	4.33685899	4.75222016	4.383226	4.9073027	4.5643187	4.3229164	4.7848529	3.1351107	3.0537046	5.0864802	4.212876	4.93826204	5.9814871	4.0899639	4.01472133	4.1845469	4.30523514
PDE6A	5.4803292	6.365160069	5.39708535	6.14344597	6.106628	6.2839092	5.4640309	5.3880781	6.3366373	6.2758046	5.2092853	7.0989637	4.7308765	4.94161751	6.2994102	5.6488501	3.79501161	5.2480725	4.30637062
VIP	3.4201079	2.097176144	2.44621423	3.16957332	3.455923	4.185666	1.8439818	3.5235727	3.8169442	1.8337844	4.5807369	6.4127922	4.1404798	2.98967833	3.1628078	4.971805	5.39032813	3.1274176	4.30790242
CYP3A43	5.8975427	5.698366603	5.843998	5.95158834	5.868884	5.6969009	5.9996803	5.78079	6.0749503	6.2080543	5.1880791	6.6732713	4.9024659	5.12815635	4.5493401	4.524611	5.23456463	5.4006718	4.30985294
LIN7A	4.9163105	4.028999553	4.72805366	4.80405636	3.325237	5.5895252	5.2480134	5.5203129	5.3488576	4.4003715	4.7636323	4.965977	4.4289716	4.56872893	5.5909177	4.8391976	5.37685513	4.3639356	4.31183348
NPHP1	5.0730274	5.045198169	5.59076099	3.70350247	4.747031	4.8677093	4.694612	4.2249365	5.078647	4.1102167	5.2676031	5.5869874	4.4897871	5.20392725	4.5082425	5.1103823	4.33814114	4.4897871	4.31211707
CALY	4.9846613	5.568530988	5.07294869	4.99989822	5.403402	5.2812367	5.3601894	4.4895695	5.3666898	5.2905582	5.1790056	6.4374643	5.5284956	5.74527128	3.7916281	4.8048837	5.8133135	5.173263	4.31416927
TEX14	4.7578011	3.742822976	4.51982852	4.95410345	5.021461	5.6214686	4.775606	3.4674165	4.4535228	3.6878474	4.4040062	5.8482132	4.546878	4.17675167	4.5738298	4.3426454	4.37875562	4.0608751	4.31628757
DRD4	4.8387737	3.607393155	5.06502591	4.73981777	3.153303	5.092385	4.3557852	4.1636365	4.2096261	4.8248492	4.4162766	5.439849	4.3759796	4.727804	5.480801	4.2196743	4.19672211	4.60243	4.31866672
CT55	5.5429712	4.934581913	5.40602207	4.84761955	5.015321	5.7366634	4.5268288	4.1601041	5.1832466	5.6136964	5.7967225	5.532031	4.0765805	5.76065718	6.796176	5.6383698	5.02763664	4.4783039	4.32035778
RND2	4.9905025	6.146433127	5.51496256	4.83979751	5.18968	4.4304889	5.8897949	5.5068626	4.7763635	4.8442264	3.9014174	6.324827	5.3348443	6.14909067	4.533751	4.928156	4.79585228	3.7277862	4.32123931
FAM163A	4.8244907	5.138627842	4.23727186	4.96882649	5.595348	4.2910366	5.0895212	4.5744654	5.1386278	6.4259232	6.2434535	6.0202167	5.4515206	4.4712628	5.8109964	4.2585138	6.28020943	4.5221606	4.32256659
BRIP1	4.1269317	4.325210175	3.65311597	3.99162642	3.500318	3.9283815	3.5930704	3.6283007	4.4614871	4.363315	4.9750337	4.6767082	3.8523874	4.54913142	4.568062	3.7316519	4.76138703	5.7178839	4.32263855
PRR7	5.7549567	5.891328019	5.13539337	5.20440028	5.116214	3.9468808	5.7512717	4.7593645	5.6297748	6.2611449	5.2559073	6.0182344	4.3333198	6.05517425	5.519944	4.604335	4.70478934	5.1470422	4.32282056
FA2H	6.1310533	6.033371974	6.26329405	6.19109318	6.202477	6.508496	6.1260396	6.1444935	6.1936647	6.2376887	3.9920057	6.8211392	5.1238561	5.96354571	6.201153	5.3004759	6.46754045	3.9387512	4.32337996
THAP9	3.7760897	3.910792111	5.95774693	3.56395115	3.054307	4.4014852	4.1666777	3.4664568	4.7616744	3.4129719	3.7112816	6.1827382	3.7894969	3.89940148	3.8852223	4.4831945	3.67052415	4.8400031	4.324112
PLK1	5.7352355	4.829492578	5.15387075	5.71801031	5.457621	5.7186356	6.0239495	5.9003884	5.8227047	5.8270008	6.390576	6.7652268	5.7149102	6.68572742	5.581152	6.1598012	5.92230837	4.8157208	4.32498228
ST8SIA2	3.4326506	2.7756566	3.97227345	3.55775453	4.475126	3.673803	3.3452971	2.9681439	3.3987262	3.6788979	4.3947902	5.4325922	3.9904756	4.224364	4.1402625	4.2126455	4.10899713	4.1215847	4.32575538
GRIN2A	5.857517	6.569618776	6.42668404	5.94771439	6.534931	6.0621865	6.0025078	6.4726417	6.5494183	6.341678	5.6955928	7.456106	5.4419034	5.17185793	6.0257701	4.9032622	5.20040592	5.0641384	4.32587645
KRTAP4-7	5.1606775	5.519435777	5.4855149	5.39838717	5.527467	5.4938807	5.4842167	5.356959	5.5422948	5.3423	4.2405192	6.0516382	4.8213665	3.1971888	5.7376215	1.9402327	4.16716733	3.85855	4.32596102
UMOD	5.6618491	5.627620161	6.40161328	5.836245	6.014635	5.6375638	4.9673222	4.4977953	4.3295086	5.7528249	5.0749978	5.6108333	4.9184877	5.47458529	6.7403006	5.2356597	4.96257981	3.6910043	4.32643596
HIST1H4H	5.5201186	5.354373072	5.6070574	5.37079671	5.654584	5.719037	5.4456229	4.8943677	5.4287768	7.0008149	4.7839561	7.0007044	4.8757125	5.66408095	5.5122403	4.7140802	5.18211724	4.5000891	4.32884292
HIST1H2AE	3.5901324	5.539755428	4.23600044	4.05093549	6.341023	4.437105	3.6547737	3.9005418	4.6427288	5.0643822	4.9807952	5.153843	4.6454624	5.48901468	4.3260284	4.3031457	5.57271612	5.6540889	4.33169276
C15orf49	5.5703408	5.157117608	5.38599348	5.82852152	5.749224	5.87836	5.467034	6.0956291	5.0525805	6.1765311	4.6667483	7.2832526	4.4607565	4.73066012	5.7105332	5.5448688	5.42924914	4.5696119	4.33275263
GRIN2D	5.2560171	5.463715425	4.76631816	5.34352126	5.494816	5.7552129	4.9412063	4.0300931	5.5862087	5.4461668	5.2151263	6.120794	4.3945409	3.99768767	4.8425599	4.7907754	4.33896338	4.8205938	4.33380309
RP11-496I2.2	5.7825869	5.9037499	5.66263901	6.05354939	6.111076	6.0689736	5.7370624	6.2235116	5.7317242	5.7917826	4.3058443	7.2904769	4.7763494	3.76456052	5.7670395	5.3423762	5.16857647	4.0162213	4.33699398
EBI3	5.7823108	5.379413221	4.30631615	4.10039432	4.818888	5.391603	4.8867667	5.2363608	4.378415	4.451776	4.7129907	5.988593	4.7874128	4.90115561	4.4871792	4.5560225	4.62172989	4.9011556	4.33877687
TAAR2	6.5816861	6.699774216	6.51429384	6.60173405	6.362657	6.6319212	6.1078711	6.519342	6.4629703	6.6578728	5.063887	7.3751518	5.6552963	5.57462668	6.4894454	5.057652	5.69198891	4.4816734	4.33986429
PDZK1	4.9601745	4.425635763	4.40618798	4.57337995	4.719946	4.8078531	4.5945427	5.5991444	4.6567611	5.4507217	4.5487348	5.6639765	5.3231635	4.66481583	4.2248424	4.3904733	2.90330288	5.3539272	4.34107545
HOXA1	4.0062983	3.861833738	3.93069928	4.60998343	4.650844	3.4193599	4.297438	4.8643455	3.2338269	4.1586178	4.252365	4.8741027	4.0286195	3.77174434	3.8191562	4.0218807	3.77174434	4.4759161	4.34165859
P2RY1	5.3631713	5.542932343	6.80124927	5.72451253	5.70618	6.1374596	6.9677606	6.0184811	6.086299	5.836877	5.7419149	6.755987	5.4672699	5.52791218	6.4617356	5.5706693	4.88900658	5.648364	4.34201824
PCDHA5	5.6240212	5.29136444	6.25815607	5.27635038	5.757134	6.0938801	6.1827869	5.6729937	6.2035944	5.8178667	4.6370159	5.8118125	4.4635793	5.54554638	4.8970416	5.2046903	5.45575229	5.9581801	4.34546282
FOLR3	5.085743	4.142568535	4.90244232	5.17097459	5.859693	5.3982746	4.4409021	3.5521375	5.3070302	5.9796149	5.8781858	5.8368556	5.3517257	4.91389096	5.5087195	4.448928	5.31555356	3.7274858	4.35021237
SPINT3	4.7047401	5.453629968	5.42094171	3.84244623	4.284268	4.2136094	4.9957638	5.2807504	5.0563628	5.5034332	4.7074582	5.6855951	4.5113267	4.21305051	4.5158866	4.5518563	4.52043215	4.096115	4.35214323
GABRB1	5.9845325	6.403950477	6.09898227	5.95439061	5.743294	5.9540019	5.9676958	5.8415067	5.9905772	5.9577975	4.6905309	6.1133249	4.7847218	4.88381881	5.5595855	1.2485005	5.32370828	3.8505633	4.35406322
CPB2	5.3940198	5.245826904	5.58806264	5.27986497	5.572409	5.2933416	5.5089509	5.5011175	5.7188478	5.3114868	4.7297703	4.7723724	4.4098418	3.89674599	5.9682752	4.6777449	3.81017401	5.0077706	4.35483462
KCNH6	3.5562649	3.663855454	4.74527529	4.29852336	3.750997	3.9259063	4.2157006	4.5013442	4.3531841	4.6564825	3.8887875	5.152269	3.4949948	4.44582782	4.5203552	3.3492709	3.67705658	4.732467	4.35710833
CHRNB3	5.5363911	5.492308505	5.80830992	5.74236063	5.985188	5.8142565	5.6215361	5.4344485	5.7808905	5.695893	4.5873029	7.134644	4.9830863	4.80151786	5.3156554	4.0866422	4.24003496	5.1862641	4.35858255
CHD5	5.9774882	5.549453086	5.88309157	5.98112275	5.768369	5.8107957	5.4108604	5.53933	5.4903986	6.3441236	5.9503376	5.0586932	5.3529732	5.5810563	6.2488983	3.9844409	4.91597337	4.29404	4.35890126
TENM1	3.8654262	4.108933762	3.5331817	3.99216157	4.282812	3.4778277	3.5675368	3.7121421	3.9735413	3.8155823	2.8245243	6.0112947	5.1961824	4.61115686	4.7952626	4.3599886	4.63654547	3.1524615	4.3599886
KRTAP1-1	5.1534515	5.560455244	6.43547803	5.86459485	5.844655	6.0607049	5.9024422	5.5824723	5.1936343	5.8537015	5.8020115	4.8912548	6.1196598	5.79828594	6.8759101	2.8823293	5.79641955	6.0986089	4.3603286
MYLK3	5.0399629	5.02220431	4.36989452	5.14831429	5.21844	5.332621	4.9566822	5.0774873	5.0018654	5.3127369	3.9822951	5.507559	4.8027371	5.37355579	4.6161114	4.2569725	3.69181807	3.9080647	4.3618137
ADAMTSL2	5.683551	4.669810879	4.79776026	4.68842685	5.873662	4.2532917	4.3545382	5.0836388	5.4820511	4.2531827	4.4490813	5.3157299	4.3679989	4.42255699	4.4118092	4.3342454	4.8262204	4.3900703	4.36242787
MAGEA8	5.9744639	5.668841396	5.59845643	5.82732472	5.617691	5.7876158	5.4380861	5.8118122	5.6885406	5.3042112	4.5747832	6.7028093	4.2265116	5.42076359	5.7964523	3.4896952	5.53492717	3.2377872	4.36399476
RNFT2	4.6870077	4.147799625	4.29121771	4.82540806	4.735052	4.2137674	4.6239939	3.4795378	4.8223912	5.1696862	4.5230272	5.376576	4.4761687	5.61368845	4.7229097	4.4424379	4.44973264	4.4974435	4.36738759
FCN2	5.494616	5.74524093	5.41749081	6.07334094	5.886378	5.9113754	5.8494475	5.5640024	5.0768784	5.6901906	4.9936619	6.9511355	5.2563364	4.21131064	6.5563966	2.8117123	5.78253358	3.9309987	4.36769495
HGFAC	3.521385	4.456412921	4.67401665	4.81244734	4.922647	5.3886627	4.6902671	4.14245	4.3853158	5.552447	4.44878	5.8974689	4.4342275	4.37957591	4.510198	4.2908191	4.39468737	4.3174956	4.36941293
TNMD	3.7296168	3.164120419	6.57600484	5.17451735	3.049076	4.9329126	7.1114693	6.2411166	7.0346824	5.272072	4.4637686	5.2869604	4.3591677	4.36432449	4.3278338	4.3435858	7.2003656	4.6055173	4.3694629
GDAP1L1	4.5584156	4.988636326	4.17179733	5.80578959	5.53551	5.7463061	4.8526783	6.4055194	5.7545845	5.693329	4.5617303	6.3799859	5.7313077	4.5029734	5.6101985	4.6393269	4.9171558	5.2768449	4.3727132
ELF5	5.0382815	5.372984478	4.91019638	5.26375972	5.485021	4.817592	4.6992892	5.0046712	2.9180729	5.2336281	4.1158683	4.6552629	4.9858964	4.75109837	5.4398625	4.3759737	5.10101349	4.8245337	4.37346625
ATP8B3	3.6241385	3.441568956	3.55114281	2.53459994	3.574737	3.1885946	2.7772453	3.3039782	2.9320983	3.7790046	4.5224946	6.2975417	4.7551035	4.95895503	6.0148628	5.2992634	4.40102416	4.6027398	4.37437736
LOC441601	7.0051672	6.071878598	6.01753609	6.03212855	6.534386	6.0421953	6.2668466	6.6984519	6.7103325	6.7336144	6.0623307	7.0785102	4.5349715	5.8075014	6.5786697	4.3262545	5.77725682	5.6390355	4.37755701
TP53AIP1	5.0730513	4.005854954	4.74180414	3.96083104	5.558046	5.1461646	4.3721648	4.6444957	5.1900448	5.5135083	4.1360331	6.0201418	4.4627569	4.65041901	5.0804507	4.5585343	4.34233503	4.4976975	4.37777903
SLC26A4	4.779873	4.77655555	4.51287493	4.66989951	4.201532	4.4812633	5.0684664	5.5369473	5.0053313	4.614998	4.2685274	6.1555768	5.3948914	4.55896175	5.5238395	4.1958362	5.43916714	4.9474906	4.37872478
FAM135A	5.5021959	5.654838124	5.21629221	4.87969599	5.064329	4.9472683	5.3458518	5.4702926	5.3689181	3.6890736	4.605749	5.5549211	4.5247877	5.43941296	5.0597988	4.5108412	4.54317583	4.4390115	4.37885635
F13B	4.7954488	4.079850744	5.10960064	4.9605668	4.418975	4.9964672	5.3077368	4.4555055	3.978829	4.5142006	1.5288916	4.1343226	4.7833389	2.83813729	4.5134067	3.1863244	3.90986546	0.8489878	4.37951344
FLJ21369	4.7310129	6.150884442	6.05659474	5.94457443	5.40761	5.8890295	6.0563358	5.7694181	6.0607824	4.0020156	5.0354099	6.1076647	5.1836831	5.25805788	4.7914116	5.2156185	6.05086147	4.5935005	4.37951719
RP4-560B9.4	5.1348629	3.950675825	5.21100461	3.86708057	4.771074	5.319672	4.8744224	4.2812378	4.8446882	6.0674212	5.7678115	6.5291119	6.3227478	4.8288103	5.7071192	4.3946542	5.47318268	4.580767	4.3796779
ACR	3.3712242	5.669740963	6.08834411	4.76461278	5.628895	6.1753576	3.70562	5.1007979	5.6045047	5.4725291	4.9933532	6.6013548	4.6523871	5.79439988	5.1655145	4.6104247	4.59759427	4.0251031	4.38008467
KL	4.6649495	4.394267717	4.71368749	4.53043081	4.392863	4.461922	3.7770332	4.4930124	4.7497467	5.5377084	5.6293437	5.0854583	5.4543795	5.44701801	5.9454331	5.9172971	6.20018987	5.2182308	4.38272135
GPR50	3.490728	3.690387963	5.18800141	5.33378416	4.758925	5.1624894	4.1131337	3.9014122	4.6054436	4.9694315	4.8493765	6.6490279	4.6601256	4.99718498	5.2290808	4.5530744	4.24174357	4.5751296	4.38346697
C3orf36	4.8207753	3.927747906	4.60466033	3.96895002	4.927841	5.3159418	4.9554368	5.2652713	4.0398792	5.1706278	4.1537959	5.0395269	4.3294186	4.2357655	5.0297119	4.6614762	4.25835472	5.1643861	4.39204737
C9orf53	3.9296365	3.131440312	5.479118	4.98299885	5.205852	5.0463891	3.9863324	4.1265917	5.110903	5.2328015	4.5186682	5.348906	5.1566569	4.60420292	4.5643179	4.4078456	4.28234322	4.243583	4.39274201
ANKEF1	4.1665398	4.56924936	4.15318833	4.76478896	5.290141	4.783299	3.9503191	4.8515529	3.8685837	4.4081833	4.0941986	6.1365326	4.3198277	4.43036188	5.0083994	4.182995	4.65393875	4.7654962	4.39610186
CRISP1	4.8295982	4.609668633	5.03689628	4.7407651	4.810459	5.1224891	4.4912006	4.5868607	5.0818052	4.9486653	3.9268026	4.2844247	4.8852544	5.05087948	5.8187941	5.3094691	3.32126089	2.7022143	4.39702905
PAQR5	2.962682	3.038262625	3.09365298	2.88976643	2.704617	3.1490911	3.1017484	3.4961189	2.7905488	5.7515499	5.3305282	5.4729675	4.3289789	5.40768495	4.6302214	4.3406857	4.17401615	4.1740162	4.39783579
INSL6	5.1478587	3.644538183	4.61229362	5.22894127	4.747276	4.0728963	4.7924168	5.1251926	3.3302153	5.0039732	4.5969829	5.7000374	4.2942003	4.56130397	4.8171708	4.2102992	4.74744316	4.2942003	4.39897902
POU3F2	4.6640967	3.498539278	4.81021916	4.89971809	5.674736	3.7811645	4.1282357	5.0844219	4.8831427	3.6947761	4.6144971	6.4512446	4.5582862	4.3190384	4.216599	4.3033396	4.53606973	4.3950681	4.39999707
ARHGEF4	4.9054357	5.764504908	5.3899853	4.01183088	4.077683	5.3376961	4.4874739	5.7406159	4.9960558	5.2139288	4.5595792	5.752983	5.5076342	4.45914185	5.1131282	4.6576033	4.1952926	4.5639825	4.4012601
FGF14	3.890158	4.453795524	3.6354844	3.66164724	4.704364	4.7278057	3.9222666	4.3755276	4.6884216	4.7283911	4.3095896	5.156283	4.1889786	3.75148102	4.6248677	3.8774588	5.22760404	4.5949713	4.4012824
GNAT3	5.2623825	4.637153503	4.53068998	4.82761204	5.359154	5.1525066	4.267047	5.1163256	5.5444955	5.548704	4.985392	6.9668751	5.4843333	4.86238678	5.9697668	4.7627212	4.16526483	3.3672332	4.40450145
SLC6A9	5.265435	4.824156308	5.03929576	5.18676351	4.940461	5.3001222	5.4214634	5.181181	5.2680505	5.5909107	6.5417553	6.6184819	6.467948	6.34244067	6.3722893	6.2794552	6.26845499	4.9014166	4.40486141
MTA2	2.8595897	5.488374681	3.79211099	4.79877877	5.079703	5.8632775	5.6648808	4.2782433	4.4069859	5.2120792	4.3348622	6.6219209	4.2873025	4.60003119	4.9171636	4.0981333	4.62999617	4.487627	4.40586172
RP11-217B7.2	4.1475471	4.681783909	4.28624888	4.44082984	4.483807	3.5501655	4.6970223	4.5865225	4.7617823	4.7499379	4.3142089	4.8571065	4.4844902	3.47213953	3.6926293	3.6844274	4.19802127	3.7799013	4.40685418
PLSCR2	4.3143116	4.91447567	5.22336863	5.41707202	5.263342	4.7477887	4.9304146	4.5228956	5.051076	5.3411592	4.2843122	6.0315292	5.7327031	5.01342938	5.6231821	5.4862414	4.33150249	5.3168003	4.40687686
MTNR1B	5.0725667	5.661995472	4.35455771	4.67306766	5.101428	5.9683826	5.723474	4.6162273	3.6021214	5.8974271	4.3809354	6.4530997	4.9615653	4.57695325	4.2225842	5.9250114	5.58869624	4.1656873	4.41062191
HMHB1	5.366985	5.923393425	5.75117755	5.86661013	5.884145	6.1900934	5.5386446	5.9687852	5.8503872	5.9054103	4.2187791	6.3392111	4.831249	3.28001558	5.2211618	4.8015895	4.60955965	4.4418527	4.41272104
HIST1H1E	4.7797244	5.194175318	4.27247726	3.96985482	4.953413	3.9448012	4.8505212	4.8573169	3.4643103	4.6208451	4.3675439	6.1801493	4.304754	4.50887709	4.5857156	4.3259891	4.43261748	4.3828235	4.41290566
GALR1	3.8409061	4.567967917	4.05716587	3.58396677	4.238129	4.1854928	4.8660789	4.3048727	4.4174242	2.8867567	3.4970559	4.8171665	3.2968103	3.49705594	3.613738	3.3700998	3.51563281	3.4300859	4.41371884
AC005838.2	6.3751061	4.45214554	5.47518778	5.26576289	6.327042	5.5648658	6.0031302	4.5467014	6.0330323	5.7541923	5.6073739	6.7313399	5.413428	6.37665145	6.0816331	5.5684229	5.64530088	5.2286938	4.41522683
SULT2B1	6.2871432	6.074848581	6.39680475	6.11793885	6.598294	6.1125024	5.5967384	5.9716407	6.0334129	6.2060253	6.1102199	7.2794933	5.1558976	4.10164896	4.7998056	4.4455219	3.75335755	6.3500032	4.41654897
LINC00216	6.4056155	6.543116829	6.56314123	6.53914749	6.558034	6.4629576	6.7623813	6.5759706	6.6132757	6.5374647	6.3884699	3.7418602	6.3140183	6.18742752	5.8950906	5.2700848	4.93530144	5.4842461	4.41752318
LOC100130331	5.1726781	4.890663766	5.08503166	5.08367666	4.690815	5.4318925	5.7056774	5.3567847	4.9096307	5.0632904	3.1777156	7.0076338	5.0818004	5.20508544	4.6898543	2.5209637	3.1310932	3.5047092	4.42100817
ZNF557	4.1061116	3.547056294	3.89977464	4.44163107	4.362624	4.3710724	4.2794151	3.3867835	4.810116	5.6809084	4.6769806	5.8186298	4.1487463	4.05642841	4.2577924	4.0436607	4.01123804	4.991455	4.42464803
SMR3A	3.1622185	2.795223861	3.41647614	4.59754535	4.289743	4.6369382	3.5903916	3.3644429	4.0517883	4.6640655	3.0393696	5.0881001	5.3703061	2.90704886	5.6503667	4.1715305	3.32517823	4.2609917	4.42481573
ICAM5	5.8006739	5.944932979	5.06685736	6.22153457	4.746127	5.2078688	6.0411476	5.2652954	4.5616027	4.8781713	5.8043066	5.0653836	4.8126131	5.67474845	5.9249106	5.011109	5.46748755	4.8924934	4.42523062
SULT1E1	4.4546879	5.171250299	5.10727187	4.98785855	5.062074	4.8948161	4.8755014	5.0818921	4.8985133	5.2190365	4.2893723	7.1895538	0.3772034	5.33099639	4.8492452	2.5603444	4.58554295	4.5147372	4.42587667
GRM5	5.2191569	5.010272416	5.13578439	4.76134003	4.914221	5.7925024	5.8049846	5.3636423	4.3784371	5.0232713	3.8865684	6.2326836	5.4602066	4.96213264	5.0665679	5.3901015	5.42678777	4.8531418	4.4301865
IRGC	4.7997447	5.392090202	5.02276915	5.17196574	4.897048	5.2153778	5.1519537	5.4748779	5.0173907	5.232232	2.4160495	5.5178573	3.9720291	5.15411321	5.1831599	3.275324	4.54204875	4.7697497	4.43019156
OR1A1	5.4065948	5.370942244	3.09617562	4.87922038	5.201069	3.7158426	4.1622754	5.7507537	5.2344442	5.1314364	4.4125472	5.9915406	4.0601704	5.41174321	5.1262114	6.0925658	6.32313923	6.1508294	4.43195623
TUBB1	5.27645	5.284824775	4.20819556	4.77335426	5.366955	4.6385944	3.9115666	4.185661	4.9253036	5.5582218	3.9821297	4.7955122	4.0527723	4.19585318	3.9353049	3.7849568	4.00174146	4.5556559	4.43582005
GNAT1	5.093138	3.764405633	4.53258254	4.96735846	5.413948	4.5591893	5.457891	5.3473988	4.5133377	4.9836206	4.8399674	5.6165347	4.6055326	4.81032548	4.5142573	4.4363519	4.89218845	5.7649194	4.43635194
GFAP	4.8190671	3.3368025	5.18349152	4.08753399	4.786339	4.6436262	4.950447	5.3357128	5.4450436	5.3173516	5.6332557	5.9630547	5.7106907	3.84951754	4.5361694	4.1769857	5.00596611	4.6605244	4.438919
ENDOU	3.8128657	5.218890412	5.40042163	4.68555896	5.53327	4.8212399	4.3684273	5.0176834	5.483221	4.6534465	4.5055379	5.6982118	4.3190824	4.66651928	4.9154649	5.041448	5.6089145	4.4005451	4.43961407
LINC00302	4.9745108	5.569478524	5.30418566	5.37797115	5.237401	4.6352251	4.7272327	4.9249476	2.4456402	4.6296338	5.0286	6.0116456	4.5965086	3.89165689	5.0710526	3.7085681	4.42769352	4.5031302	4.44214163
SHOX2	4.1462402	2.883496967	3.25182009	4.80070814	4.293452	4.0960224	4.290603	4.3808943	3.8030159	6.2475873	6.7329574	5.9258564	4.4329852	4.97013496	5.1170805	4.7388803	6.95162688	4.1755489	4.44264223
SLC6A5	6.2596395	6.082521703	5.59312388	5.22138822	5.78685	6.4248409	6.3609413	6.1473702	6.3139784	5.7446772	4.7937582	7.149748	5.8225155	4.80497045	4.7557421	4.3439329	4.67656567	4.9297202	4.44295023
CYLC2	5.8656708	5.802197256	5.52296262	5.47406641	5.782784	5.5821651	6.0928232	5.6468933	5.7758374	6.0044951	5.1027746	6.0277144	4.6149942	4.62774016	5.6402316	4.115102	5.04376277	4.8543153	4.4429703
NR0B1	5.4277172	4.915769891	5.97332811	5.57226905	5.561582	6.6679324	5.1047099	6.169628	6.5475806	5.5342108	5.191906	6.2720594	4.8474703	5.37188293	4.6246119	5.0356181	4.79106995	4.8694272	4.44374798
HOXB13	4.2359051	4.154472746	4.42895617	5.02232585	4.886528	4.0246734	2.5426951	4.2133063	4.7357463	5.0495378	4.5292931	5.8209752	4.453719	4.52005999	4.6185124	4.583484	4.42926656	4.5154212	4.44398772
TKTL1	5.3844907	4.984601322	4.10184243	5.51615827	4.824044	5.4859892	3.8999554	4.347437	4.2564241	4.6438593	5.1848724	5.4271319	5.2965595	5.13825104	5.2019742	3.7886448	4.58138645	5.3280571	4.44438902
BTN1A1	5.9161896	5.63575607	5.56777113	5.82060532	5.921012	5.8858245	5.5192907	5.3971835	6.1083908	6.0876661	5.3576972	3.5459014	5.6675279	5.76464212	6.3782588	4.9011554	5.91382453	5.2050451	4.44568781
ANGPTL3	3.8725657	4.286176097	4.10566901	4.04011964	3.78473	4.5082883	4.2236819	4.6745033	4.1681664	4.3344969	3.8464535	5.9740235	4.7417182	3.38253759	4.9167998	0.2909442	5.24146542	4.5468617	4.4457434
LILRA4	5.7607269	5.533064603	6.27277105	6.76105692	6.223208	6.6535508	5.8803778	5.8231906	5.0929547	5.5776042	4.4540736	6.1991139	5.519946	5.33822455	6.6785505	4.9186315	4.31929152	5.560353	4.44929988
ADH7	5.426981	6.040601644	6.28354392	6.37914526	6.040602	6.4386849	5.5822757	6.0994616	5.857404	5.6036031	5.1065581	6.9513602	5.7807931	6.37367854	-0.5646182	5.2168323	5.48387105	4.8993592	4.44954139
ADAMTS20	5.3848237	5.339990439	5.62270622	4.9971212	5.257453	5.3507482	5.4675383	5.2596944	5.0962526	5.20477	4.4317808	5.8521022	4.8034845	4.48846773	4.6831715	3.3799947	5.27023446	4.7542465	4.450925
ITGB1BP2	5.3146527	6.735485871	5.85568716	4.61344469	5.574673	4.9717274	5.2672041	4.6855901	4.8671712	5.5582707	4.9123623	5.3990786	5.8283369	5.65627921	6.0218915	6.2121262	4.90496902	4.8482781	4.45146712
LPAR4	6.2193454	5.976200894	6.20626359	5.57286193	6.18723	6.1765147	5.8673402	6.0276665	5.8489005	2.5095837	4.585158	6.471955	5.7880606	5.87837518	5.5664564	5.4843187	5.1968908	4.0696221	4.45223908
OR1F2P	3.8106268	5.669052781	4.59155301	5.34444664	5.090037	5.3028289	4.7540413	4.5809216	4.7451873	4.380106	4.8192795	6.0829229	4.5505046	4.66657043	4.841402	4.5188247	4.54152398	4.4485018	4.45329812
LAG3	5.617764	6.793007538	6.36148741	6.72497339	6.02777	6.9039692	6.2565942	6.8985887	6.3540398	5.0541124	4.7949221	5.4774534	6.0841648	6.35128335	6.0271585	5.6149151	5.63625102	5.4487989	4.45408217
ST8SIA3	5.4534752	5.401303463	5.48534163	4.86047793	5.623662	5.0640845	5.1219901	5.4524697	5.1616699	5.491255	4.7828725	5.8680207	5.3852938	5.62427408	5.5407634	4.8707694	2.95407731	4.2471804	4.45578602
SPC25	4.5469313	4.109474697	3.8760639	3.97743738	4.088667	3.9660211	4.0310031	4.0849852	4.0253047	4.3415955	5.3669718	5.1157345	4.5846052	4.97874609	4.9200884	3.8572914	4.45114528	6.1534994	4.45631481
KCNK15	2.419367	5.017455853	2.94770331	3.77824807	4.939971	4.8433258	4.4767374	4.0796398	4.412204	4.5095267	4.6791943	6.3557938	4.4960762	4.38498576	4.4246036	4.5905387	4.34424923	4.5597333	4.45839854
SIM2	5.524673	5.770501325	6.06069003	5.55363036	6.04102	6.0406224	5.6885123	6.0416946	6.0176702	5.5266946	5.1220489	6.7213491	5.5722835	5.58099731	5.6897326	3.3166334	5.00874933	5.4669239	4.45928791
STYK1	5.0025394	4.802429623	4.83747498	5.20191395	5.009327	4.5706615	4.8656677	5.2059865	4.9880244	5.1970948	4.0806125	5.915782	4.3226608	4.67246372	4.5389288	3.8046964	4.08988401	4.1967291	4.46008839
MLC1	4.7901929	4.870777604	4.23494546	3.84433877	5.232784	4.4049018	4.1378271	4.7974404	4.9801459	4.7469954	4.0998253	4.8611523	4.0433687	3.49789475	4.813183	4.5992177	3.92336144	4.8755968	4.46237373
TRHR	5.3142483	4.764352687	5.23870178	4.82603799	4.633506	4.9328217	4.3920461	5.2064688	5.9288985	5.428522	4.1523401	5.6785236	4.3499906	4.67889724	4.3030582	4.2324523	5.14590351	4.1405235	4.4634208
GPR97	6.9675149	6.705746035	6.83894697	6.5168082	6.7278	6.6354316	6.4843236	6.5684858	6.8989937	6.6523044	5.5406841	4.5352584	6.0331022	6.13044201	6.2658262	5.1506077	6.51848723	6.4435003	4.46590508
SERPINA10	5.157582	5.342143114	4.80145422	5.56315533	5.515245	5.2387391	2.8578469	5.0645829	4.5188994	5.1983511	5.1923931	6.3914581	4.6029769	4.81493502	5.7050522	4.5368662	4.8874669	4.6115671	4.46758
KRT20	5.0869888	4.630303929	4.6900391	4.88058539	4.854471	5.1473889	4.4826378	5.0869888	5.6111524	5.0969032	3.4745512	4.8522352	5.03886	3.29431513	3.9713154	4.0172717	3.33635839	4.9603743	4.46857181
OR1D5	5.0454346	4.272752701	5.69075661	5.44770019	5.140624	3.7584508	5.289338	5.3189138	4.0199899	4.8081433	5.3093522	5.378681	3.2704047	4.44114707	3.9944978	4.6129574	4.11977567	3.5181094	4.46967255
CRNN	5.2052722	6.044995817	5.83499966	5.32142241	6.032664	5.7508644	5.5063103	5.9371239	5.9493497	6.5182144	5.9611737	5.7064074	6.1528364	4.95894752	6.7177133	5.3228811	6.05704475	4.508335	4.47106315
CCR9	5.969909	6.146632256	6.02696079	6.18458259	6.16943	5.7978554	5.9910548	6.13932	6.0782917	5.860786	4.9108738	5.8473356	5.124448	5.13940942	6.1324803	4.7289729	4.90388134	5.267507	4.47433664
POU4F3	3.6494894	4.676002916	3.04658173	4.84326912	4.299994	4.7623056	4.0472875	5.5902173	5.1937437	4.8936694	4.3084226	5.8000777	5.195591	5.25956483	4.6695129	3.6121367	3.38157481	5.1345941	4.47702298
DSCAM	5.4241019	5.855822094	5.51145977	5.60024487	5.921278	4.9513921	5.996164	4.2852225	5.9679689	5.5638879	4.4681781	6.7318047	5.788577	6.40625588	6.6800329	4.8279182	5.14529444	6.2835308	4.4775399
ZNF215	5.0296833	4.420217035	4.49860652	4.74394905	4.636223	4.7647618	4.9097932	4.931019	2.6386495	5.5802158	4.5564335	5.8921926	4.5429636	4.74470501	5.091661	4.6846369	4.55195747	4.3858476	4.47838558
POU2F3	3.063356	3.467710893	4.30049362	4.2132952	3.632148	3.827729	3.1760947	4.6158	3.2400279	3.0119026	3.7376502	4.5389648	2.7387268	4.65697203	3.1667939	3.0956162	3.35125801	3.0143254	4.47963103
ZBTB32	3.9735907	4.194973484	5.57756076	4.98512757	5.827747	5.1207058	5.1283787	4.5145362	5.0235956	4.7723808	4.646149	5.9691441	4.6074739	4.99142239	4.8065033	4.6630106	4.62479095	4.5811023	4.48005994
DSC1	4.7415815	5.206295921	3.97600648	4.94644261	4.224997	4.2156624	5.4357085	5.059429	4.5015812	5.1953416	4.7849054	4.9946755	4.7273246	5.5562635	5.2005288	1.4263675	5.26669667	4.3939715	4.48016334
AMBN	4.0305224	5.27081209	3.21475129	4.3323798	5.429184	5.6024683	5.0127027	4.4854344	4.1939241	5.1159933	4.7013848	6.5543437	4.6060877	4.12206844	5.1226017	4.5626065	4.63576322	4.644131	4.48087686
PRDM13	4.9754619	4.646976959	4.900137	4.28903623	5.43845	4.936365	4.3914507	5.0845148	4.8048828	4.7386762	3.0896111	5.0693954	2.2175509	4.93496737	3.4388543	3.2855952	3.00047591	4.5956103	4.48260709
ZNF571	6.3143075	6.800453086	6.67902184	6.34359852	6.120313	5.7770009	5.7548673	5.3151569	6.3819758	5.6735518	5.5927448	3.0384216	5.2152281	6.30765305	6.7325546	5.896933	5.88112487	4.7841028	4.48268559
CDR1	3.7450359	4.1713405	4.06624662	3.46894826	4.609802	3.5567158	4.157502	1.6707834	3.7934758	3.1740354	2.6723467	4.3257946	2.8274959	3.64692214	3.1550699	2.6558731	2.75200594	2.8274959	4.48347381
CNIH3	5.4036895	6.588426494	5.81812818	5.29046097	5.247605	6.0703021	6.3883857	5.637039	5.5961743	4.4258191	6.0010045	5.375989	4.3440577	4.94701455	4.8456464	5.3684476	5.66576715	3.5420927	4.4855618
NCAPG	5.0546669	3.156220442	3.09914348	3.44121785	3.619564	3.5077821	3.4157046	3.701767	3.4516042	5.4068158	5.3420463	5.8245973	4.8794249	4.5224263	5.8147281	5.1434635	4.67641275	6.4958356	4.4880641
SIM1	4.7415494	4.743448504	4.96853408	4.85238681	4.506185	4.5347765	4.659541	4.945147	4.3543915	4.7495817	4.1325256	6.8756868	4.5723849	2.15699748	4.9862689	1.9578898	2.06087578	-1.4598773	4.49173098
ZFR2	5.5945243	5.63864446	6.02847908	4.98368425	5.450893	5.2865656	4.4320496	4.7013171	4.8045141	5.9781004	6.1490286	7.5235716	4.6776109	4.76414222	5.2409203	4.346437	5.38193449	4.4306247	4.49644704
MKRN7P	5.1202111	4.942224678	3.88339275	5.44933074	5.021121	4.2291291	3.8079715	3.6188194	5.036569	4.8541962	4.4745028	6.0924439	4.4839495	4.54839894	4.5302767	4.6186937	4.43608517	4.4602158	4.49800455
FAM186A	5.0362261	4.719120888	5.34432717	4.99410206	5.078984	5.5565817	5.3085188	5.2922578	5.0169635	4.9854696	2.6668982	8.1695897	4.024237	5.00064816	6.1212522	3.3139695	4.85415662	4.8860727	4.49806874
CYP2R1	6.0460599	5.467858362	6.44177933	6.4306397	6.013282	5.8343287	5.8662856	6.0285286	6.4398942	6.0556834	5.9702574	5.8785333	5.8713682	6.11984426	3.985593	5.5283657	5.51693199	5.2614075	4.49937314
TRPC4	4.6838864	5.029132197	5.77790697	4.99203909	5.29164	5.4529011	5.3162084	5.1783004	5.2803752	5.2767596	3.5213332	4.8852011	5.1137551	6.01718339	4.1246508	5.1199134	4.69824896	3.5259783	4.50003382
ADARB2	5.347973	4.501442052	4.33192431	5.51952678	5.440793	5.3143756	5.6275767	5.9315618	4.3610141	5.3460381	4.7260442	6.1644239	4.8997984	4.70227714	6.3732471	4.3915054	5.07041348	4.3964509	4.50117224
GRP	6.0300433	4.521374672	5.48670027	5.99820485	6.091333	4.7741746	5.4728964	6.1960948	5.7490734	5.6097573	4.5758126	5.756683	4.7526975	4.86329243	4.6627519	4.4737099	4.79179881	4.571325	4.50228033
PPIL6	4.8696776	4.071631732	5.24065169	4.61420772	4.213529	4.8133652	4.6205523	2.6977183	4.1723861	4.6290385	4.8082667	6.3639386	4.4795196	4.44163743	4.6428409	4.3678105	4.65530712	4.6175806	4.50270056
GIP	1.7399906	4.289776798	5.20854053	3.5470246	4.912836	4.8709757	5.1073115	5.2770097	4.6283749	4.7275993	4.6108884	6.1665284	4.3943147	4.30192624	4.7572429	5.0627043	4.04119661	4.6818531	4.50436018
HRK	4.5801949	5.189508674	4.39406576	5.01231277	5.157025	5.0839442	4.7347453	6.0348242	4.1779134	5.4670984	4.3130207	5.411049	4.0519279	5.27350887	5.699061	4.3721557	4.79115451	4.8520289	4.50445102
TAS2R9	5.3820859	5.646649589	5.75037039	5.49647707	5.746806	5.3694762	5.5567583	6.1898658	5.6311062	5.2220143	4.5001883	6.9919423	4.7405576	4.02646935	4.7051672	4.9020831	4.78643358	3.9811599	4.50476968
ALX3	6.1335247	6.402580115	6.50137048	6.77606764	5.929135	6.1130388	5.9530799	6.4215677	6.2405415	6.5570951	3.4427149	5.3415274	5.4695809	7.08372562	5.3921327	5.5227858	5.90379271	6.3308853	4.50733882
BMP3	5.0544446	5.429516707	6.196367	5.51237795	3.0429	5.5860392	6.4352926	4.9664774	5.4636046	5.2127296	5.8939943	7.1884677	2.8559032	2.50002322	6.4878666	2.736403	5.65746522	5.7471474	4.50957064
ZNF613	4.0703672	3.92725813	4.15317893	4.1904449	4.599911	3.779493	4.2599085	2.4699491	4.7784556	4.6423834	2.7403267	4.8099165	3.3223389	3.97321376	5.5863365	4.7761077	2.99667691	4.2823975	4.50969971
ELAVL2	4.234542	4.470126947	4.84500599	3.90301713	4.37086	4.4433576	4.5058115	5.6178473	4.1098621	4.0664626	4.7621411	4.8832337	4.9884151	3.50692932	4.2803725	4.6466296	5.36373238	3.3010297	4.51652685
CDH9	5.458357	5.15731537	5.50636939	4.39781566	5.132826	5.4153014	5.7367985	4.8315268	4.9968965	5.2609601	5.553234	6.309948	4.8881699	3.40809592	4.9566354	5.0219983	3.87236537	4.3404391	4.51858773
TCRBV12S3	4.7705829	5.343569839	5.87660428	5.55678061	6.113357	5.1543538	5.3358381	5.3543873	5.6658217	5.8866034	4.3994767	5.9053412	4.4531463	4.42899827	4.9939757	4.3333624	4.83398563	5.3989159	4.51868664
KLRAP1	4.6849919	4.535250228	5.3915727	4.78726037	4.893098	5.0818471	5.6899327	4.8693673	4.3878881	4.8248467	4.8235682	6.1542916	4.8530582	4.93117878	4.7743227	4.4661868	5.10364201	3.184614	4.52233261
TFDP3	5.8926146	3.385997808	4.76927615	4.45935832	5.532993	4.0449769	4.5667738	4.9700853	5.3538874	3.9932811	4.6553044	6.3300202	4.481155	4.62984275	4.5641503	4.3259724	4.42304759	4.2611157	4.52324939
SLC27A2	5.0809626	4.297732941	4.76347839	4.31853581	4.521935	4.5833858	5.1087859	4.7797901	4.5511074	4.8308473	4.1044128	5.2832668	3.5664439	2.29315748	4.5894179	3.1969173	3.32221747	2.3958937	4.52513838
SPANXB1	4.1193497	5.007771717	4.60889471	4.55832513	4.74044	5.0027968	4.8350019	5.5012045	4.8647596	4.3844517	3.9024763	5.6577222	4.1741688	4.07278313	5.4474659	2.6567742	3.74854507	4.3928495	4.52516705
MAGOH2	6.0834236	5.600661045	5.32239093	5.84485013	6.365607	6.0281103	5.9871822	5.0330178	5.4377524	5.6467025	4.2499453	6.0786625	5.5117782	5.00814826	5.4268223	5.7185293	6.03547743	5.1130853	4.52890435
CYP4F8	4.2290047	3.805955493	3.65910619	4.0846078	1.711701	4.8080651	3.1144006	4.7344294	2.4054459	3.962975	3.2959635	5.0742834	3.5759908	3.69391246	3.6020837	3.4379396	4.18883739	3.5494172	4.52972181
C10orf95	4.4993741	3.177252826	4.78247404	4.2879264	3.952727	4.9496943	4.0680762	3.9675191	5.4741723	4.2746062	4.4476938	5.8782631	4.5046793	4.63801084	4.7124694	4.4084132	4.44769381	4.5000156	4.53234967
PRM1	5.8353173	5.061608608	3.77298185	4.61502824	5.492903	5.7547522	5.6853359	4.3360977	5.7609797	5.7242937	5.2625325	5.8572014	4.4835968	4.70510326	4.7051033	4.5877193	5.0602093	4.839558	4.53433286
CDKL1	3.7879702	4.74254955	4.95834006	4.10723432	4.734142	5.692381	5.736461	5.4400432	4.3808463	4.4569116	4.658795	6.7947029	4.5430455	4.46509431	4.1965907	4.4220551	4.35244392	4.2685448	4.53857491
DBNDD1	5.6334778	6.117096222	4.98964966	5.96666345	5.813979	4.9138519	5.9276447	5.4299999	5.4421403	4.0273362	4.6541329	6.3882174	4.5424382	4.77690705	5.8345959	4.9109568	4.40180225	5.6143282	4.54243821
SCAND2P	4.1569922	4.497075728	5.19886732	5.88996014	5.548988	5.649868	5.3769019	4.9836275	4.5782137	5.396956	5.0675661	6.6151713	5.5539119	5.65901352	4.6001218	4.9780108	5.69157392	4.4724308	4.54772786
ABCB11	5.4400547	4.223134863	5.04539361	5.87088041	4.559778	5.7016982	4.715074	4.8705143	5.1774231	4.8060831	4.395737	6.6581504	4.4513666	3.93141608	5.3145161	4.5117728	4.40801422	3.5785868	4.54994423
NEU2	4.2474057	5.040642142	5.389518	4.12173424	5.26622	4.8364171	5.4271922	4.4958916	3.8903677	5.1519321	5.2702423	5.8394894	4.5212057	4.43213208	4.9404035	4.1081889	4.19624468	4.1081889	4.55268381
RP3-406C18.2	4.1281594	3.169833449	4.8022389	3.91677748	4.163656	5.2939731	5.0505666	4.8958294	4.624512	5.2638325	4.0865904	5.0064889	4.2285701	3.858038	4.0359793	4.1173438	4.9766093	4.153403	4.55492272
RP11-219B4.3	5.504479	5.566090159	5.7596912	5.74006375	5.381075	5.6590502	5.752306	5.4643424	5.7792024	5.3216297	5.0801974	6.8056231	4.8180761	4.84726029	4.773162	4.7385344	4.95172639	4.8934605	4.56054876
FLT3	6.6569762	6.188561419	6.13831712	6.70300833	6.67623	5.3209244	6.3262175	6.5766392	6.5893248	5.5248636	5.8871521	6.3206882	6.2028893	6.48749072	6.1958179	4.9816066	6.55977666	6.7082955	4.56062513
MYH15	4.8038629	4.074084125	4.72768305	5.63550976	5.023007	5.857283	5.3954595	5.4513272	5.2310206	5.5398196	4.9362258	6.6577537	4.9564423	5.89286229	6.6096308	4.4672352	5.46446356	5.3366163	4.56702787
DPEP3	4.7214099	4.364226919	5.62827905	5.54772295	5.104234	5.170638	5.3192975	4.0137129	5.3642958	5.180097	4.5010493	6.2187721	4.6328332	5.33125153	4.6244124	4.391177	4.57719835	6.0372021	4.56844546
RBP3	5.2316258	4.600262331	4.30543035	4.8881085	5.990537	4.1846048	4.0070205	5.5809713	5.1157156	5.2847425	5.6160413	6.2584168	4.7600242	4.82849152	4.790856	5.0389713	5.05493562	4.612496	4.56868889
NUDT4	4.1564615	4.11861143	5.15305384	4.91614442	4.446416	4.9926022	5.0887293	5.0587791	5.8611373	4.8913836	5.0058998	3.8056055	5.542456	3.22866382	5.349545	5.9377613	5.84500945	4.6604715	4.57150957
PRPS1L1	5.2315235	4.490399438	5.01971238	5.16208407	4.927892	4.0816031	4.3655807	6.0893267	5.27549	6.0711743	5.1447549	6.480939	5.2872685	5.73635598	5.4973676	4.1599576	3.91334121	5.3420903	4.57178953
MTERF1	4.9555539	4.101981744	5.03418636	6.40558106	4.694068	6.8654982	5.5767141	5.6145603	5.9702402	5.3335501	4.8908188	6.7034809	6.0788442	4.8112286	6.9987354	5.2882516	5.81886071	4.444812	4.57318293
ZNF214	5.3186635	5.011182348	5.42703873	5.20752023	5.126807	5.3268893	5.2270959	5.0968758	4.6225542	5.0412295	3.6854391	4.9177281	4.5238599	5.39129333	4.9177281	4.9521308	4.21940933	3.4649205	4.5733221
RP11-348B17.1	4.1826722	4.188630785	3.18124157	3.85566132	3.436561	4.4353348	4.2545574	3.170466	4.4034309	2.86461	4.2473358	6.4687887	5.1433478	4.9551788	2.9817944	4.5475733	5.13745531	1.3614906	4.57399117
EREG	4.783399	5.251275452	4.56115607	4.744502	4.464637	4.6642841	4.5005418	4.5805469	4.9160262	7.5718762	5.0131911	5.4383725	4.5047004	4.37958773	5.2145623	4.8789375	4.67179564	4.8215309	4.5758629
KCNG1	5.1394238	5.107797232	4.3583489	4.45169128	5.521192	5.3663111	5.3856832	4.1159467	5.0527232	4.4722727	4.4219703	6.3969673	5.0368314	6.14267174	4.7443325	5.7666443	4.13470993	4.1643889	4.5778711
ENO3	5.531961	5.228373845	5.73972298	5.91747039	5.504939	5.6799302	5.7844654	5.6755051	5.1883494	5.8811354	5.5432992	4.7388409	5.1878803	5.49097498	2.7120253	4.4787148	4.77734278	5.8804597	4.57802294
CPS1-IT1	5.6941007	4.168290949	5.40300394	5.20589083	4.949562	5.2087026	5.1084102	5.5244294	5.0049039	5.5515581	4.4708044	5.1863478	4.7976099	4.5881595	4.2638506	4.2907368	4.12732647	5.1129206	4.57946344
MST1L	5.4493182	5.306648222	5.04589378	4.92287758	5.185477	5.305213	5.4591743	4.7198736	5.2578444	5.3580925	2.9869774	5.6877938	4.5560618	3.64413631	5.676662	4.2577485	4.8435131	4.5111923	4.5801579
ZNHIT2	5.072882	4.370007937	4.80771101	5.46839094	5.450274	5.5704782	5.468947	5.7724551	4.8485397	6.0377505	4.871091	6.308799	4.6973916	5.71825975	4.9062356	4.4998792	4.70539497	5.4399264	4.58041673
C8A	4.4997564	2.451000879	5.4787401	4.4844434	5.358392	5.7858604	5.2088703	4.316005	5.0327039	4.8141964	4.9512702	6.1852966	4.7234781	6.14128557	5.4444587	4.6625076	5.31309583	4.3064298	4.58138446
KIR2DL5A	6.9771122	6.872837751	6.855786	6.78670208	7.365911	7.1745115	6.7199285	7.0321793	7.0198102	7.0617009	6.566708	5.1892844	6.8632303	4.39764979	6.319957	6.8766146	5.00656253	6.4123013	4.58324173
BRCA2	5.0047651	4.506186259	4.34034966	4.2942062	4.380181	4.6660389	4.8434706	4.6757287	4.0978653	5.0888173	3.7973218	5.3935548	3.3816428	4.34996196	4.9310818	3.3096188	4.82251566	4.0922979	4.58385439
MYRIP	6.1808529	5.524621614	6.66584649	4.88139825	6.547889	5.5107839	6.7222524	5.2212106	6.459615	4.9823584	6.3647672	5.1036273	5.4988471	5.75500238	6.2249071	6.4650181	6.57656937	4.9617019	4.58416742
HIST1H4L	4.5343117	3.721805608	3.4604474	4.51282889	4.685031	5.6252364	5.5004678	3.8999289	4.4449278	5.1762385	4.4570207	5.3078132	5.6001072	3.98328036	4.553489	4.0029382	4.31221807	4.8748173	4.584263
MAG	4.5052116	5.0725095	6.33814543	5.31261541	5.640493	6.1600955	6.2290763	5.8888658	5.7543115	4.6668469	4.8103156	5.275534	4.907312	5.20528876	5.466618	4.4798923	5.1820682	4.6290118	4.58542924
APOF	0.9511786	4.233640729	2.91198745	3.45337946	3.718078	3.3633467	5.3700039	4.5539112	2.6880119	1.5754837	4.0098752	6.4638007	3.7493273	2.391431	2.4495875	1.9290151	2.44958748	3.3821887	4.58636997
MYOM2	4.4721496	5.968633826	5.47534888	4.6306323	5.261321	6.6405721	6.028147	6.1354049	5.7938722	5.4170225	5.4398757	6.4839761	6.1689346	5.96208423	4.8700932	4.9157066	4.47945467	4.5299666	4.58746837
SCIN	6.2551097	5.770054053	5.91429417	6.05488587	6.83692	6.1841944	6.1144508	5.7592621	6.4943963	5.52141	5.7521229	6.5286172	5.3270315	4.20017419	6.2716138	5.8572878	5.93656985	5.5338063	4.58844524
C19orf73	5.4782124	5.124614537	5.76157724	5.4327952	5.711142	4.9815508	3.3364836	5.481396	4.5774857	4.9593019	5.0564667	5.7228775	4.5346004	4.68276343	4.7475497	5.6032584	4.9877315	4.7155202	4.58864762
C11orf80	3.5552495	5.711738259	6.55620304	6.12522989	5.440573	5.3160139	5.3234151	5.8556176	6.0376216	5.4409835	4.8132731	7.6026113	4.665636	5.73422824	5.1450233	4.8206403	4.61569009	5.7322764	4.59005338
BTBD18	5.3637312	5.122362499	5.91524901	4.97946087	4.895612	6.6801075	5.6077433	5.9831121	5.9972247	4.2629711	5.4816198	6.1500827	4.7157194	4.77825018	5.872255	5.3844657	5.41184182	6.3715868	4.59062648
SV2C	5.3316453	5.579285826	5.28941845	5.33099863	5.663521	5.0798068	5.0192949	5.2557519	5.5587402	6.3014366	5.4909881	6.3843082	4.666815	4.93732695	6.0836209	5.1473751	6.83774781	5.4769155	4.59479547
HPSE2	4.5404789	3.629930082	3.43507562	4.89385452	4.255198	4.4651937	2.9789085	4.7653476	3.7472701	5.0889043	5.609166	6.0390446	5.2546107	4.48583706	4.7366385	6.4409569	5.64555769	4.5185235	4.59495157
RGS9	5.8731711	6.241737452	6.11372112	6.15854685	6.113196	5.1329964	6.4609268	5.2310786	5.7833131	4.7384496	4.8626656	6.030532	5.8947344	4.22401593	5.6772617	5.1850326	5.61953804	4.8736813	4.59623956
OR2F1	3.88714	4.899362417	3.98840838	5.25887403	5.471257	5.1879503	4.9451833	4.7097784	5.487549	5.7372248	4.5746671	6.1543847	4.8639426	4.77126152	5.2845441	4.5834163	5.08644285	5.8661138	4.59644143
CENPE	4.1595158	3.689561584	2.56381517	2.85660261	3.192638	3.840176	2.7746914	3.3724498	3.5310372	4.0403172	4.6606676	5.9132035	4.4537737	4.57764045	4.9185697	4.4381688	4.5293623	4.9519191	4.59650825
TERT	5.3323776	4.847306595	3.61339917	5.52014166	5.022802	5.168405	5.2861854	4.6179112	3.6607771	5.2202654	4.9020691	6.0765991	4.9264667	4.61095093	4.9055798	4.9707102	4.99068148	4.8114036	4.5979901
INSL3	5.545057	5.689752682	5.53424601	5.61947734	5.686193	6.5514369	5.8085783	6.7703633	5.8576955	9.5511554	4.6113362	6.1248299	5.4697872	4.53449761	4.5321745	5.8099234	4.91040522	5.4685728	4.59807039
TAF5L	7.984885	8.039462362	8.18240283	8.19750048	7.974838	8.0574245	8.0232137	8.0687736	8.1730747	8.1532413	7.7513124	7.9204956	7.9069846	6.97317602	7.9347406	7.6265654	7.99489343	7.3083132	4.59906376
LCE2B	5.1340579	4.162678295	4.02280296	4.78866482	4.997538	4.748759	5.3572793	3.0449639	4.8483329	5.6103325	4.5256096	5.3136737	5.1879589	5.67523909	3.7938376	4.9014487	5.39012892	5.0843845	4.60046256
GLS2	4.9440141	4.099429787	5.26928315	5.06958816	3.651878	4.9241549	4.6206384	4.5840327	4.246102	2.7850502	4.3172112	6.0415108	4.4373167	4.52125804	4.0165892	4.651142	3.80215797	4.578982	4.60486439
IL11	6.4811262	7.22331107	6.24501588	7.28345715	6.853784	7.1798936	6.2202498	6.6054681	7.1490733	6.607033	4.9877581	7.3087671	5.095118	5.32137412	4.7763059	4.3664468	4.62012181	5.1057295	4.60524197
TUBBP5	5.2298654	5.935931385	5.35444226	5.2879959	5.482059	5.7643035	5.5022872	5.0424658	4.5852052	5.8203026	4.485631	5.9397286	4.6276988	5.65030589	5.978372	2.5569286	3.71474567	3.7305803	4.60640224
TM4SF20	4.4088152	4.029889895	4.27543036	3.12456437	3.447247	5.174425	4.9374008	3.4279061	2.0840918	5.1277183	3.7192383	6.3782617	3.6378364	4.26060273	5.8040846	3.7192383	4.47264212	4.9002101	4.60703583
FAM124B	5.6488398	4.23536617	5.82130386	5.75750973	5.375467	4.9717392	5.3276801	4.1689208	5.2786232	3.9996478	6.2120601	6.0852587	6.5513569	5.41465992	5.22625	6.5974707	6.91439727	5.5659017	4.60749381
HIST1H4I	4.8826111	3.800537939	5.97009525	5.35581067	5.344311	4.1454944	3.4745966	6.0521359	4.7144217	5.7930484	4.8939975	6.8403864	5.7284959	6.37529019	4.687488	4.5915208	4.46535876	5.1409721	4.60867596
CDH12	4.8944667	4.767494987	5.00194706	4.77190925	4.885506	4.8362338	6.416603	4.9740011	5.1621087	5.0748601	5.0969976	3.8691503	4.9659606	0.02501301	4.0611571	4.6743156	5.01650439	3.5226186	4.61431894
NPY6R	6.3174883	6.592655725	6.80196324	6.91331154	6.383321	6.8020674	6.9941446	6.6873242	6.5784027	6.2004227	4.906745	5.2290841	6.4255996	6.14117639	6.7814458	5.9352723	5.98710672	6.4036182	4.61523682
XK	5.8386011	5.512718772	5.78305405	5.51716461	5.266981	4.905334	5.2009126	5.6278259	5.4706241	5.2087922	4.578282	3.3322303	5.7290968	5.89437483	6.1669632	5.56242	5.54240457	4.8005361	4.61707551
USP49	3.8275401	3.893827395	4.90457988	4.81728529	4.034077	4.4867268	4.812945	4.6096931	4.4284353	4.6662936	4.2592632	5.7934564	4.6136248	4.93573478	5.2185657	5.4830948	4.87681077	4.140519	4.61786442
PGK2	5.3194328	5.236241865	5.25444402	4.98181043	5.034844	6.1289168	5.8969091	5.7327848	6.198862	6.0325779	5.5267937	5.9374295	5.2509314	5.68110869	6.0706302	0.8976069	4.88504879	3.7703955	4.61831907
ASIC4	5.0100673	2.872729612	4.65361554	6.06123982	5.368993	5.4654561	5.1880654	4.7963015	5.4871148	5.3235142	4.7267699	6.236345	5.1563888	5.27521016	5.4465706	5.0461218	5.03011797	4.5980728	4.61962265
PCDHB3	4.6345645	4.090729683	4.5179349	5.08094895	4.845009	4.8394085	3.7825112	4.3482785	5.3818125	3.070184	4.6198333	6.2382189	4.715439	4.73143809	4.831319	4.7393716	4.61552926	4.6951874	4.61983327
ALPK3	5.9404672	4.756772937	4.73303594	5.42088428	5.777159	5.3286927	4.816084	6.3833989	4.6876278	5.3743808	6.1837496	7.7054098	5.4995934	6.80298007	6.0763508	5.5672716	4.63323775	5.6652451	4.62479171
TNF	5.7988804	6.520629345	4.38695893	6.36230673	5.887167	5.3324051	6.1139427	5.6672557	5.5679567	5.2039417	5.1523047	5.5122474	5.818731	5.24071601	5.2434797	4.7707159	6.03992732	5.5236609	4.62572741
PAX9	5.9300298	6.132722	6.17239832	5.58578339	5.900931	5.9544417	6.1504873	5.9831697	5.9324799	6.4582907	4.7292831	5.871872	5.1159644	6.00587753	6.0521054	5.6760798	5.64104718	3.4419821	4.63188193
RP11-79P5.2	5.5285737	5.556024667	4.48170884	3.80370274	5.185129	4.4990054	4.6676668	5.8459748	5.0637883	4.1994763	4.3897389	5.136305	4.3285928	4.40955827	4.4095583	5.322926	4.95599963	5.269701	4.63253185
FOLH1B	4.7330538	4.476419672	4.63838895	4.86053597	4.342738	5.6485437	4.4859308	4.0343283	4.1313222	4.4646062	5.0415962	6.7167501	4.060729	5.06679338	5.8944402	4.237562	4.48660289	5.2178402	4.63296455
GDAP1	6.0559367	6.106826188	6.70390786	5.67774975	5.444026	5.9531463	6.1043022	5.963107	6.3432026	5.9393046	4.5713829	5.684647	6.2174176	4.30916966	4.6151142	4.1811799	4.6824389	5.5241642	4.63649264
PCDHA10	5.3624601	5.011177608	4.92995802	4.94738586	5.657318	5.7423061	5.0769734	5.7658151	5.2281461	4.508547	4.5939362	5.7533798	4.5083576	6.07181937	4.4990468	4.9624236	4.32555534	5.1195331	4.63701794
IL17A	4.9762133	5.089132025	5.58339574	5.27120794	4.937033	5.4137083	5.5942761	5.2090604	5.2105253	5.2296981	3.2485279	6.15477	4.1415912	3.91214752	5.3008785	3.0240139	4.254874	3.2539891	4.63777347
GPR135	3.6347091	4.850770481	5.32568887	5.04322775	4.028654	4.9250104	4.2486854	4.6405736	4.8334632	4.1924015	3.9013474	5.1353041	3.9220977	4.17930205	5.2682002	4.7862809	4.49152516	4.3776219	4.63808037
KNG1	5.039426	5.270930006	5.30170736	4.66043297	5.440312	5.2563854	4.8586274	5.2719785	4.6624824	5.3249554	5.054119	6.5332593	4.5555345	4.50617058	5.8471094	3.649524	5.03684153	4.6781162	4.63909584
ABCB9	5.2482801	5.294452051	5.01793466	5.84794876	5.045345	5.3175776	5.840617	5.583635	4.6499423	6.2000645	4.6583017	6.3328429	5.284753	5.26595841	4.7900523	4.5514931	5.62426637	4.6479698	4.63965058
CCL17	5.0558293	3.608718004	5.35792162	5.13082904	5.655908	5.3602741	4.57002	5.9638845	5.1987447	4.4901125	6.8660637	5.3197525	4.783514	5.01140726	4.8611481	4.8719054	4.68122001	5.0434797	4.64405026
HRC	5.0343167	2.647649077	6.01997107	5.9342682	5.108176	5.8591315	5.2203626	6.3417509	5.8782211	5.4358781	5.885116	5.5412747	5.5390286	5.15498272	6.343353	5.7283517	6.29492314	5.5479921	4.64686005
IRX4	5.0663259	5.321368235	4.84627616	4.70401866	4.739297	4.6889636	4.1479871	5.1082787	3.0612953	4.7463698	4.5455393	5.2894198	4.43198	4.56440757	4.2458151	4.3689817	5.2047629	4.3473558	4.6508086
FBXO4	5.0582173	4.931257283	4.64602275	4.46756138	4.501289	3.8771087	4.7471781	5.0402701	5.3721345	5.422289	5.2747819	5.4414853	4.1158694	4.7648459	4.932768	4.2873767	4.36604489	4.0087921	4.65215756
ZNF682	5.1755183	2.997156024	4.08003118	3.43650566	3.520232	4.8943767	4.2323007	4.3319806	5.2064206	5.4035258	4.5245101	4.462169	4.9966105	5.63646448	4.4072296	5.1565792	4.19951896	3.8708025	4.65457372
ZNF141	4.9784713	6.212228285	5.64302276	5.3817261	4.948758	5.926038	5.7747075	6.1192884	4.9144577	4.8243875	5.4499653	6.4714363	5.1351791	4.10490051	5.5628686	4.1528053	4.57818793	5.0460289	4.65504762
HIST1H2AM	4.3836638	4.401010417	5.68103942	2.80941945	4.675703	4.4341725	4.1730358	4.9376201	4.3814328	5.5013887	4.0524222	5.7033937	3.9879835	5.18502318	4.3113294	3.9066543	5.72332286	5.3220239	4.65632616
CATSPERB	6.1983816	6.15094381	6.1173565	6.25859017	6.157106	6.0969735	6.2353565	6.1093992	6.2304986	6.2691754	5.402247	6.8632943	5.5417207	1.87060405	4.8960833	5.1770646	4.84586789	3.7051293	4.65908328
KIR2DS3	3.5204018	5.66059877	5.21429775	5.1252663	5.917556	5.4485833	5.3545317	4.4043114	5.2941593	6.0525652	4.7182265	6.304488	5.2367572	4.49517784	5.3564943	4.7496753	4.6322556	5.0598829	4.6614855
SLC6A1	6.1640725	4.205425173	4.76892352	6.67063524	6.038543	5.7334325	4.4347296	5.3002125	5.0249819	5.5292234	5.1358454	4.4828839	5.583717	5.19684673	5.2361269	6.6210486	5.82364434	4.5288001	4.6625072
CTNND2	5.569857	6.06422597	6.14776221	5.10392497	5.61278	4.8368636	5.2703783	5.0041489	5.2315246	1.0310032	4.1838448	6.2424725	5.3895687	4.91176332	6.2656997	5.0377476	5.26492616	4.6628152	4.66281523
TACR2	4.8664714	5.405058636	5.36343652	5.10661143	5.105622	5.0130149	6.1718964	4.9236085	4.8820823	4.6800786	6.1877615	6.1892014	7.6563304	6.75269029	6.2999736	5.9986991	5.87353103	5.5016835	4.6646409
KRT19P2	4.6502052	4.834060423	4.33072461	5.05309364	5.25241	5.1071316	2.8914085	4.3085097	5.2697871	4.2084712	4.438017	6.2162817	4.6689344	4.994492	4.9813338	4.3740119	4.77568191	5.300237	4.66482499
CHML	6.315706	6.071896819	6.57055898	5.59935777	5.682679	5.7571737	6.4751346	5.8531526	6.2873139	4.3677583	4.6434926	6.0304711	4.3307333	4.41799818	4.6306547	5.4964305	4.6220322	4.6177016	4.66883064
LHX5	3.4958924	4.387529688	5.23914509	3.60310808	4.973455	4.7180252	5.9505333	4.9456716	3.8686889	4.8351103	4.400821	6.4564074	4.8717734	4.49233297	4.9383759	4.5246365	4.6259547	4.672006	4.67200599
OTC	4.6566476	5.248385852	4.27428291	4.54831661	4.057068	4.9935604	4.0775205	4.1666288	3.2091342	5.388984	5.0315008	5.1357874	5.3319202	3.78799979	3.662167	3.5243011	4.24833675	5.0998349	4.67216165
CCRL2	4.3515555	5.791348098	3.46017276	6.29747628	5.775425	5.5989114	5.0701961	6.0725356	4.3965813	5.0550864	6.5681604	5.9031811	4.6864189	4.84079733	4.9934723	4.4810105	5.19589439	4.9017153	4.67414628
ATP4B	5.8177917	5.819442093	5.78081752	6.0578623	5.851164	5.8973294	6.5208159	5.6547111	5.5959844	5.5663738	4.904123	6.9057902	4.1606347	5.47896815	4.2993587	4.2726606	5.06835684	4.1132696	4.67865073
INSRR	6.0959475	4.940071765	4.09952949	5.84958668	6.248047	5.0891714	4.9383885	2.8335922	5.0062898	5.5087362	5.2246912	6.7839897	4.8804622	6.10546722	4.8769236	5.0565764	5.52744681	4.7817355	4.67982035
TEKT2	5.4806567	4.52728889	4.90814987	5.35089524	4.752231	5.965324	5.9647427	4.806546	5.2209529	4.7988629	3.6884395	5.9480897	5.6479672	5.132108	6.4192229	4.0520997	3.90631243	4.2628344	4.68073526
SPRR3	5.2492476	5.496719939	4.75851555	5.65489546	5.126886	5.9223149	5.7225447	5.5245743	5.6383641	6.2723006	4.5696578	5.6484638	4.8608878	5.24548246	5.3776039	4.6002751	6.35808704	4.5293132	4.68433413
ST8SIA1	4.0857947	4.992418513	4.64098268	4.91922166	4.700376	4.6928614	3.9175994	4.3524668	4.1484746	6.0301509	4.4729719	4.5245875	5.6397324	5.56550681	5.1384649	4.812005	4.48723301	3.8711696	4.68578415
ADH6	6.0974902	5.348933893	5.66540788	5.7857057	5.564937	5.6275625	5.7484899	5.8825586	5.6476135	5.8044545	4.695933	5.5294361	5.4192518	5.98361	3.6032985	5.0349003	5.25834064	5.1047304	4.68786634
NRAP	4.558562	4.980722405	5.34676986	4.65174617	4.719122	5.3521233	4.9663028	4.2433823	4.7890621	5.2788343	5.1396345	5.4981092	3.8217144	6.01779735	3.8069357	4.6113993	3.73849126	4.8890731	4.69404087
SYCP1	5.5910709	5.544152887	5.68685109	5.91698964	5.467103	5.648889	5.8635406	5.5886497	5.5060478	5.9557746	4.0946069	6.6718396	5.0091865	3.94037948	4.8790094	4.2586162	4.73199784	4.789603	4.69428782
IGLL1	4.2059833	5.539108129	5.45736533	5.11670288	4.607432	4.7741862	5.3238843	5.2329579	5.0800486	4.3536456	5.1785586	6.3988428	5.8654403	6.17199772	5.7455405	5.6795909	5.75915051	4.168464	4.69489485
MAGEA1	4.9693589	5.321809913	4.80162585	4.95264852	4.496009	5.6536719	5.7068928	4.1673613	5.5184023	4.7461274	3.5589793	5.0818937	3.5678151	4.08736895	3.5940024	3.5139698	4.74662584	3.7418658	4.69513497
RPL3L	3.8931586	4.994996026	4.52768083	5.53810188	4.907309	4.5304996	4.7971873	4.6958012	4.584047	5.0965946	4.9542619	6.0349061	4.5734558	4.53743482	5.3697868	4.2341124	4.48165879	5.5791609	4.69697341
NMU	5.5773081	1.244653939	3.03433976	4.33635814	5.33916	3.5473254	3.6457062	4.40967	2.8499117	5.5354451	4.8075993	5.3298922	4.7225373	6.02993805	4.981551	4.8767193	5.67422691	5.8139303	4.69728335
KLHL11	5.5867507	4.244920541	4.72188387	5.39706891	5.487205	5.8326134	4.8840975	5.3720594	6.2828343	5.5284775	4.9267039	5.6014019	4.8116876	4.4476215	4.5181023	4.3986457	5.51901629	5.6895519	4.69888963
IL13	6.0003502	5.872554672	6.21720382	5.96416585	6.098169	6.3757612	6.0161271	6.5756918	6.0824136	5.9657338	4.436773	6.3069862	5.775417	5.37447064	5.0214003	4.543962	5.55245312	5.7981907	4.70125177
EPO	4.1831573	4.494223222	5.10719933	5.55496688	5.235788	4.6911924	4.1259537	4.4026109	5.3505114	4.4600746	4.2317096	5.9924264	4.4173529	4.87050884	5.2984698	3.9924889	4.93705065	4.695428	4.70349874
POU3F4	4.9304855	5.070131325	5.42554934	5.12689137	6.003602	5.7497147	4.5995471	5.7906499	5.6858626	5.3947655	4.0068942	4.5990587	4.0702758	5.36974206	5.9591844	4.9586102	5.11106305	5.1959249	4.70669302
TMEM62	7.11592	6.903338259	6.41740575	6.95190892	7.125201	6.6274881	6.7004306	7.0576626	6.624186	6.7789535	6.347017	7.5172817	5.9736583	6.86593051	6.2527699	5.542285	6.27320065	5.6187835	4.70898114
KRT75	5.461424	5.07819521	6.00447836	6.03682507	5.990052	6.0516792	4.9157481	5.6066785	6.5712011	5.8286536	6.2167667	7.1859432	6.1641804	5.69441789	5.2603469	5.4336677	6.35125978	4.7372781	4.70977508
RP3-497J21.1	5.0106654	4.836891195	5.553385	5.2524577	4.213992	5.8414484	5.3912488	4.7353586	5.3797938	4.8833334	4.6300674	4.5872662	5.3919634	5.63828289	3.5613727	5.3643437	3.77477409	5.2482521	4.7120392
TNFSF11	4.6266888	4.766820331	3.78045483	5.25418685	4.575401	4.9201199	3.8902474	4.6703843	4.5390761	5.0281267	5.5622023	5.6173052	4.0427679	4.42593393	5.3101253	3.6371035	4.7823391	4.0396071	4.71260532
RBMXL2	4.9005612	5.284896746	5.33492419	5.02362429	5.257634	5.4824922	5.4642203	5.4921721	5.3866913	5.026019	4.862885	6.4053235	4.6622501	5.40760896	5.5672064	3.8994073	4.25248854	4.6015388	4.71261215
EN2	5.79157	4.880198367	5.26705083	5.28247841	5.787025	5.9139234	5.4677598	5.1622187	5.20389	5.8186231	4.5795057	6.1948185	5.7363845	5.04786417	3.8308507	3.6249938	3.05915163	2.8853214	4.71360247
RDH16	4.9425719	4.89662234	5.96962	5.90381363	5.513983	4.5308927	4.5070665	5.5994363	3.2830218	5.4782853	4.8862155	6.6904285	4.8091319	5.5253941	5.7984801	4.5675268	5.53909872	5.0225392	4.71567794
TNFRSF9	4.9662184	4.772112115	5.6728669	5.57551595	5.588959	4.8797529	5.2321861	5.2142076	4.8396791	5.8965781	6.4190929	6.3620111	4.8702128	5.03329245	6.2522466	5.1166789	5.61638294	5.9777663	4.71633568
ACE	4.8361424	5.173080991	4.81948684	5.64985226	6.171779	5.5209739	4.9681971	5.2570437	5.382459	4.9727206	6.9414208	6.1007542	5.3671456	4.53036448	4.8672924	4.5393725	5.75710378	5.4168717	4.71660575
CBLN1	5.1000229	4.707040364	4.74293247	4.46334769	5.123436	4.7495046	4.8095806	4.4945262	4.905918	6.5071722	5.2755982	5.0184005	4.0596229	5.88883897	4.1120476	5.1775349	5.37011117	5.5036517	4.71792532
ADD3-AS1	4.8603357	4.45616308	4.57655932	5.29119178	3.592445	4.028409	4.4538243	3.7197963	4.8396903	4.5908961	4.7516196	5.4423553	4.2664241	6.34903875	4.470599	4.6761724	4.63900874	4.5304514	4.71835369
SULT2A1	5.6180501	5.36781675	5.08378921	5.07512639	5.192362	5.7289656	5.2976182	5.1173198	5.2609261	5.8930509	4.6639395	4.6410278	4.4648321	4.07810657	5.4658307	2.4372257	5.2293751	3.570373	4.71868134
VNN3	5.259639	4.28508183	5.21420981	3.79697407	3.989733	4.9648174	5.2881715	4.5969502	4.3758996	4.7966527	3.7942585	5.3052176	4.646637	3.95714154	5.6806301	4.422467	4.45128023	5.9141521	4.71950913
DBH	5.3334996	5.606009505	3.46598957	4.94562143	5.573923	5.0466538	4.9735918	5.3493709	5.0884787	5.2594878	4.7381835	5.5368364	4.3828787	4.8769478	5.8083419	6.0238946	6.10855507	5.8635203	4.72235027
PAGE1	4.260419	4.400816919	4.70146986	2.83600279	5.928738	4.9890225	5.1426086	4.0417536	4.4203386	5.3137179	4.0083942	7.0403526	5.2954595	4.92346174	3.9558222	4.5856725	4.86407783	4.8640778	4.72570491
OLIG2	5.4543238	4.871780265	5.59409848	5.27747204	5.183088	4.2335828	4.3979701	3.6693594	5.3877946	4.7146948	5.1118903	6.2834305	4.8321692	5.56520865	5.8594295	4.5238149	5.02187369	4.4133926	4.72607803
BCAS4	5.6431747	5.400498099	5.82250119	5.65461266	5.881285	5.9487148	6.067316	5.894034	4.6598842	6.038575	4.5064821	5.7595291	4.9577377	6.01041504	6.0055758	5.0701593	4.75353533	4.8646012	4.72634162
TAS2R14	6.3759496	6.539440045	6.53659756	6.215932	6.64124	6.1589622	6.1673929	6.1933697	6.1405007	6.0069454	5.012481	6.0731434	5.1157318	5.12775938	6.9052988	5.6137877	5.89811625	4.9596287	4.72642767
CCL20	4.1616325	7.239046713	3.69768138	4.37723586	4.097165	4.4531545	5.1537702	3.6925272	4.4809672	7.6798236	4.533581	5.8759069	4.5238315	4.69432552	5.2937705	4.4891797	4.74974638	4.6276154	4.72868186
1-Dec	5.3823449	4.684363127	5.50749935	6.16522356	5.596584	5.4335766	5.9468663	5.368046	5.1728901	5.4676303	5.2601699	7.0818111	5.9966217	5.17945413	6.3658649	4.4066935	5.59665529	4.5684578	4.72962443
CLGN	3.7332224	4.141271586	3.46430567	3.49498462	3.580491	4.0691872	5.2370643	4.1180207	4.324584	5.5659274	2.4099266	5.0800157	4.7765392	4.73763798	2.5954179	4.5617289	5.88574708	4.2878602	4.72973027
GSTA3	4.9982251	5.171417893	4.89965563	4.71368116	4.918652	5.194474	5.1814301	5.1478341	5.0561346	7.6125757	4.4885576	5.5742262	5.3310026	6.0600375	4.6751621	5.0382898	5.65836667	4.2622787	4.73235993
ERVMER34-1	5.9005546	5.436733135	5.57972104	5.45413435	5.925232	5.7065325	5.7789296	5.69866	5.7232245	5.9851375	4.5035182	3.3923417	5.8213806	5.47839381	5.9822735	3.8568355	4.68934394	4.3271219	4.73327101
CFTR	5.4734775	4.496628731	4.79209034	4.77048661	4.825629	4.805786	5.7309778	4.8271637	5.0733661	4.8856607	3.8463442	6.5662639	4.2265182	4.61977964	4.4400997	3.4428952	3.88375687	3.7002129	4.73344124
SLITRK3	5.1808183	4.590327705	5.13237528	4.43788349	5.064352	4.9985913	5.3899011	4.439301	4.5262984	5.2364395	4.805337	4.1503591	6.4868336	6.75482764	6.3603915	6.9707991	5.5938069	5.8027368	4.73651347
OPRD1	3.6705533	5.635671724	4.43428209	5.79171475	5.764418	5.7127969	4.9929557	5.717392	3.1181159	5.2873811	4.8590348	6.6301754	5.2794409	4.78104217	5.8407541	5.038948	4.84084396	5.7403092	4.73844161
ANO2	5.466467	5.035762715	5.40669301	5.40384176	4.167604	5.6934864	4.7456171	4.8339876	3.4172349	5.6481229	4.5359988	7.170194	5.1772641	5.0479639	6.1575682	4.973732	5.63648429	6.1266238	4.74448016
HSD17B3	6.109136	6.498580267	6.78123461	6.85863584	6.112929	6.1826269	6.7529862	6.0446395	6.7157745	6.7618659	4.9254614	5.6285501	6.4354828	5.54581391	5.9798857	6.7991816	5.78101886	4.890595	4.74594464
NXF3	3.3615213	4.001983065	3.8808428	3.9655886	4.454006	3.7963374	4.4267337	4.7704381	2.5734357	4.4219851	4.0983255	4.7624758	3.8793504	4.19936489	4.3045019	3.6880706	4.0859595	3.8058529	4.74685084
VN1R1	5.8685988	5.59640214	6.41914709	5.63555547	6.320311	6.1643826	5.6219767	5.7304269	6.1845781	5.6098832	5.4935782	5.5210282	5.6715114	4.83846904	6.8591282	3.6219054	4.94025661	5.2798984	4.74843651
RLN2	5.5220322	5.82538072	5.78881623	5.86030704	5.725083	5.5090556	5.2290139	5.9820582	5.6540913	5.7228527	5.8987127	7.6869194	6.1579425	5.66468356	6.0569593	5.8811846	5.69710115	4.6483745	4.74843911
FABP2	4.8506025	4.273550483	5.12838462	4.93111371	5.168164	5.1804022	4.1149201	4.768321	5.1232337	5.0000554	4.9033047	5.7235005	3.8988362	3.81212858	4.2295405	5.2551749	4.94804585	4.2842519	4.74847275
SSTR1	5.2724977	5.326558798	4.19676452	5.69692454	4.855955	5.4391019	5.1182343	5.6311988	4.7269338	5.352572	4.6155737	5.3481156	3.95463	4.29375499	4.8391152	3.3360907	5.06404685	5.3014142	4.74917589
BMP5	5.6185215	5.580749799	5.26837417	5.86655239	5.378283	5.669395	5.2838725	5.654976	5.8121255	5.7602255	3.930001	4.2053169	5.5286149	5.56236282	5.2535868	4.1081252	5.27138069	4.7137265	4.74932448
CENPQ	5.1093039	5.065182629	5.65138109	5.58050652	5.133817	4.9493999	4.2676356	5.1759283	5.1967172	5.5772213	5.3470597	3.2256892	5.0080769	5.70763096	6.1549512	5.6021739	5.74890919	4.6661855	4.74989875
NKX2-5	5.9131107	4.89614884	5.83622716	4.10544194	4.992559	5.5035047	5.7683251	5.7393629	5.035004	4.9444916	5.257128	6.3697957	4.9180242	5.22129403	6.4083058	4.7846181	5.58453715	4.8292509	4.75021334
PFKFB1	5.8181224	5.756853038	5.78911185	6.09197527	6.093707	6.3256226	5.6249657	5.726214	5.8309831	6.3345004	4.8038392	6.2992369	3.6361762	5.0838465	5.4714204	4.4888627	6.65342307	4.7468812	4.7507492
LRRC8E	5.8242655	5.909304183	5.71081844	5.97622135	5.912441	5.5645951	6.0405887	5.9578513	5.5852825	6.1980499	5.4675048	6.7851197	5.2071613	5.19866169	5.6385535	0.8378307	2.94835369	5.3107009	4.75271067
MPL	5.0534135	4.919787781	5.35473844	5.57781309	4.668263	5.6993147	5.5891832	5.1257759	5.5152801	5.1119871	3.9939796	5.4907738	4.6249631	4.86803587	4.3220274	4.3667383	4.149702	4.0791173	4.75485107
C17orf59	6.0981705	5.195175892	5.99164235	6.24785938	6.052296	6.4015974	5.803129	6.099184	5.856841	6.1333433	4.8863516	5.8775959	6.2048562	6.29797017	5.2244528	4.5457369	5.30847251	6.2739013	4.75727217
DGKE	5.5603546	4.536388916	5.34235386	4.86495019	4.441467	5.2651701	5.5634704	5.4550373	5.4321739	3.4560624	3.6371892	6.2494123	4.6048754	4.69994684	4.5393165	4.5919998	4.93901625	4.4181075	4.75873683
TTC18	6.2753954	6.689919285	6.51787096	6.59695899	6.556058	6.6524911	6.9092016	6.5920803	6.4042616	6.1053048	3.5812586	6.4912911	4.3580302	6.82444609	3.6071868	6.1572544	7.05072388	3.624217	4.75973372
CCL23	5.1279714	4.099765741	3.50669469	4.97220911	4.740019	4.8071676	3.7010238	4.6672301	5.0081432	4.0972859	5.0389118	4.3867197	5.4331443	4.39912214	3.9775847	3.9742729	4.8674251	4.8886905	4.75997733
ESRRG	5.1899544	5.067881604	5.18070682	5.10879459	5.120445	5.0766326	5.875319	5.181022	5.1450148	5.1821615	5.0791526	5.4104543	3.2760262	5.25220348	4.1852746	5.1025336	3.5038313	4.7044441	4.76039451
SUSD4	6.0945913	5.940212236	6.59245083	5.66736581	5.607293	6.1806082	6.8348576	5.8828447	6.4698544	6.1167255	4.9575952	5.9948755	5.1955566	5.21846562	5.9731505	5.0939188	5.1215274	5.0208652	4.76096252
CYP4F2	4.5510987	4.846179946	4.71432438	5.19568887	5.069723	4.972294	6.1260835	5.4822002	4.405636	5.4058859	4.6024255	5.5630092	4.6822447	6.29418906	4.908716	4.513343	4.59809959	5.0859953	4.76175129
GPR98	4.9903911	4.701765196	5.09231161	4.4055674	4.87999	4.839171	4.8257955	5.7366924	4.1594335	7.0686045	5.0630185	7.594661	4.9159148	4.52726231	6.0611337	4.000172	5.08461099	3.1954708	4.7636104
ADCY8	5.4948189	2.674898606	5.12855842	4.95803685	4.368992	5.3698632	5.2184577	4.9901296	5.447583	6.286201	5.0915845	6.8053142	4.752259	4.89909322	3.9584206	5.0099041	5.41573901	3.6864519	4.76380515
ADRA1D	4.5422428	4.722344604	4.60261819	3.85243722	4.303666	4.389221	4.691415	5.128212	5.051404	4.4522928	4.2255033	5.4680983	4.2746961	4.82067562	5.5951026	4.6571644	3.74500917	4.6426636	4.76438234
PLA2G1B	5.2993902	6.054036396	6.29084076	5.83544236	5.784634	6.2516155	6.4467924	6.0299081	5.3325351	5.4327904	4.962941	3.9653663	4.2387022	4.97959182	4.666514	4.2275927	4.96294098	4.7150499	4.76585088
CAMK4	6.3709707	5.692825734	6.21136753	6.13003629	5.955005	6.1101859	6.0434487	6.021266	5.724534	5.5341142	4.5623877	7.113206	5.6981834	4.77456384	6.0002874	3.4443318	5.71607534	5.5486701	4.76695491
BTN2A3P	6.4053701	6.596455392	6.40260002	6.39118219	6.50847	6.6786548	6.4569657	6.2055565	6.5638743	6.6359699	5.3517564	6.880485	4.3293036	2.95951586	6.0739961	4.420037	5.51160052	5.2755031	4.76973769
ID2B	3.8133974	5.31852932	4.28802908	4.64816623	4.537986	4.7970365	3.9038255	3.9858709	3.9511653	2.5957406	3.9494271	4.5245862	4.1221328	5.84382952	4.2211405	3.4890952	3.55309814	3.4702748	4.77132725
ASPSCR1	5.6840429	6.671344943	5.63485159	6.69387522	6.007078	4.6595455	6.0641212	6.7008025	7.0113186	7.3495921	6.352402	7.2970008	5.7488381	6.99289919	5.1305573	6.2450023	5.92756555	5.9378208	4.77399628
TLR7	4.8767262	5.1618321	4.03012053	6.26947248	5.709869	5.1499685	4.9004662	4.6225328	3.9167304	2.385871	6.2742485	5.6959114	6.4020453	5.35411626	2.7490872	5.6467126	5.9298204	7.2784001	4.77404894
PSG1	5.2798007	5.779287882	5.25874329	5.29572345	5.036669	5.0591156	4.7309578	4.9241236	6.0937371	4.9899054	4.7950855	7.093503	4.6918214	5.11248447	6.052706	5.0698746	4.70248682	4.8062534	4.77501556
PRAMEF10	5.001891	5.074043626	6.08704574	4.4596992	5.965971	5.0454361	2.1415543	5.7047664	4.9735896	6.2219265	5.1040352	6.5042459	4.6155848	6.40462866	4.964414	4.7375741	4.77604794	5.1250528	4.77604794
NFE2	4.1312577	2.692452372	2.61659851	5.52818575	4.127158	5.3462375	2.4750117	4.5720996	4.5579958	5.1058433	5.3780714	4.9635766	3.8864933	3.53530704	3.8063822	3.6398666	4.8770886	5.9940666	4.77746288
TAS2R4	5.8067702	5.928415573	6.35673089	6.16339815	6.081524	6.5311502	6.6613191	6.6280092	6.3022664	6.1616843	5.4686551	6.4959208	5.129895	6.20766929	6.4278534	5.5981736	5.51082544	3.7997243	4.77746368
HAPLN2	6.8328756	5.225630041	6.31041137	6.07943673	5.181988	6.3082757	6.0990735	6.3312612	5.5490896	6.0078584	5.0348304	6.1377956	5.7915596	6.49167387	5.2984741	5.8139607	4.96981109	6.4858722	4.77804444
EMR3	5.2792095	5.582100346	5.27077744	5.39973444	4.505148	5.7131386	4.7378415	6.4411487	4.6860598	4.7915625	4.6277137	5.1399827	3.750745	3.17921359	6.3770862	4.0934283	5.09193734	4.5718863	4.779511
DNASE2B	5.5970656	4.130166728	5.72665203	5.20698612	5.311036	6.3963759	4.1262214	4.3360858	5.1595077	4.7706633	6.5275276	6.2808757	5.0301647	3.92802165	3.464399	4.6621564	2.83654375	3.7147544	4.78046525
GKN1	5.5885913	3.225075921	3.7043289	5.11407027	3.243514	4.3096714	5.1180857	5.326549	4.640173	4.5389092	3.1202329	4.6538815	3.2464574	4.08191959	5.6941027	3.0080554	4.56416616	4.1944071	4.78068696
IQSEC3	5.5812903	5.39026716	5.13668074	6.0815922	6.09497	5.1305592	5.7183232	4.7732415	4.4327999	5.4684759	6.1789406	5.9131079	4.8042049	4.85183867	4.3932222	5.7943553	4.92903094	4.731629	4.78167819
BHMT	6.1924133	5.769219515	6.18913818	5.60374172	6.308703	5.875801	3.9673213	5.4898106	4.9026391	5.7047535	6.0399042	6.1365399	5.4040468	5.12891686	6.0998964	5.3965126	5.64776651	5.3864053	4.78481068
CPSF1	4.7825863	4.951373203	6.2339995	4.48247925	4.788707	5.6178524	5.3428944	4.2460237	5.4293184	4.4442421	5.8243835	6.6182202	4.9029462	5.86991924	6.952978	4.9238233	6.03732537	6.6623674	4.78619288
RASSF8	6.3512607	6.532184517	5.95416878	5.79959492	6.007048	6.1797312	5.9420246	5.8491814	6.1488317	4.1497188	4.9115894	6.0642669	6.0501068	6.05326551	6.6957206	5.5006467	5.26759604	5.7212312	4.78810308
GRIA3	4.7925748	6.340213181	4.23238638	4.52877341	4.965921	4.3174683	4.6166447	4.3606259	4.4252324	4.0405756	3.7831548	6.1050584	4.3319017	3.81330297	5.1760274	4.5264412	4.71656993	4.0803669	4.79042015
TTC39A	5.7800481	5.822289072	5.44481657	5.59655632	6.094452	5.9781015	5.3532062	5.5978064	5.3772124	5.830143	5.0343233	6.6480832	4.490133	5.3883978	5.6246182	3.7781368	5.29045745	4.1553386	4.79088174
MEP1A	5.3037122	5.364468486	5.07756908	3.93808493	4.129516	5.1274673	4.9151817	4.3098566	4.2726304	4.2021771	4.459781	5.9259283	4.3140254	3.93517629	4.1695171	3.7125401	4.56129531	4.0539363	4.79144056
PON1	5.705215	5.483773573	6.07654304	6.04211645	5.798311	5.712195	6.0206138	5.8465646	6.4061064	5.5665048	5.1494236	6.6818267	5.036796	4.55224212	5.1479588	5.3346598	5.72489736	4.4842184	4.79243935
AP3B2	6.0984158	5.231430487	5.47156794	5.37349352	5.551241	5.7589011	4.8520262	5.7942823	5.7597738	5.1139362	5.3405017	7.4655359	4.8444182	3.39793392	5.2910297	4.2926977	4.87301356	5.5229909	4.79297063
CUZD1	6.5250092	6.075257672	6.74353611	6.84171479	6.204526	6.7351181	6.1751367	6.6499851	6.8074686	6.0404154	5.4843034	4.5005378	5.9633814	6.06850028	7.2636934	6.1518302	6.31191023	4.2430254	4.80011371
MFSD6	6.2400682	6.363380166	6.60208845	6.19105161	4.98085	5.0564524	6.755273	6.2935518	6.0370181	7.4600969	6.0489342	6.6597855	5.6592017	5.65297368	5.4619434	5.8104928	6.07401325	5.366209	4.80195489
GCM1	4.6805342	5.107098797	4.80416768	5.28845419	5.011705	4.5766869	4.8413644	5.0681539	4.8900476	4.8421571	2.6964352	4.8731637	4.3723518	4.91866283	4.0898055	0.8375431	1.95668384	4.1845433	4.80397217
CLEC5A	6.6375458	5.459513931	5.70201239	6.77883757	6.597429	5.755119	5.6022539	6.7352844	5.9924491	5.9841919	6.5973895	6.6346255	5.6571729	4.28571396	5.1434592	5.1015207	5.26784881	5.7551034	4.80567561
DPY19L2P2	5.9040428	6.428348457	6.94463914	6.03022229	5.64913	6.8709768	6.9105334	6.4734591	6.4520743	4.446142	6.0760866	4.10913	5.7648572	6.20822922	5.7329292	6.483547	6.24830648	5.421057	4.80572698
CCR6	4.4113381	5.163922676	4.97439023	4.83073695	5.249196	5.1798044	4.9281464	5.5222054	4.7021699	4.7050371	2.7827745	5.0674016	4.9746121	4.99430572	4.2896799	5.1161513	4.53350642	4.0025897	4.80656481
WNT8B	4.0376022	5.210957886	4.17573702	5.27681152	4.483284	5.1006158	4.870957	4.694876	3.3193121	4.8364101	4.4316028	5.9491824	4.3921123	4.43160277	4.6524084	4.4841954	4.33077262	4.2110594	4.80679952
CRABP1	4.6287889	3.833247864	5.59299275	3.01870692	4.975227	5.2512891	1.7501414	4.8593963	4.9784935	5.3789785	3.6713131	5.4318574	4.761625	3.67131314	6.003847	5.6145164	6.83313185	3.5166979	4.80681689
ATRNL1	5.3471698	6.946486056	7.19920275	5.30022254	6.350651	6.1796508	6.4497422	6.7014791	5.7734916	6.074948	5.1785351	6.9273693	5.8985843	6.7134425	6.3215658	6.7347017	6.17156771	4.6133757	4.80691942
CCDC30	5.9052933	6.250513067	5.72926444	5.69180475	5.762607	5.8678429	6.1399954	6.2128347	5.540355	5.9975221	4.7808989	7.4097222	6.0526977	6.16246313	4.3588449	5.6621532	5.01379756	5.7005501	4.81076683
TH	5.2770573	3.569399355	4.32859115	4.64373686	3.554517	3.57097	5.4947782	5.0126674	4.3097929	5.3510431	4.3870624	5.8408904	3.3290014	5.68291711	5.7151298	4.7975748	5.60124699	4.0445122	4.81254009
GABRR1	5.9941796	5.902327438	5.80536291	6.04521476	5.986857	6.0007772	5.8753382	5.9479097	5.8378057	5.9659224	3.9151685	6.0008885	5.5573893	5.09662368	6.3817663	4.9850781	5.2423553	3.4419445	4.81283362
MTHFD2L	4.7422217	4.682041634	4.63908218	4.39168468	4.189288	4.11697	4.6850179	4.1801505	4.5992895	6.1239424	4.7822127	6.2911206	5.4417181	4.3629224	5.4343474	4.8241757	5.48991608	5.1701839	4.81285177
METTL2B	5.061202	4.931926122	6.07149922	4.76487754	5.440739	6.5638409	6.0284247	6.2727397	6.5624428	5.9594919	5.8438521	5.31845	5.9392943	3.59882272	5.623151	5.8365247	6.18554029	4.97903	4.81348933
SLC7A4	7.6126145	7.786815648	7.3739871	7.3646796	7.578806	7.4578576	7.6134996	7.6005613	7.5253281	7.3905631	5.4981537	6.3278857	5.793282	5.62248334	5.8822567	4.9396848	5.35449407	6.1292748	4.81976416
GPR171	5.9380187	6.13835451	3.22335291	6.15129479	5.215296	4.6733447	5.5109976	5.3250291	5.6957717	2.2302779	5.6882844	5.7516725	5.2380979	5.85956401	4.8203592	4.9927554	5.45018664	5.6986986	4.82035919
TP73	4.157223	1.866290377	4.54297024	5.11826219	4.832817	4.7318192	4.9353826	4.6236079	4.9822499	5.0764863	4.8606818	6.8119276	4.7411665	4.66110733	4.8606818	4.4390577	4.82070533	4.8170156	4.82070533
SLC12A5	5.6900603	5.491037831	4.73645154	5.87244322	5.852689	5.3799508	5.0705255	5.0475542	5.5158081	5.5778964	5.7811684	8.4708332	5.9484615	4.86642267	6.5442825	5.5767602	5.09006411	4.6967383	4.82308887
MIA	5.5260983	4.565261622	5.84363607	5.92053717	6.278455	5.1208733	4.3222036	5.6596687	5.9629343	5.7106555	4.8313647	5.5349969	5.4770267	4.82394257	5.3967557	5.7163029	6.3845031	5.9145108	4.82394257
AGXT	5.1031823	5.586635712	5.52972547	5.44947974	5.515285	5.6378736	5.100084	5.2116045	5.1083233	5.605275	4.3665058	5.7416476	4.1895461	4.68653969	5.8044627	4.0159619	4.82885852	4.3324634	4.82763707
DKK2	6.067419	4.08407516	3.8735353	5.80245344	5.526192	4.2655436	5.3680556	5.1252932	5.762209	3.2326356	5.6167423	5.3583659	3.4894656	5.12357632	5.5800496	3.143942	5.55357515	4.2191661	4.83203233
EPHX3	3.8569851	4.698858184	5.12419539	5.58192109	5.795623	5.1851753	4.6746018	3.9424762	5.6918196	5.4609209	4.6220521	6.0807945	4.7049961	4.74081977	4.4832537	4.5520828	4.63480184	4.9992813	4.83221604
TSPAN2	6.0326936	6.333285674	4.9380718	5.27059918	6.293598	3.3249124	3.3905402	4.7686598	5.8308298	-0.9912924	4.5241828	5.1410192	6.8323061	6.43698834	7.088616	6.8368969	4.62954518	5.4451547	4.83443113
PCDHB13	3.5652291	5.040791904	5.66252094	5.05484969	5.382056	5.221164	5.2225407	4.8955967	5.4792691	4.2066289	4.8832341	6.3310058	4.9325942	4.96684538	5.2845494	4.8432305	4.88323407	4.8760427	4.83583638
PMP2	4.2289489	4.259027082	4.22034139	4.57548179	4.188927	4.5211844	4.2558775	4.5081466	4.3310102	4.2385549	4.2997073	5.7712351	5.6621728	5.86190788	5.4661091	6.1561689	7.60856676	4.8874989	4.83730016
PSG5	5.8504976	5.245262787	5.71359003	5.51334566	5.71072	6.0910208	4.9522577	5.3416946	4.6359092	6.0820537	4.6682326	5.8120355	4.4710007	4.50350836	4.3175225	6.0076497	4.45684151	5.1972659	4.83807813
ORC1	4.6440772	4.832907431	5.19622432	3.48372113	4.772557	4.3704332	4.5087487	4.6141909	4.6211331	4.7243641	3.7960532	5.1603557	4.0329381	5.55872848	3.7654434	4.0135323	5.58744925	5.0182965	4.83882053
LRRC37BP1	5.0550079	5.235760195	5.02826488	5.47452498	5.461755	5.4559012	5.5816509	4.4237782	5.3087968	5.1016631	4.0545224	5.6453664	4.19737	3.43980869	3.9708037	3.6365352	5.1814521	3.0202519	4.84048169
CYP2C9	7.2368331	7.203940328	7.24754799	7.23875459	7.236739	7.2410886	7.2248187	7.134457	7.2077222	7.3032506	4.8832484	7.6192603	5.1737685	5.45652811	6.1748064	4.7869975	5.19390048	4.7552764	4.84062398
HIST1H4G	6.274891	5.429613872	6.15902198	5.7963324	4.64394	5.9518769	5.0636802	6.3186627	4.931782	5.0688007	5.7878654	7.249974	5.7322947	6.00717318	4.4960944	5.0539974	5.65401804	5.8102484	4.8422338
RSPH6A	6.4190484	5.783886348	6.23859721	6.64712552	6.664477	6.5846531	6.9515027	6.8079542	6.1717004	6.6001795	5.0204709	6.6113294	6.0714126	5.02047088	6.06675	5.8559201	4.95469464	5.2761223	4.84278642
CCK	5.5727888	4.793725557	5.05053081	5.32281779	6.345802	4.0349428	5.1787924	5.7964281	5.7887466	5.5786787	4.3172439	5.9834196	4.806256	6.31026196	4.5714198	4.8932562	5.14740757	5.3222063	4.84314572
HAMP	4.5984297	6.187559111	4.33424467	7.23416576	7.19292	6.0521926	6.9720837	6.043334	5.1012092	5.7925249	6.1410335	6.5271697	5.9886292	6.56835883	6.4636836	6.0258703	5.97379085	8.0576232	4.85024662
ASIP	5.0733462	4.749341534	5.32494368	6.11357865	5.466272	5.6506006	6.2096325	6.2455606	6.101722	5.8476643	4.91789	7.2207261	4.3929354	5.59426855	3.9904507	4.7733719	3.04590322	5.2262463	4.8510452
EIF5A2	5.8090154	5.701821986	6.25835608	5.2023302	5.746485	5.650577	5.7583326	5.0273872	6.0919606	3.9654857	5.8370199	6.8142737	5.4777358	5.78332928	4.5699268	5.4133761	4.87616739	5.0741813	4.85119033
GNRH1	4.6219404	4.525099119	5.7590589	5.34716805	5.317667	5.7148033	5.3765847	5.8127153	5.7677265	4.0020576	5.5619418	5.8776231	5.3801303	5.03951233	5.3595884	5.7610719	5.4277759	4.5971703	4.85370753
ADAM5	6.3792507	6.028188407	6.36237894	6.40331983	6.139963	6.1714901	6.3152263	5.9176415	6.2126834	6.4168222	4.4577734	6.9599266	5.5593127	4.55824914	6.6250031	5.3240113	5.63446804	5.5281189	4.85434402
TRIM17	3.4513707	3.124701178	4.99694722	5.07036052	4.770148	5.7953168	4.8329688	4.7563992	4.6533819	4.6890167	5.5838946	5.3918451	4.0094265	5.06106038	5.2525623	4.8365142	3.92192343	3.9079776	4.85843445
UPK1A	5.7515196	6.095981974	6.04114968	5.77027676	5.809586	5.7042873	5.8642265	4.9785596	6.3029223	6.0615102	5.9012126	6.1598437	4.6476214	5.88724274	6.4485103	5.4827998	5.88548695	3.9533317	4.85921226
IGFALS	5.874346	5.371139964	5.80462433	6.79989563	5.962461	5.5086027	5.4964607	6.0730112	5.9186887	5.7503483	6.0024399	5.6733358	6.222185	5.48371845	6.0830594	4.0879166	5.94607671	4.8863441	4.86146255
MNX1	4.184867	5.672532206	5.13351603	4.78597726	2.40821	5.6988264	5.8861785	5.6682701	5.8672413	5.0312381	4.7950054	6.8013479	4.6806123	5.36160858	5.8426893	5.1584754	4.74091227	4.8175814	4.86170036
COL9A1	4.2369498	4.65977468	4.37879488	5.10096498	4.662177	3.1108234	5.1797813	4.3662267	3.9942929	4.4969764	4.5007702	5.9594572	4.5598291	4.59065619	4.4631868	4.6208383	4.83092043	4.5283289	4.86374274
DAGLA	6.3324185	6.158771988	6.23383407	5.82649822	5.839663	6.0409509	5.1539258	6.5366336	7.1014029	7.093475	6.7473988	7.437581	6.3342462	7.13559631	6.3997862	5.9476569	5.285521	5.0068472	4.86410609
LRP2BP	5.6506379	4.423419437	6.31688649	4.59167784	5.583725	5.0328884	5.1584885	5.47434	5.6241423	3.0221351	4.074215	6.2055908	4.1111203	4.32519124	5.5667099	4.3816611	4.90392016	3.8596558	4.86483616
NEUROD6	6.1628367	5.921469817	6.65477024	6.56609018	5.970482	6.0113887	6.2387732	6.1983844	6.4231153	6.1705027	4.8800511	5.3143777	5.87963	5.62664071	6.8014781	5.1134974	5.76061353	5.0890047	4.86570423
GPR63	5.2819975	5.551228264	5.00681793	4.84135248	5.683732	5.6837316	4.946657	6.0312152	5.6837316	5.0996677	3.2726214	5.1761043	4.1241956	4.61004757	6.3360207	4.4482064	3.71361789	6.355176	4.86651088
CENPM	5.6581776	4.213219043	5.23026008	5.58821603	5.55476	4.5686915	4.9111214	4.9134461	5.0497312	5.8494116	4.5575742	5.2398955	4.4441791	5.14933277	4.5207574	4.5438778	4.62850387	6.2700149	4.8671791
SPP2	6.2325576	6.278414277	6.37129708	6.23383728	5.951027	6.3659894	6.1654709	5.6582858	6.0392029	6.4916514	3.4494838	7.0943936	5.7181546	5.85734118	6.2774714	6.2947874	5.8338416	5.4734146	4.86916012
SLC2A4	3.8218835	5.755789429	4.00000665	4.76478991	4.710102	1.6793455	4.0894861	4.4706026	4.6718355	4.2915033	4.0839091	5.226928	3.7374224	4.04012877	6.0216485	3.6318254	3.66514766	5.238043	4.87126632
BTC	4.1208287	4.207338418	3.72637095	4.0240297	3.745333	3.6736428	3.9100256	4.6237832	3.9662162	5.7684531	2.0107353	3.8980846	3.8553486	5.07126222	4.4840648	3.477339	4.16045817	4.0320333	4.87129156
TGM4	4.3323834	4.933720992	4.98271353	4.89589544	4.644488	4.9302238	4.8715738	5.2796535	5.2867672	6.0944059	5.237613	6.3498866	4.7551658	5.18315075	6.1361772	4.44943	5.07178192	5.1696908	4.87256378
GABRA2	5.4000637	5.430505246	5.35155997	5.41988043	5.502126	5.4331358	5.3794703	5.4178863	5.5398096	5.4511387	3.8973489	5.507595	4.7009469	5.013898	4.914612	4.2436471	5.42561847	3.5344257	4.87397745
DUSP26	6.6045994	5.54125166	6.50531105	6.82453949	6.034066	6.4893901	6.9892972	6.9135212	6.3795573	4.3966816	5.8075398	7.0640267	6.164426	6.10218935	5.1538635	6.4031467	6.62909157	6.3695723	4.87422121
INA	6.1630965	5.693726766	6.52725037	6.15308486	6.470832	6.8471827	6.4765152	5.9499415	6.573526	6.3684307	6.4042294	7.3191885	6.4042294	6.84854776	7.6232263	5.496434	7.2641294	5.8925913	4.87602627
ST7L	6.0883497	6.036817747	6.43154474	6.26465287	6.205576	6.2160124	6.4785717	6.1955594	6.3844843	6.4302716	4.9418796	5.315701	4.8437926	2.96197265	6.5581286	6.9171369	6.00484654	6.4914347	4.87605363
CCDC181	6.3576736	7.015499017	6.13374351	5.66982724	5.39649	5.504426	5.9165255	6.7019217	5.6483431	5.067947	4.5502341	7.2591339	5.177981	4.96655924	4.8111467	5.1159324	4.40459573	4.0474488	4.87676037
CLDN8	5.4910419	5.49568316	5.59735779	5.45882197	5.321364	5.4979784	5.2323019	5.7246362	5.4027783	5.2708179	3.9726358	6.0468914	3.9318366	1.27546331	3.724515	4.4286875	4.82381872	4.443276	4.87851706
CD5L	5.8791425	5.702738463	5.51778185	6.1362858	6.274065	6.0147987	5.1344984	5.7578192	5.9514537	5.425543	4.8465161	7.3040669	5.635247	5.22227529	5.5885655	4.7838558	5.8465698	5.3875689	4.87861935
OTOF	5.4902612	4.87479088	5.58617897	6.30918444	5.166919	5.2341021	4.429071	5.8144112	3.2585391	5.3974407	5.7583119	5.3483769	4.6748342	4.85157824	4.9048268	4.7582157	4.80004139	4.814955	4.88022183
PNLIPRP1	5.1921129	5.502428507	5.55965574	5.57170528	5.627876	5.3081644	4.1776232	4.7606378	4.823692	5.3091583	4.8454541	6.4366115	5.2836663	3.74302742	5.1755542	5.4052576	4.80508888	5.2306227	4.88119485
SCGB1A1	5.6900053	5.670768068	5.79253101	5.96520466	6.166703	5.7588211	5.4767244	6.0677619	5.8687997	6.0297806	5.1306776	5.8133635	4.6733043	4.74100219	5.3013118	5.2393204	2.81880802	5.228262	4.88173813
LA16c-381G6.1	5.1627496	5.603543378	4.539636	4.72398	5.652885	5.953158	5.6363247	4.704675	4.6100797	4.5865985	4.9956927	6.5980904	4.7609289	4.76863388	4.8544041	4.8177375	4.96248646	4.8759649	4.88308078
SYN1	5.0734234	6.12325697	5.79262404	6.20385719	6.650486	5.907363	6.0423008	5.7664598	6.1013993	7.1385093	6.3163928	6.2151969	5.7758079	5.71186465	5.223798	5.3127031	7.07884262	7.1818475	4.88381445
TLX3	3.7936394	4.805590455	4.70421803	4.22142136	5.101993	5.2993236	4.7939567	5.1868293	4.8571595	4.4950602	2.689321	4.7010162	5.0699214	4.83838745	4.9334602	4.5447202	3.35097301	2.689321	4.88494581
KLRF1	5.684997	5.371760436	4.43289488	4.98258806	5.485031	4.9468198	5.9309792	5.033631	4.9679932	4.7978187	4.8056972	5.3718434	4.146244	5.16947136	5.3257998	3.8170054	5.05497042	5.5040628	4.88545527
CHRNA1	5.1908048	6.160175727	4.89135969	6.32892916	4.761316	5.3790055	4.1497592	6.1914333	4.9722504	4.4109785	5.9996897	7.113899	3.6102405	5.6412157	6.6663971	4.4621356	5.1861429	4.7858607	4.88763092
CYP2C18	5.3825718	5.597199357	5.38768072	5.96445293	5.466636	5.7843667	5.6854443	5.8032616	5.926835	5.7064858	4.8010952	6.4078228	5.2788119	5.2530827	5.6753097	4.153976	3.84145647	4.6515613	4.88812927
PDPK1	4.8597208	4.454694673	5.79427403	5.53468534	5.178721	2.7535054	6.0980634	4.2605003	4.8146192	5.3625157	4.7180626	7.0318567	5.5777747	4.00610575	6.2003602	5.8274588	5.34391044	6.0591071	4.88949847
PAX3	5.6188302	4.529856694	5.27995419	5.45566493	5.466093	5.8949274	5.3766644	5.2141428	5.131307	5.2444062	5.5997198	6.8768128	4.4740163	5.22480754	5.4924304	4.357395	4.57322212	3.9463893	4.89596928
CDK5R2	4.5122622	5.162777233	5.38245487	5.51782918	5.257505	5.6972836	5.3232165	5.0739617	4.8920602	4.2462496	4.0864724	4.9046263	4.5483015	5.76234411	3.943543	3.8949264	3.96388743	4.4411252	4.89759297
PRO1596	6.0531832	5.81371317	5.48140545	4.53987078	5.82423	5.4822505	6.0077747	6.5061389	5.3671968	5.6113854	4.1908877	6.5127292	3.9888416	6.0139944	4.7633818	3.3957031	5.11005406	5.5494185	4.89895647
LOC102724905	5.5488094	4.553364431	5.12950816	5.47144657	5.34952	4.3946354	4.6945605	4.8965491	3.2270534	5.1405071	4.9178799	6.2801768	5.301562	2.63163439	5.186552	5.2989276	4.45646838	5.48426	4.90060731
AP4E1	5.2106784	4.934846913	4.68212317	5.04017997	5.139363	4.1540926	4.3389782	3.8754076	4.8920416	6.2203484	4.9172664	6.397071	4.6368827	4.77911398	5.2515333	4.5411403	4.75021124	5.0917571	4.90158017
PPY	4.8086526	5.144422855	5.1836384	6.21135288	5.510379	5.3807047	5.4589672	6.238393	5.0381945	4.8199237	4.6408151	7.554012	5.2896938	6.49014997	5.6596946	4.8387214	4.25713099	5.1937277	4.90255811
DLL3	5.642156	5.413299208	5.85898333	5.56185195	6.217662	5.925222	6.1315189	5.9294665	5.7212036	6.2142454	5.3926967	7.1558576	5.0823723	4.94083712	6.7519053	5.3295612	5.69278515	4.3266149	4.90317205
RP11-680C21.1	6.0958805	5.929914554	6.21594747	6.39619027	5.903858	6.1346343	6.3617428	6.5583872	5.9097341	5.9207763	5.2959311	6.6845171	5.0966505	5.91542359	6.107945	5.2825744	4.42935451	5.3685255	4.90425469
ERCC6L	4.4699029	1.643113609	4.99569305	4.78968841	4.253956	3.1216458	3.5500843	5.2656997	4.9029227	4.4393575	4.4465031	5.8654777	4.8726464	4.58225864	4.7022258	4.2802028	5.07034462	4.9439201	4.90515599
PRO2958	5.0931226	4.661196896	5.12673867	5.20836646	4.853318	5.0131324	5.4892885	5.1121456	4.9523575	4.8910005	4.2374193	7.2233418	3.6143984	5.78019639	5.599458	4.9413661	5.57355382	4.1870563	4.90720489
BARX2	4.7959394	5.333493469	5.78933347	6.23601608	6.090958	6.2148956	5.2080531	5.8061425	3.1654674	6.1198792	7.1948115	6.5717515	4.8814641	4.86371994	5.6020675	4.7562641	4.93682185	4.9094085	4.90940847
GSG1	4.9885552	5.334142343	5.58694816	4.8831683	5.167826	5.3532519	5.0717391	4.8901305	5.7375992	5.6804703	4.5751697	6.7303292	2.4594393	5.01770802	4.6095742	2.5683977	5.42995455	4.4430887	4.91484759
CACNA1C	5.9843428	5.497196898	4.26607068	5.73595598	6.214869	5.2356675	5.3716775	5.9148359	5.2342331	4.5186839	5.4409656	5.5182795	6.4947817	7.01030479	6.3871025	6.7564756	5.21191303	5.1558298	4.91545321
EFHC2	6.4528702	6.749723128	6.47165908	6.30265488	6.487161	6.6186062	6.505596	6.4454741	6.4794715	6.4772368	5.9207674	7.1862052	5.5616394	5.04018235	6.4636227	5.9723884	5.28472477	4.9934317	4.91602071
NOL4	4.0490362	4.658703097	3.48971209	4.22960135	4.651444	4.656667	4.164961	3.7468066	4.1004783	4.4672647	4.7082079	5.2536145	3.4166733	2.70215439	4.2440445	2.8243698	3.41667331	3.722004	4.92178918
CROCCP3	4.6101581	5.129029664	6.88616748	5.99767888	5.783324	5.934216	5.3466159	5.7783139	6.0250196	5.066945	6.1254976	7.0435185	6.1464078	5.15224206	6.0889309	5.6968269	5.81067654	5.7640844	4.92217066
LOC101928278	5.6248887	5.840059148	5.49471053	5.66199789	5.563864	5.8045806	5.5009341	5.4406599	5.5434695	5.8751617	5.3086282	4.3922256	4.8127212	5.42519954	4.3569266	5.158562	4.61347251	3.0673735	4.92372241
SSX1	4.6958648	4.170827123	4.9173339	4.35359493	5.302905	4.415793	3.6734925	4.5801347	4.539443	5.3459519	4.5691638	6.1657335	5.2335376	3.83811129	5.374749	3.6720767	5.27184596	4.8943647	4.92387773
NACA2	5.5418382	4.716578363	4.31137159	3.84719758	4.458602	4.2541028	4.3823945	4.8726285	4.3181449	4.6195925	4.8638953	5.774972	4.8093569	4.67346047	5.3802448	3.7769031	3.85077501	3.5997018	4.93014329
TBC1D30	5.049477	5.282846262	5.63087963	5.47375364	4.910743	5.2184326	5.7318177	5.2162522	5.6405176	5.493948	5.4451104	6.4600523	5.3526114	5.11384237	6.6569739	4.7788848	4.32109423	4.7232378	4.93057692
BMX	5.9453245	4.626520432	5.70025712	6.12108343	5.740726	4.9682255	4.1362613	5.3748051	5.8989314	5.15178	6.295931	6.0149499	5.0379675	4.94214585	5.5782502	4.9352968	6.3484325	5.008905	4.93186008
TRPC3	5.3127206	6.100651541	4.5927987	5.39661539	4.697284	4.9961962	4.6749974	4.9559762	4.8853529	4.702104	4.765764	6.0042142	4.8241167	4.90657479	4.8855142	5.3767184	4.79240943	3.8606193	4.93247543
KIF23	4.0617151	3.368765513	2.96993151	3.35305125	3.65717	3.0466534	3.1687341	3.0487558	3.6859077	4.069907	4.8186989	4.1052674	4.8494227	5.01441259	5.5746846	4.3234083	4.14914665	5.5884101	4.93427495
UPK2	4.4517363	4.775748773	4.05623367	6.06659633	1.451325	5.0128625	5.0615858	6.281491	4.8974274	5.304486	4.0036122	6.489609	5.1789245	3.72558917	6.4779884	6.0553476	4.9287531	3.7255892	4.93556629
MAGOHB	4.8332536	5.609255828	4.61791666	5.25057206	5.017945	5.2440877	4.3763574	4.9282472	4.6760509	6.5786709	5.6162295	5.3219188	6.4942586	4.95176689	4.8274568	6.0803685	4.85682954	5.5704222	4.93809026
OPRK1	6.6428063	6.729981906	7.02627353	6.93977662	6.762716	7.0086261	7.1629435	6.9631182	6.9169466	6.874784	3.4126115	7.1390488	5.3534857	6.85132909	6.1638284	4.5164608	5.56131802	4.4275563	4.93838003
KRT13	5.4663657	3.924582253	4.73127745	4.99473843	4.431293	5.1071544	4.3251303	3.9509576	5.5897876	4.8503698	5.0907224	4.418873	5.2829635	4.46695883	6.1595642	5.6858257	4.4810775	6.4632191	4.93873738
DPEP2	6.2016761	5.930657432	4.06376248	6.83491182	5.240719	5.8799714	5.7920799	6.6964949	4.2316139	3.4404643	5.8354902	5.5061217	4.8494339	5.39449346	4.9546345	4.8865829	5.29022933	6.9632457	4.94057222
POU4F2	5.7143236	5.95951971	5.93410971	5.75739109	5.786347	5.8964794	5.8083885	5.681703	5.6423488	5.7001512	4.8509463	5.1103355	5.2984095	5.84730635	4.733341	4.5747333	5.72542255	3.9220153	4.94268987
ABCC2	4.8913472	3.946935768	3.93769901	5.90623869	4.920039	4.7060292	2.5074993	5.0134406	4.8254057	5.1668461	4.5965717	6.408252	4.7970511	4.37875329	4.7319659	3.7098275	5.57841266	3.971018	4.94290553
CFHR4	4.8492563	4.27104981	5.24046244	4.32314616	4.106603	5.6215155	4.1611413	4.1252023	4.6294712	4.8217098	4.0867092	6.3238816	4.5072952	3.23923423	4.005093	3.5886703	3.86975615	3.9921165	4.94455549
ANGPT4	6.005875	2.621577305	1.91992468	5.29906728	5.945132	5.5832392	6.0276425	6.5424999	4.4516453	6.6073	6.1830752	7.5724117	5.0960511	5.81457839	5.3570298	4.9588672	5.93345891	5.0146717	4.94541692
LILRA1	5.1084676	4.735484755	5.21116265	5.77505653	5.78055	5.7410073	5.2178296	5.4777119	4.178214	5.2576186	4.2054706	6.4870408	5.4484565	5.35997894	5.4756137	5.2643652	5.45914417	5.7044445	4.94594819
MTTP	5.833296	4.970728762	6.76944348	4.86267448	5.586377	4.8173937	5.4539619	4.9850855	5.6030479	5.425591	5.2877542	5.6995138	4.1790629	5.35317689	6.2221791	4.7370404	4.63129879	5.0621868	4.9482457
USP29	4.7712969	4.703997499	5.34065357	5.41662498	6.435491	5.9023176	5.4925535	5.6881277	5.0390861	6.0464795	5.7211936	6.5378134	4.0369348	4.43336872	4.3388682	5.2220314	5.26052988	5.1240213	4.94986479
LOC100506282	5.777763	5.18509667	6.13010845	6.00248984	5.276306	6.5152203	6.15882	6.5651815	5.1823394	4.6750634	5.9481265	6.8129427	5.7341657	5.93618006	5.8276627	5.1608393	5.58256847	5.0126941	4.9529677
RCAN3	4.1475177	4.073421282	3.32103428	4.18672354	4.385104	3.2360854	4.2851412	3.526242	3.4384032	3.0724418	5.8158634	5.1253009	5.3843763	4.46447729	5.4703657	5.1284162	4.64933182	4.5736424	4.95327189
PPEF1	5.5444136	5.235244298	5.54311684	5.39567276	6.101048	5.2878541	6.3260752	6.0229216	5.3845052	5.4278688	4.3354992	6.8543088	5.7124747	4.03334708	4.3710623	5.5154335	4.66922455	3.6994547	4.95688593
TAS2R13	4.3467143	4.145683321	4.42160612	4.85937739	5.063239	3.1319776	4.1493498	4.1576643	4.3008146	4.5029402	4.323388	4.4820874	4.2862164	4.07827266	4.174409	3.878685	4.04050313	3.8715322	4.96119789
THEG	5.7684675	5.653943839	5.66545695	5.77380035	5.4114	5.0566381	5.4149192	2.1014709	4.2213211	6.1222381	6.4205703	6.8521417	5.0997246	4.84833663	6.7800964	5.1736856	4.80058047	5.4389962	4.96290722
PTPN22	4.194861	3.843914788	3.07663611	5.58986386	4.776075	3.2564143	4.8003719	4.1241606	4.0230788	2.9639138	5.8025032	5.1663219	4.3530682	3.4439469	3.3414948	3.7269336	3.6843586	4.9017814	4.96317155
CLCN1	6.0593917	5.098521683	4.33880503	5.46083609	5.902746	6.6492039	6.2475675	5.5045347	5.3977972	5.5753675	5.9017942	6.1563952	5.6414926	6.32651426	6.8922977	5.3850753	5.89477215	5.3925723	4.9631813
CABP2	5.0359081	5.088234027	4.11289474	5.27885837	4.664596	5.6808925	4.478058	4.5935558	5.4022131	5.3841862	5.4552729	5.3060371	4.0796398	5.4014141	4.346437	4.181927	4.04173416	4.2665256	4.96491092
SEMA3D	4.7415698	3.728546054	4.58694955	3.93759246	3.633002	2.8420841	3.8379602	4.4174033	3.0966484	3.817149	5.7618878	4.5868369	3.8756842	4.96888334	4.0842936	5.2948294	4.75507981	6.4901718	4.96553972
CYSLTR1	5.4756676	5.475569985	4.46510559	6.31680652	5.631804	4.6979705	5.2391133	5.4108819	5.1684785	5.2053557	5.4680743	5.7040574	5.5414441	4.75961846	6.0566684	4.5083449	3.33017455	4.7047807	4.9669084
ZNF276	6.5200463	6.285357687	6.7727919	6.32189006	6.452768	6.6139879	6.6478483	6.6848363	6.8211122	6.6753856	5.206643	6.0321521	5.4672587	5.44805689	6.3811998	5.6548053	5.34801656	5.0751472	4.96800973
PMEL	5.8491874	6.927170645	6.63593511	6.5541866	6.708887	6.6994233	6.495017	6.7832946	6.1935111	6.9417054	5.726227	7.938184	6.4335037	6.13835472	6.1675623	5.4643398	5.90334867	5.9561929	4.96939408
CD33	5.9994238	6.022818426	4.11448233	5.80504999	5.694188	5.6650198	4.9292498	5.9379101	4.2273664	5.4508149	5.441103	5.9497798	5.4193292	5.07704721	5.1375673	5.2999536	5.2514855	6.9857517	4.97128104
DKFZP434L187	5.098015	5.166688317	5.75079188	5.69205313	5.702403	4.7482538	5.9934425	5.610208	5.761278	4.3203899	3.7884801	5.9715113	4.495086	4.30274942	4.6810974	5.7359137	5.69630221	5.2200571	4.97394465
CPLX3	4.9220092	4.323734891	5.11293464	5.88018153	5.794531	5.4020462	4.2611617	6.1493783	5.3934108	5.5102718	5.0588396	6.4738941	5.0556889	6.00531251	5.9367504	5.0525312	4.99118449	4.9442516	4.97459746
SLMO1	4.1181074	6.271823604	5.19073643	5.22231577	3.165303	5.4473684	4.6124914	5.2869194	4.9092192	5.7111341	5.0971205	6.6938113	4.8651188	5.07241784	4.8506639	4.9455359	5.10627606	5.0599061	4.97582238
GAGE3	6.0485206	6.001911217	6.28330896	6.1810792	5.931107	6.1929949	5.896899	6.3912174	6.1302556	5.8641784	4.908111	5.2470605	4.3202843	5.74587921	4.9322223	4.6666938	5.53714001	3.7518086	4.97926879
IL5	4.5647075	3.335732539	3.84320788	4.12871863	3.973094	4.7020599	3.0336713	2.3174941	3.7016264	3.9801664	5.359126	4.3590262	2.8433536	4.47177082	4.4670478	3.0720616	4.26963766	4.4670478	4.98262234
DDX3Y	5.0870548	4.781739065	4.78285053	4.87874803	4.840603	5.3386823	5.0740151	4.8267703	5.0112307	5.3035222	4.1169984	6.1779883	4.6609725	5.17192152	5.10114	3.5971414	4.47287561	4.4845094	4.98472426
KIAA0125	6.9515806	6.239121868	5.63557485	6.88611585	6.165458	6.2726237	5.7934204	5.9929187	5.7934296	6.0426881	5.1011184	7.0831927	5.554336	5.74801593	6.3327939	5.1011184	5.05932374	5.5159392	4.9852048
SLC5A4	4.9427764	4.868098369	5.57015838	5.33138329	5.101312	4.3666486	3.8400478	4.9111207	4.4439078	5.2819871	4.9832196	5.1188511	4.7308758	5.88003058	5.1633162	4.4489848	3.86694665	5.728466	4.98652307
APOA2	4.2015542	4.85607506	4.9428498	4.76557555	4.307872	4.8402729	4.2442959	4.5852312	4.7533673	4.6041525	5.017246	5.9119141	5.1181353	5.50043639	4.2448712	4.4962495	5.4888889	2.9244457	4.98801319
ZNF675	5.2657864	5.153707963	5.52460501	5.02169687	5.287518	5.8650249	4.9619379	5.3530085	5.0758789	5.1883613	4.4703801	6.8275172	4.5742846	4.82931393	3.2909902	3.5785882	4.21481067	4.0427793	4.9882442
CALCA	4.6540402	4.979155815	5.24388063	4.84928108	5.414962	5.5321964	4.9580514	5.0811938	4.7413519	5.2867134	4.9219524	7.0548345	5.0775882	5.23882061	4.7799486	4.552274	5.13631263	5.1582774	4.99130174
PROL1	6.0882781	6.153964771	6.30589771	6.34835188	6.674757	6.5959484	6.4944513	6.3152119	6.1843172	6.5148931	6.3934495	7.4857889	5.5211203	5.84807904	5.7529066	3.980225	6.25320573	5.3248712	4.99375017
NGFR	4.2466467	4.111663231	4.8321812	5.50904387	4.973042	3.889296	4.5687833	4.5911074	4.6195877	5.6723838	6.0670083	4.8882038	7.5443418	4.33384486	7.4310381	6.5457295	7.17943826	4.4583043	4.99398765
BC069756	5.1809394	4.247764006	4.64047013	4.06881551	4.736736	4.3822965	4.9663533	5.4984674	4.8234132	5.0171331	4.7400318	5.9720917	4.6227342	5.48724706	5.721696	4.8485055	4.66426781	2.8088367	4.99567919
LRP8	6.1363709	6.250633032	5.66071321	6.03431297	5.632144	5.9963048	5.4307704	6.013957	5.8111834	7.9023475	5.7272901	7.5578677	5.2425046	5.59114556	6.630897	5.4137335	6.1141711	5.9746488	4.99604589
HIST1H1T	5.1825954	4.703102199	5.04725298	3.54737177	5.573773	4.7440904	4.5943519	4.8804971	5.4181868	5.8838897	5.2822093	5.5713188	4.8778076	6.33310883	5.0114526	5.1003	5.57353727	5.1516894	4.99830143
RGR	3.2672176	4.612453039	5.21918788	5.29869042	5.280862	4.4889579	4.6237518	5.0266646	4.6252625	5.5325972	4.770052	6.1203895	4.8517734	6.47946184	5.5282806	5.3195642	4.81149124	4.7776755	5.00251622
PTPRH	5.8470217	5.542557182	5.43743997	5.68532623	5.850225	5.8511645	5.1429275	6.003135	5.8172401	7.1189517	5.9192263	6.1708204	5.2938872	4.30688482	4.1415342	5.148153	6.17967305	6.0948558	5.00275113
HOXC10	5.8624535	6.764833201	7.50454838	6.38488794	6.128639	6.1116915	7.9878071	7.4911116	5.9527495	5.4249998	8.6386655	7.1612566	6.9739614	7.10802804	6.9294819	5.9917779	7.1706615	8.0212386	5.00428124
RYR3	6.5435507	6.384170036	7.16997701	5.79292367	5.34314	5.9405551	4.7921787	6.6990538	5.151699	7.740371	6.0414714	5.6717835	7.6517488	7.66156734	7.6123256	7.3519854	6.36741424	5.1383589	5.00508349
SLFN12	5.6427417	5.309708078	5.67026159	5.67972666	5.996068	5.3782518	6.2204139	4.8699259	5.1278516	6.3313453	5.9410603	4.2872516	5.7466475	5.55114447	3.7643827	5.8516546	5.55781102	6.3562148	5.00542867
RP1-68D18.4	5.1675075	4.702663858	5.84710079	6.11496048	5.544492	5.6050308	5.1855692	5.2241135	5.4847162	5.5259911	5.8597988	7.3763096	5.0952831	5.29885625	6.6190422	4.6506927	5.49344466	5.6212587	5.00764948
LIMD2	5.9682707	5.175250858	5.88388247	6.7104409	5.683855	5.1419355	5.9655768	5.6544244	5.3362915	5.4786386	4.4948222	6.0141725	4.3383098	4.39900891	5.0370439	4.3890681	4.4994498	6.2900156	5.00810916
IRS4	6.0640207	5.280217012	5.61443446	5.74551058	6.69661	5.8617149	6.0203032	5.2412538	6.0534979	6.1762571	5.1269288	7.3108955	4.0390688	3.0411251	6.0264125	5.3239053	1.99399672	5.8175879	5.00930122
PCSK1	4.0962161	2.661088426	2.38359234	2.91971498	3.969299	1.9785405	2.4838893	3.5913782	5.3653685	3.2862103	3.6992113	5.6432426	4.4535179	2.90240726	3.4822945	3.2043639	3.86637131	2.9573287	5.00939765
KHDC1L	3.9378184	4.113480787	4.67601384	2.72155572	3.74773	3.5144543	4.7094172	4.9863492	4.7236987	4.4204369	3.2132881	4.4617202	3.8327864	3.49738236	3.3316527	3.1206643	3.50656279	4.0803495	5.01221152
MMP20	4.7926834	5.001957683	4.79268344	2.87233281	4.321383	4.709058	4.5415369	4.0970661	4.7869224	3.9789507	3.5523733	4.39949	3.1335579	4.94325334	3.80395	4.601516	3.02273829	2.9969114	5.01899008
S100A1	7.3367898	7.736812752	7.42441125	7.42794846	7.652845	7.6660313	7.959232	7.4940102	7.5934694	7.6233983	4.9596753	6.9431042	3.7255257	5.69845992	5.8227806	4.6762914	3.41580195	5.7541727	5.01936019
FGF23	4.5042455	5.105583397	3.21599286	5.42535146	5.272779	5.38637	5.4354183	5.4443217	4.5268805	5.4310824	5.0300664	6.1401775	4.8057757	4.83207606	5.6759413	4.8832806	4.93272991	5.1750765	5.02029625
TRAIP	5.5508827	4.976932501	4.52558381	5.06448088	5.488259	6.236206	5.3365121	5.3492911	3.8331726	5.684907	5.835961	6.828793	6.0163726	5.48639331	5.3481218	4.8483602	5.7561854	5.4336415	5.02083193
S100G	2.7395498	4.231884159	4.09220832	4.54103915	3.907005	4.1276599	3.7392483	4.8050084	4.0230847	4.5398176	3.4857056	4.9636959	4.3604787	3.7529494	4.4793966	4.202339	4.10704921	4.3553045	5.02363237
ZNF440	4.7608825	4.757618733	4.74433118	4.07885757	5.084668	5.2373168	4.649322	5.8065864	5.1469791	5.2948866	5.497904	6.8324552	5.2858554	5.02762466	5.5764521	4.6908462	5.51395952	5.0639105	5.02442582
SH3TC2	4.8649558	4.960979724	4.62607627	4.8612972	5.194076	5.4266587	4.8179497	4.9660693	5.2875285	4.8851823	5.7803242	5.2906021	5.3426606	4.77336023	5.4509776	4.8723092	2.7463985	5.6479682	5.02667655
SNAP91	5.8377062	5.846367465	5.62285198	4.93717658	5.346359	4.9429949	4.4529691	5.4644054	5.105134	1.8678658	4.2268861	6.3355019	5.4646895	5.12153222	6.3713028	4.4537432	5.9266625	4.4199542	5.02850166
VAV3	6.9880912	6.3252564	6.01640129	6.86036855	6.234927	6.07064	6.6254015	6.3230579	6.247011	6.4619671	6.0854465	7.8175771	5.1860061	5.37202879	5.5096459	6.123981	5.22823417	6.3473312	5.0308261
SULT1C2	5.319286	5.604127923	5.01678956	5.42685076	5.416648	6.0617631	6.2249988	6.5298418	4.8154624	5.1978975	7.5214846	6.1274855	5.4968223	5.29012798	6.1559435	4.9162407	4.81526509	5.6103839	5.03088478
CENPN	4.7230702	4.170112115	4.20777735	4.11995296	4.601403	4.3459276	4.2616343	4.2358746	4.0837054	5.2282227	5.4178626	6.1852657	5.5616914	4.79091029	4.6778669	4.9106378	5.14921549	4.9013423	5.03144819
PWAR5	3.8492233	5.996853575	6.83694429	5.23860824	5.076943	6.673779	5.9170312	5.2682765	5.2682899	4.3649619	4.1643091	6.5960662	5.8968913	5.34241563	3.0743895	4.9402837	5.56219908	4.2215503	5.03273852
IL13RA2	5.3078177	5.573174907	5.28192732	5.60491744	5.846079	5.6453982	5.0159983	5.7794847	5.8008162	7.0786243	4.8115455	4.4940225	2.3295611	5.27053865	5.832185	4.1462262	0.58134036	5.4876252	5.03406081
ACE2	5.5685612	5.3233933	5.67148443	5.23037345	6.336974	5.2901898	5.5461457	5.2804352	5.2960436	7.0100001	5.1498977	6.7906874	5.3807591	4.31471939	5.8768353	4.5097199	4.5663155	5.1169329	5.03428029
KIR3DL3	6.1304463	5.870738518	6.01643734	6.67690957	6.493951	6.4399196	5.6598703	5.6409632	5.5786717	6.677953	3.9352293	6.1346302	4.6631553	3.76173021	5.4345681	3.7996367	4.51152114	4.3875706	5.03455625
FRMPD1	4.976022	4.237331437	4.19488399	4.75699348	4.970706	5.6921128	5.6654832	4.641759	5.7084399	4.7685185	5.5422074	5.5511814	4.3881032	5.08535159	4.5445794	4.5035592	5.39794893	4.3267146	5.03506249
NT5M	5.5357555	5.847294837	5.47628221	5.49897457	5.679549	5.996591	5.6936244	5.3605496	3.9840782	4.5954591	5.1025953	6.4685594	5.0395626	5.06510708	5.127057	4.7199145	6.16027561	6.0039589	5.03633746
NCAM2	5.6489961	5.796370906	5.86499247	5.68961319	5.784714	5.738647	5.8389427	6.0909647	5.9300286	5.7725086	5.2101068	6.5566514	4.333592	4.70024941	5.4381322	3.7118988	5.30515776	4.2703812	5.03734587
CD226	5.1345264	5.367448912	3.73893238	5.52121259	4.706083	5.1111333	4.7621914	3.7326622	4.8311771	5.6583271	5.3041118	6.7326225	5.6078589	5.25576677	5.1122967	5.719017	5.0940806	5.482756	5.04118314
SIX6	6.1883101	6.379952885	6.3683738	6.23154403	6.077007	6.4603002	6.1313419	6.2965432	6.2845007	6.2142525	5.9145509	6.6910173	4.4545698	6.49064852	6.6748342	5.2171115	4.55965934	3.6917456	5.04207492
MAPK8IP1	5.0393263	4.702262047	5.7311079	5.270513	3.983513	5.5691719	4.5240264	6.0110713	5.5905666	5.3364565	5.8243494	6.8858982	5.7699502	5.59971099	5.3335263	4.2363846	5.86786825	5.8095464	5.04211294
KCNF1	5.3670768	4.741730308	5.22047646	5.9745476	6.354575	6.0499426	4.7615922	5.9312855	5.0563226	5.7774561	4.7320015	6.0060915	4.8467544	5.03923211	6.2618742	5.6806049	4.8019425	5.1083393	5.04244621
CYP2W1	5.7322904	4.680460843	5.47989138	5.45704006	5.703753	6.4402926	6.3796542	5.9414853	5.1302939	5.4965013	5.5864831	5.4081978	4.4213998	5.30872929	6.3148141	5.1018239	4.71632976	4.5520575	5.04272467
TNP1	4.4419313	4.314133568	5.03336425	4.83267618	4.943849	5.3620222	3.8994416	5.8451155	5.2470009	4.9929884	5.9782293	6.648068	5.2140602	4.77164637	5.043491	4.9751926	4.56588833	5.2721437	5.04349101
LY9	5.3344296	4.878104888	3.58409208	6.67152459	5.416122	5.6156423	5.4146821	5.2668848	4.3916159	4.4831655	5.4794356	6.5000364	4.1921197	5.93429121	4.8976034	4.7097778	4.3431615	4.6047527	5.04499934
ACSM3	6.9588703	7.222133196	8.03932456	6.56663825	6.459864	7.4257249	7.5149033	8.3333312	7.6300843	8.5358299	5.877741	6.7943942	5.5955209	6.36442801	5.3488892	5.8999401	5.7883408	5.8665121	5.04625307
MAPK4	5.5855181	5.502842473	5.55459672	5.47079342	5.640736	5.1293798	4.8030328	5.6664429	4.7162185	5.4056295	3.976358	6.1860044	4.5195598	5.1727121	5.6374553	4.2046548	4.95569281	5.4962389	5.04645393
PAK7	4.9263391	5.315784813	5.49977855	4.79402731	5.095711	5.1586828	5.4305349	4.8155843	4.8692524	6.0639608	4.7124572	6.5964614	4.7003183	5.80785469	5.8358673	5.006683	4.87607917	4.8098294	5.04718365
KIAA0895	6.0257231	6.409270632	7.10754089	5.36396937	4.869307	7.0396567	6.4415439	7.0008752	6.1710362	5.7727909	4.7035437	6.1012091	5.7603739	5.83341442	5.6304875	5.5322974	5.27237068	5.4417622	5.04847322
TMEM121	4.9565513	5.535609835	4.87856762	5.29041129	5.804825	5.8793778	4.9913611	4.3082868	5.4534562	5.1514713	5.4244421	5.3001088	6.2191477	6.27009174	4.3785506	6.1979711	5.55454024	5.8380076	5.04890843
ZNF365	6.4697227	5.696461622	5.78797912	5.63623039	6.161413	5.4474526	6.1500945	5.7842325	6.0125205	5.3251236	5.2964096	6.9563047	5.1462576	5.66903087	6.324765	5.8846143	5.12559722	3.4153241	5.04929684
NANOG	5.3114509	5.379305711	5.39068173	5.53926577	3.885618	6.4043668	5.093395	5.8032769	4.9136409	4.0453867	5.1005275	6.2761486	6.7930302	5.0413329	5.6909391	7.1800235	5.08518391	5.1485583	5.0508424
TNN	5.3157131	6.174688456	5.81000442	5.8587859	5.438778	6.2198008	5.9096579	5.9831528	5.6690725	5.4998275	6.3117031	6.5890164	5.7228862	4.21486915	6.4367866	4.9880259	6.3868069	4.9715795	5.05512405
DLG2	5.3072242	5.164376911	5.95009741	5.48490819	5.206982	5.7571411	5.5399819	5.6027019	6.0928743	4.600012	5.4558365	4.7415897	3.976859	4.11857406	5.280482	5.3630743	4.48503068	4.545609	5.05541161
RCVRN	4.8450076	4.869243979	5.42915162	5.1769111	6.29353	5.8808542	4.4249288	5.603392	5.4360333	5.3066691	4.5089166	5.7803126	5.8341206	4.98632119	6.5152838	6.1116113	6.55339514	6.1574556	5.05668935
GJA5	6.8645361	4.860068142	5.87027183	6.39185673	5.688709	5.9332259	5.2420054	6.1513129	6.7187638	5.0080138	6.4557717	5.9482667	5.0551033	4.96122487	4.9261592	5.0518536	6.34064764	4.8608099	5.06158077
PCSK2	4.51184	4.846090007	5.73193204	5.10414429	4.98486	5.9680053	5.4683578	6.1985463	5.5207374	4.145951	4.1601646	4.8896836	5.918054	6.05200095	5.4820184	5.8347495	6.33408662	4.7398989	5.06479526
GPR1	6.1580887	6.524502035	6.32340851	5.61547218	5.81175	6.4103341	6.0047989	5.9609983	5.6907069	6.3655086	5.2435972	-0.359532	3.3806813	6.58050014	3.2229544	5.3942748	6.23695716	6.717921	5.06606633
TNNT1	4.1100512	4.782481425	5.06276292	3.88870209	4.546982	4.4769081	5.7098138	4.7901706	4.1839886	5.1256161	5.0136098	5.8032085	4.7368046	4.51278024	4.4984532	4.3991214	4.38361367	4.5503043	5.06636564
PPFIBP2	7.4659871	7.505760927	7.73831791	8.06425104	7.931716	7.1435831	7.4599648	7.4033072	7.4336954	6.2731943	6.7011474	7.1445754	4.8917732	5.68278283	5.1983642	5.8457144	5.80237642	6.1965994	5.07077372
GC	5.124555	5.309739588	5.471584	5.14576249	5.428027	5.5110816	5.4800602	5.5591274	4.9957287	5.2795751	-0.4490185	3.5755957	4.793503	5.58334694	5.4890999	4.7123982	4.37864959	1.3016785	5.07262941
CST5	4.6797927	4.843382644	1.2647449	5.36148578	5.014396	5.3569041	5.5443777	-3.1810803	5.2601235	5.7852599	5.4100693	5.3213454	4.142887	6.57945247	4.2729493	5.4026746	5.79417006	6.0284102	5.07380839
PDE6B	5.2411482	4.619959631	5.25411088	5.07562728	5.300239	5.4210384	4.7232892	4.5468315	5.0321844	5.9885875	4.6449971	6.5205853	4.5461303	4.40115696	4.8713875	4.2454619	4.17239971	4.745293	5.0762966
TBC1D19	6.4930885	6.354733323	6.20306301	5.2398455	6.015553	4.5578867	5.5405277	4.5601876	5.6174062	6.471782	4.7551857	5.2951397	6.7908268	6.42852788	4.9827911	7.3320673	5.5135485	5.3394929	5.07826115
DNAH17	5.666308	5.825170371	5.84895323	6.36801308	5.586334	6.0051071	5.9183817	6.7824349	6.0745552	6.3823707	6.166983	6.8843555	5.1503975	5.74061385	3.6867562	5.216232	5.7229985	5.5932739	5.08448332
INSL5	5.5269959	5.653407494	5.34707833	5.65429844	5.452622	5.6966094	6.1011457	5.7556461	5.5693394	5.6234363	5.7015021	5.9165257	5.0159014	2.62804802	4.85987	5.0413948	5.21666601	5.0287044	5.08801374
RPARP-AS1	4.8760573	4.863024402	5.5331719	5.42955507	5.399027	5.493445	5.3218751	6.1463833	5.6644941	5.0946498	5.3917981	6.8964494	4.3330045	5.09138294	5.4041852	4.6751651	5.56728436	5.7128079	5.08985009
RLN1	6.1305693	6.083709694	6.26134754	5.73266356	6.177094	5.8216191	5.9947887	6.0597127	6.2753554	6.2960319	5.724035	3.0956685	5.6758916	5.64912722	6.1541523	5.2521693	5.28195767	5.2105314	5.09323784
WDR76	5.1580733	5.523162086	4.88555435	5.03313993	5.20113	5.2385214	5.3260042	5.2033675	5.1357297	5.4700548	4.7138171	6.913485	5.6827591	6.23088235	5.9388398	4.5796525	5.01935846	5.4928432	5.09508315
RP11-429B14.4	5.215488	5.397509609	5.846309	5.94532883	6.120352	6.2312773	5.7633267	3.345183	5.1136941	6.1522019	5.6286072	6.2424972	5.800796	5.24290957	5.0492049	5.9712805	4.02161634	5.2754958	5.09556794
GUCA2A	7.0263993	5.327274708	6.41810294	7.32452732	6.609793	6.1485162	6.8847426	6.4569147	6.3212726	6.2848636	6.8410612	7.4698896	6.3745223	6.62076254	5.4188099	5.7863223	6.08511188	6.1244394	5.09557022
PDZRN4	5.9021557	6.605702696	5.71736059	5.3691586	6.133533	6.2115829	6.0621185	5.8008788	6.204506	6.7583933	5.8423226	4.2588416	5.5843713	6.45993004	5.780596	5.949904	6.05792292	5.0371241	5.09973664
SLURP1	5.6797599	5.117578889	6.0045214	5.825058	5.847	5.7775107	4.8424984	4.9550165	5.4051661	5.5714252	4.4759504	6.5435474	4.4899219	4.80508383	4.812515	4.2317756	4.46656036	5.5304063	5.10048288
RPGRIP1L	5.4669828	5.268276026	5.1584917	4.34170559	5.464907	5.1223489	5.7152757	4.919359	3.9702894	6.2240151	4.9373166	6.3370072	5.3916237	5.43321827	5.8779855	5.7009956	4.27584438	5.3359516	5.10111358
KCNV2	4.5539211	4.718693423	4.95939397	4.25385326	4.536448	5.1014204	4.5229968	4.8314219	5.4723619	4.7136743	4.6046289	3.8041919	2.5809795	4.88661736	5.7502528	4.5917732	3.61384542	4.539173	5.10138703
CLEC4M	4.5333678	5.589243715	4.94331185	5.47131763	5.470398	5.7477039	5.1786084	6.9661024	5.2609079	6.4758746	5.164337	6.1818464	5.4632513	5.74411326	5.841661	4.7621543	7.41831111	5.1512243	5.1096498
KIF15	4.6522627	4.870108795	4.31746908	4.74851269	4.687565	4.5003867	4.4646124	4.5074406	4.9600555	5.2085836	4.6121885	4.8553664	6.0895723	5.87783878	5.4199496	5.9586397	4.72392093	6.3331552	5.1102227
PHACTR1	5.4368737	6.071639573	4.14172437	6.30792905	5.549912	5.4556758	5.4057322	5.5088744	4.9612893	5.2841454	6.0510984	6.42535	5.5928633	4.4662131	5.0495595	5.3530459	6.09152036	6.42535	5.11135139
LOR	3.9033865	5.426156152	5.22039046	5.52997806	5.478847	5.6801669	5.1815577	5.3673188	4.6474833	5.7332981	5.6350725	6.0458817	4.9742126	5.99741005	6.6084291	5.3278529	5.7251429	4.6787532	5.11414429
HELLS	3.6913978	3.947173411	2.89601866	2.41053027	2.167604	3.1003307	2.9055625	2.0517681	3.3983293	4.4088596	5.1294822	5.7860838	5.1164818	5.04966266	5.3509971	5.0767628	5.11321336	5.2944022	5.11648183
RAB3GAP2	4.1993268	4.843743288	4.906901	4.56524323	4.227989	4.141904	5.0392807	4.7832689	4.0795629	4.5022346	4.5610779	5.3460879	4.8141957	5.79682606	4.0938119	4.783423	4.94855658	3.7160647	5.11845342
ZBP1	4.6769148	5.002491567	4.43389446	6.00428214	4.955285	4.6962893	4.9057016	5.0063958	2.1794688	4.5129809	4.3804796	6.2127743	4.6664364	4.56848344	4.7542905	4.1347946	5.89027672	5.4719356	5.11868093
TRIM58	4.8429539	4.135757251	3.11775899	4.51876377	4.000059	2.9541912	3.569825	5.0935516	3.5806717	2.7523335	3.6297788	2.9833854	3.0971559	4.65606678	3.2026065	2.9833854	4.71666157	4.2866269	5.12109181
PSG3	5.5618875	5.75479621	5.81197876	5.71243395	5.663824	5.7608882	5.6557911	5.6014359	5.7999612	5.9320991	2.970078	4.8631096	4.9234204	5.4036599	5.4283551	4.7925782	4.0019113	4.9024209	5.1211745
ZIC3	4.9621643	4.750409763	3.93599204	5.47470515	5.782866	5.6130285	5.3579501	4.8464678	4.617024	5.6737593	3.5665281	4.9239916	3.3390055	3.73206463	5.7369638	3.1529415	3.79330338	3.2434957	5.12197641
TNFRSF10D	5.5134573	5.728258532	5.05876219	5.85025965	5.418806	5.574681	5.6507064	6.5497092	5.819412	5.9874814	5.1952474	5.6470101	5.3333637	4.26781793	5.690847	4.4778118	4.26229404	5.1086312	5.12394094
GINS2	5.1791812	4.598750388	4.11291228	4.3755024	4.640057	5.24238	4.6335758	4.9628054	4.3856696	5.1881947	5.0544352	6.0481565	5.4704973	5.30981773	5.1816925	5.0905646	5.11309374	6.4632912	5.12581131
IL36G	5.4378944	5.540512732	5.91128624	5.89789542	5.663978	5.4146214	6.0542554	5.2556287	5.6198302	5.8771948	4.6004197	5.7549662	4.7132415	3.15563184	4.191072	5.4276272	4.93279745	4.7331997	5.12633325
CD1B	6.3247127	5.438316421	5.76746507	5.9351988	5.981767	5.7943899	6.5343276	5.0073549	5.8847911	5.6118475	6.9059497	6.5422793	5.7065445	5.68448938	5.018558	3.1001038	4.00586308	4.6352851	5.12957576
PRDM16	5.7960236	5.036007233	5.26282737	5.93994139	4.616514	5.6899459	5.4528163	6.3621775	6.0091146	4.783847	5.7678213	6.9156216	5.0572151	5.54093909	5.3296373	4.5933734	4.08170272	3.688823	5.13029292
ZNF471	5.6068387	5.973996547	5.96908032	5.80181601	5.437196	6.1748054	5.2840285	5.9838174	6.3975715	4.6724198	4.6690865	5.6365297	5.1659062	3.64131785	4.8271684	3.7400499	5.84684442	4.7659982	5.13297444
LOC643733	5.6837646	5.321516384	6.51038945	5.91648329	5.319371	5.6836238	6.2962923	6.5280168	5.9183722	4.1329148	4.9792035	5.5475524	5.1029975	5.17373176	5.5523871	5.4263738	5.0492848	4.7458793	5.13557994
BDNF	6.2578337	7.382747962	6.20287494	5.820789	5.693602	5.5669308	5.2918764	5.529835	6.8515933	6.3944207	4.3985739	6.6101205	5.9949273	6.30204164	6.8483746	5.925494	6.03085081	5.3769934	5.14039309
UGT2B28	6.6498669	4.053716024	3.14702031	5.76480153	5.613474	5.0219128	7.0734342	3.5930729	5.8253752	6.4376271	4.3677367	6.4606048	4.9172133	6.11163044	4.5076535	4.7484804	4.24071092	4.7830831	5.14120906
EPB41L4A-AS2	5.0353516	5.930052414	5.84872887	5.10659964	4.582856	4.2421562	4.8271878	5.0950119	4.9467117	4.4440665	5.0206183	5.442935	5.1784723	5.2415729	5.5668224	4.3705506	6.29653424	5.0336428	5.14285397
MED24	5.3620872	4.856870153	5.35817404	4.18054201	5.476649	5.6870723	5.210575	5.705484	5.6179454	4.1534295	6.1414716	5.2324868	5.3007304	5.26291237	6.4618782	4.8286871	5.50660962	4.8579734	5.14311969
SHCBP1	4.325323	3.460242421	3.43432221	3.57617626	3.301956	3.2984519	2.9806325	3.4441235	3.8690092	5.2410764	5.1624131	4.8103051	4.8183392	5.76083556	5.1624131	4.9337717	4.15337498	6.5379697	5.14335249
MIP	4.7681785	5.67825902	5.74934207	5.18118639	5.95225	5.9523496	6.4122826	5.9715368	5.0880651	6.099318	5.4437552	7.3885646	4.892506	6.06439335	6.8219523	6.1777692	6.08748708	4.5330188	5.14525319
CCR3	6.0061142	5.841135947	6.03694801	4.91902087	5.41906	6.0297639	6.1738296	5.7455925	4.9960234	5.1757434	5.8064026	6.4588748	5.3741772	3.97664465	6.187878	4.8071728	2.95276543	5.0711883	5.14651609
RAPGEFL1	4.5325214	4.275011755	3.8258268	4.0544382	3.832859	4.9920384	3.7255719	5.1463035	4.4528841	5.1811328	4.7197779	5.8109372	4.5970055	4.87504513	4.5692805	4.67712	4.43746963	4.7530187	5.14921786
MFI2	4.8073172	5.385298497	4.26411868	5.31941345	5.763621	5.1287497	5.2818256	4.660301	4.4086822	5.7102187	5.8349449	5.8605952	5.0985278	5.54972264	6.6098964	5.1138449	5.23926276	6.407254	5.14995593
IL1RN	5.9191592	6.122666098	5.27956594	5.42692889	6.577169	5.3409733	5.4840406	5.8322468	5.8295754	6.0253566	8.076817	6.6014847	5.3468422	5.59839626	5.8117936	5.0951395	5.64143271	5.5876493	5.15168654
NOVA2	6.0120749	5.541765313	5.87435513	6.31632053	5.228559	5.7265667	4.3838081	5.931677	5.7957246	6.2835106	5.9090428	7.479023	5.6831727	5.35564579	6.1155653	5.1192127	5.76086263	4.7957444	5.15462246
CENPF	5.0850601	4.639635745	4.28992412	4.26963114	4.568115	4.7127221	4.3238034	4.5324744	4.5487044	5.0068234	5.3672324	5.7288329	5.475401	5.41660534	6.0148101	4.886101	4.81154865	6.4593083	5.15617666
DNAJC6	5.0350571	5.066142817	5.01430157	4.86625083	5.092603	4.7448731	4.9969861	5.1426888	5.2856437	5.4553619	0.664245	5.4434629	4.2750224	3.56522906	4.347377	3.9599291	5.88815712	5.0921919	5.15774749
SIGLEC8	4.688582	4.904085675	4.06493534	5.95835549	5.138008	4.5316963	4.8324067	5.0193953	4.8804049	5.2380774	4.9832813	5.8512363	4.8399792	3.99794542	4.989867	3.8941092	4.76900644	4.9306263	5.15816084
ZNF234	5.1239993	5.547335199	5.95485414	4.8400955	5.270151	6.3147745	5.1647606	5.4119822	5.420035	5.3927803	5.0617914	6.1362709	5.3505952	4.3665005	5.0364932	3.4272918	4.69224788	5.3194698	5.15876839
ASTN1	5.6278395	7.531464691	6.9285191	5.47504074	6.65328	5.532504	5.5647028	5.6879741	5.3596119	5.2640875	5.9948995	6.7259226	5.5831183	5.95222897	5.8217786	4.3735416	6.62086245	7.1213693	5.15971499
CDCA3	4.9831451	3.346643796	4.64115338	4.32865268	3.881858	4.4289221	3.5955571	3.0058096	3.8207867	5.3760067	5.1538916	7.3535133	5.6582028	5.58359077	5.8218002	4.986834	6.16511896	5.1355741	5.15994609
TRPM4	5.591475	5.28711618	3.36156284	5.54702911	5.333464	2.699819	4.9459046	5.3646564	5.126638	5.9676656	5.444196	6.2822343	4.8454084	4.85988813	5.1135604	4.8706534	5.00700424	5.083029	5.16110535
HCG9	5.8966487	5.715101017	6.24959943	6.14424583	6.651761	6.9574865	5.9555294	6.9561448	5.8373371	5.5235138	4.4112652	5.9398204	6.0670018	6.54936017	6.6286925	5.9834718	6.23060521	4.7859431	5.16120642
CDC45	4.4900517	4.621695285	4.56362181	4.46539198	4.829349	3.9546336	4.5629914	3.4156242	3.6737443	5.4779008	5.070209	5.9124081	5.0255343	5.17462099	5.2422577	5.0185368	5.0255343	5.3576547	5.16197533
GS1-164F24.1	6.0857641	4.4615658	4.83476729	5.62998979	5.944391	4.370381	5.8414166	5.5114952	5.1476599	6.2355514	5.2770874	4.7529573	5.6187827	6.03536722	5.5995062	4.8504003	5.76821124	4.6442783	5.16207966
TMC7	4.8050271	4.927815227	4.59047581	5.09259393	4.76739	4.8813042	4.6395876	5.1314422	4.6615353	4.4864619	4.8560446	7.0095306	5.6022298	5.21095879	5.9303288	5.5001774	4.84522604	4.9963008	5.16239437
BRINP2	4.1691238	4.954484215	5.30973732	4.97118496	4.717242	3.9380926	5.1162299	2.743074	4.4252582	-1.6417202	4.8061264	5.0180889	4.8135931	4.78728876	4.7872888	4.5396705	4.57524667	6.9165993	5.1624988
CADPS	6.2013491	6.653174763	6.06144789	5.23885539	6.262953	4.8779633	5.7772665	4.9332396	6.3676345	4.6717716	5.6938788	5.5586947	5.9114359	5.92411545	6.1052237	5.5257965	6.56683446	4.5041797	5.1659221
LGALS13	5.9243495	6.25100355	6.0461808	5.2845213	5.904357	5.0869812	5.7046033	5.5009585	5.9976644	5.8430861	0.7430552	6.765963	5.1162115	6.61642308	3.6804466	4.062181	5.38805749	5.565048	5.16619041
SV2B	6.1483265	4.990855825	5.10290081	5.21271184	4.697091	2.8418353	5.0113682	5.8202474	5.4120436	5.1244421	6.5414721	6.1420998	5.1005974	5.78594502	6.5006467	5.7379633	6.71409567	5.1917591	5.16877929
MMP15	5.1552314	5.186847668	5.96583714	5.16481719	4.394014	5.3998312	5.5455301	4.8631262	4.4411689	5.1818543	6.0154924	5.6265232	5.0071279	5.05507951	5.1900544	5.119642	6.16865226	6.7942855	5.16987005
PLA2R1	5.6516211	6.148873765	6.32320247	6.11663401	5.970692	5.9197665	6.5034715	5.9889289	5.8940588	3.905889	5.4790354	5.1991961	6.2685116	5.70516779	5.9514205	6.1361842	5.83307476	5.442756	5.17433533
RNASE3	5.5834453	7.282396812	7.36348582	6.05865462	7.195733	8.0315849	7.1707204	7.1232098	6.7784673	7.0924867	6.9107624	7.1480387	7.7075729	7.69757496	5.9253936	7.8894052	7.76710428	7.8565344	5.17637449
PYY	5.5675327	4.91991395	5.63600462	5.42281252	5.943856	5.5953004	5.5795576	5.4633609	5.8782103	5.000926	4.035001	6.7958347	4.9287622	5.53251306	5.240189	4.5444647	5.66831298	3.9768595	5.17703848
B3GAT1	5.7234117	5.570889677	5.36246616	5.72966835	6.10031	5.7868598	6.168722	5.8129961	3.6095371	4.846335	5.2686335	6.3039269	5.1296616	6.11383735	7.0455961	6.4313725	5.23858035	5.2050649	5.17940733
FGF12	5.1770226	5.37592375	6.24512809	5.40381114	4.974132	5.045418	5.1885457	4.9136949	5.5124183	5.1455943	4.5319543	6.560359	4.6566792	5.29667846	5.6060447	4.4487394	4.90407378	4.0884143	5.1796917
OXT	6.0603819	4.646362999	6.39761747	5.58151355	6.299465	6.1892282	5.9171328	5.7302744	6.0692376	5.955564	6.1948234	6.9483351	5.1811612	4.51498471	6.3473245	6.0546651	5.12799901	5.785773	5.18116123
PITPNM3	6.0749934	5.29417347	6.29019458	5.43039476	4.277558	5.4714022	6.0721265	6.115586	5.2161461	7.4164672	5.296322	5.8386396	5.1945121	5.32580672	5.2104073	5.1190504	5.10551404	5.1490507	5.18166865
PREX2	6.2384365	5.98115306	5.7548277	6.40196532	6.012855	5.8763216	6.1849522	6.0384202	5.9113703	5.9403915	4.4047344	5.2816825	5.6212578	5.28168246	5.4578377	5.2951959	4.70525545	4.2073122	5.18336924
MCF2L-AS1	4.591783	4.907105745	5.99133322	3.97767217	5.655583	5.5380151	5.6921688	5.805802	4.8545099	5.1476162	5.2926255	6.6041757	5.6476927	5.14391595	4.5217265	5.7998769	5.42985485	6.457311	5.18471137
MGAT4C	4.3374501	4.155870197	4.11307562	4.16788821	4.017224	3.9090262	4.2533082	3.9925878	3.9140539	3.6797579	5.2764924	5.170694	4.2145383	3.10639608	5.1415129	4.2032852	4.95952908	5.2845236	5.18506617
AC003989.4	5.5654367	6.212702771	5.52064397	6.34982895	5.493176	4.774783	6.7012814	4.990406	4.8253978	6.0331929	5.620324	5.3247931	5.3117191	6.91279873	4.9493326	5.0753573	6.3768844	6.0641052	5.18553011
IL10	5.3053801	5.679402248	5.06926674	5.33074954	5.83467	4.8094549	5.7339387	5.209828	5.6221828	5.2504856	4.7731646	4.0915814	5.545707	4.17445147	5.3884551	5.3379879	3.9237831	5.9350593	5.1864968
PRO2214	5.8721229	5.395416252	5.54303587	5.1134974	6.250887	6.0172844	5.7317513	6.0485423	5.5816292	5.8544472	5.6818887	7.3996684	3.057544	3.50415212	5.6979689	2.7988799	2.78389165	2.6078441	5.18774891
MMP28	5.4664771	5.220743501	5.02050829	5.3214567	5.863651	5.6573054	4.692671	4.7780443	5.4517873	3.9748944	5.7485458	5.4419764	5.1017443	6.28353896	5.0395167	5.4347418	7.01283009	5.8715208	5.19032536
SLC2A6	6.0859296	5.492421104	4.66387362	4.74940401	6.277754	5.1232586	5.5733042	5.4134169	4.7369831	6.2980591	6.1797811	6.594803	5.2056811	5.14168569	5.9425978	5.0778315	5.26695803	6.7452798	5.19138397
GSN-AS1	4.9874637	4.087471239	5.14908186	5.38210472	4.519798	5.6169778	4.6758672	3.9810938	4.5004355	5.3220725	4.9898643	5.7574662	4.043072	5.85822885	6.1552615	5.3232802	4.65842327	4.7583803	5.19215329
FAM13C	5.9449599	6.695475126	6.78747782	6.10251985	5.729897	6.0855116	6.0281108	5.9691225	5.8666976	4.429922	5.2412161	5.8978343	5.3597381	5.23517778	5.2857154	5.2412161	5.19530045	5.2621533	5.19218682
OR6A2	6.5107531	6.250946591	6.43201378	6.37468513	6.595579	6.4437822	6.5017198	6.3636035	6.1796379	6.513587	6.3503959	5.4845726	4.3278237	5.66783772	4.5441633	6.5279385	6.51660679	6.5222838	5.19436889
RP3-336K20__B.2	3.8211402	3.11568498	3.60997077	4.71029655	4.22112	4.8355064	5.3017808	4.2496143	5.0234852	4.5996868	3.113341	5.9310093	3.9335322	4.99620396	5.4599256	2.1390553	4.77498353	3.5722456	5.19649499
CARTPT	5.6046156	5.822056883	5.52387517	6.23351615	5.685655	5.6804092	6.4274707	6.1596223	6.4727633	6.1676865	5.404853	7.5668826	5.6785886	4.77597814	6.8197337	5.8413554	5.50198466	5.5515278	5.19696963
STAP1	5.1602094	5.05718948	5.39846505	5.23679446	4.746735	4.7401136	5.2662151	4.4816925	4.9659765	4.479783	4.1083815	4.538762	5.0815874	4.9223126	3.5197525	4.4604575	4.48393271	4.0466625	5.19971643
LOC157562	6.1026848	4.71474003	6.24578555	6.86068657	6.09924	6.678356	6.047382	6.7512108	6.6121668	4.904421	6.0890505	5.7804832	7.0420476	6.29009118	5.9609207	6.2251995	6.72304194	6.161685	5.20184597
TAF7L	5.2359442	4.904739981	5.12835982	4.9869986	5.152642	5.1950291	4.7997452	4.9381745	5.0661401	5.3917081	4.5784066	5.0404651	4.4885238	2.76363291	4.6128483	2.5491909	5.53164547	3.5745702	5.2018881
ZIC4	5.2049397	5.008541936	5.12359145	5.24714937	4.581745	5.0170934	5.6191742	5.3589869	5.3463984	4.974183	4.173124	4.9464586	4.5477555	2.17724684	5.4495841	3.324301	3.07488533	4.2186438	5.20295569
ARHGAP22	5.6521357	7.363456018	6.23634282	6.41228211	5.622443	5.6377082	6.6298843	4.3682411	6.5093365	4.3913304	6.7996757	5.3156452	4.0078614	6.56320773	4.8218879	4.6656008	4.3989331	6.2252991	5.20358337
GK3P	5.2407051	5.032806232	4.56801695	4.71800421	4.787877	4.9858092	4.9830553	5.2513635	4.5213402	7.2570939	5.8519516	4.7281505	5.4951866	2.83634104	2.9826475	4.5518277	4.25049058	5.3544346	5.20442899
HPR	5.7109787	3.035978796	5.46121414	4.47999291	2.965245	4.8311221	4.5579245	4.7015937	5.0986594	5.7268222	5.4144736	5.3673384	4.0280189	4.04072451	4.985618	4.0280189	5.56937903	6.7979009	5.20467564
CXCL11	4.0659152	5.297653695	3.18839359	3.98539547	4.250369	3.2278803	4.7184	4.0392956	3.8418254	3.3546453	4.6931523	5.9808626	4.049292	4.47399833	5.4837335	3.2883553	4.02710423	5.5999568	5.20611633
PRMT8	5.6658917	5.786360977	5.54796626	6.05697001	5.552871	6.0459861	5.5405935	5.2629136	4.5446476	5.1889628	4.9781316	6.3715864	5.0236907	3.89079448	5.8037426	5.2650107	5.40193089	4.500443	5.20694859
RAB38	5.5427761	6.494586838	2.63545997	6.16811226	5.481651	5.6483284	4.1687595	2.7844722	4.4220625	4.8822044	6.3954947	5.6601849	5.8111538	5.5989642	5.784854	5.1731049	6.39425257	7.906586	5.20745633
NTN1	5.3553557	5.672089632	4.68993094	5.57799354	5.727397	4.5722372	5.2855884	5.6926053	5.2933968	5.2165874	6.0425489	6.7448145	5.6954334	5.91143352	4.3241596	5.5605527	5.90790978	5.5264901	5.20906097
HRASLS	5.4889338	6.065326739	5.10415275	4.90933167	5.217054	4.8747383	5.6155128	4.3738652	4.7416703	6.0177886	5.1042868	6.2145423	4.4792834	5.025557	4.9878463	4.6188352	4.83555888	5.0543971	5.21060426
HS3ST3A1	5.5081492	6.721585229	4.59533653	7.26842717	4.355865	6.0818604	6.2682228	5.2336832	6.8203874	4.948964	3.9819309	5.8539634	6.1938559	5.80243353	6.2009803	6.6576935	5.44254068	5.1355663	5.21090391
MYH7	5.6613359	5.257225893	4.6919432	5.2442734	5.802541	4.459941	3.4010734	5.7293026	6.4059077	5.3475066	3.5604342	5.9355891	5.1450093	6.2201209	5.8242947	6.3622403	6.32508401	3.4021116	5.2111118
SUSD5	6.8144474	6.605633037	5.30463974	6.1313028	6.310247	4.8541782	5.5586114	6.3606655	6.0480476	1.0971255	4.8368212	5.6691718	6.1113774	5.69450198	6.5383226	6.4344071	5.95945864	5.6171369	5.21490899
TMEM144	4.7630445	5.830586364	6.00650271	5.65534872	4.840381	5.1100797	6.1515757	6.1476475	4.9604527	6.0195908	4.8181941	6.5277544	4.9725782	5.31679057	5.5410231	4.549258	5.00913445	4.7936379	5.21519648
HYAL1	5.9007947	4.679931326	5.2510549	5.49801456	6.022893	4.6151822	6.093616	4.6420716	5.705374	5.0964875	5.3216051	6.418765	4.9458047	5.13100108	6.2062486	5.1954642	6.16000651	4.9593689	5.21820917
POU4F1	5.2712619	5.641517622	5.49103823	5.43828635	5.279367	5.8444352	5.4760717	5.5100242	5.7944349	5.2191162	4.4963406	6.4617865	4.7685286	3.49654752	4.8173052	4.4133483	5.19350643	4.5078163	5.21886473
OR7C1	4.9087417	5.10278884	5.1975128	5.66276412	5.622488	5.1985113	5.2638264	4.1309079	4.9333201	5.041204	5.5795566	6.3984972	5.2870695	4.42104864	3.4104774	4.3515856	5.04137887	4.8277963	5.21904699
TTC40	5.3720662	5.18123418	5.73474295	5.28690986	5.477671	6.0206687	5.0341471	5.1358808	5.2439089	5.8052865	4.9299318	6.1671113	4.2354762	3.90716611	3.6236793	3.4907425	4.81969519	2.9975056	5.22601994
TTK	4.1956605	1.711386262	2.39591705	2.72158015	2.765507	2.5946753	3.0023501	3.1839464	2.8586279	4.4603737	4.1497347	6.4384948	4.8410608	3.53218123	3.6420783	4.7498983	5.20268448	6.2107208	5.22640339
PRO2949	5.7657599	5.795182306	5.5426436	5.83772032	5.858452	6.0001108	6.1057544	5.8807061	5.8381413	5.8256794	5.0401596	6.5161131	5.4896183	5.00499932	5.1348719	3.1337505	5.53289961	4.8764867	5.22652541
CELA3B	5.7595276	4.928006261	4.23559341	5.70852848	4.646866	5.5109384	4.3091573	4.7614664	4.6696985	5.9304667	5.7183847	6.4656904	6.2443995	5.50747358	4.7472129	4.9033148	5.15778554	4.9346758	5.22697306
CCR8	6.1675215	6.131051615	6.24952818	6.14560503	6.383176	6.5666676	5.6425979	5.836424	5.831095	6.0357041	4.2275611	4.7464821	5.3057999	5.24872811	6.0300039	5.4882768	5.96736995	5.4953038	5.22919121
ZSCAN5A	6.0380337	6.175285926	6.344179	6.3144095	6.32883	6.4448013	6.2824587	6.3206115	6.5145172	6.6909131	5.967036	7.1639403	5.4339111	5.18970874	6.4893167	5.1313199	4.3215089	4.8955756	5.22921893
KRTAP1-3	5.3749521	4.559144334	5.28814496	3.76484322	5.116402	4.3599518	4.3049564	4.0857518	4.8565599	4.6188452	5.322767	7.0226296	4.0235375	4.35326652	5.7313819	3.8398763	3.8543123	5.3459381	5.23722939
CRLF2	6.0891456	5.706974879	5.98637032	2.08274385	5.67761	6.0548387	5.2662857	4.7290861	5.8882566	5.5754267	5.1070795	6.6273866	5.5392859	5.20109132	5.1636347	5.9014849	5.13712156	5.1191715	5.23759997
STEAP1B	6.2597627	4.287251475	5.36527018	5.18950552	5.754789	5.7372567	4.642771	6.3685918	4.8320137	5.6008724	5.5829168	7.4204771	6.3069487	5.67136006	4.0484107	6.3586025	5.98906517	5.8552153	5.23873326
HIVEP3	6.8018018	6.436579645	6.62601728	7.03167797	6.998962	6.6513853	6.8063384	6.5859965	6.4507514	6.473181	5.5224813	6.9374724	5.418956	5.63805758	5.8392086	6.7610868	5.44554203	5.250991	5.23998714
PDE1B	6.7208582	4.407337597	6.57392372	6.98890277	5.74158	6.0538311	5.3443063	6.3177833	6.0125734	4.4657257	6.4270503	5.9491397	5.357408	5.44876176	7.4783375	5.3316915	5.34203314	5.4148722	5.2434198
UNC93B1	4.9711325	5.462499527	4.97642338	5.76078	6.250499	5.6155921	6.2176842	5.939463	5.5518595	5.5003469	5.5224024	6.1869219	5.1472108	6.77351905	5.2654931	6.0741264	5.41923564	7.4678165	5.24369818
GCNT2	4.2538303	3.90885479	2.93295306	4.58534067	2.562068	3.2406736	4.3806725	4.6681673	3.5427019	2.1008493	5.7967031	6.8565929	5.3771643	5.00487277	5.8085256	5.008294	5.52301893	4.775146	5.24420131
GMIP	5.9959248	4.887006126	3.82623174	6.09654102	6.324032	5.305248	6.181888	6.4541798	5.0035379	5.6769704	7.3929339	6.5427486	5.9931994	5.55642592	5.4223034	6.0126446	4.87481089	7.623313	5.24458117
KLF1	5.94257	5.153982098	4.6303025	5.80229878	6.114303	6.1376782	6.1742607	6.3202443	6.372178	5.70164	5.247804	6.9898759	5.0734392	5.52579552	4.0828135	4.5505166	4.73367411	5.0918551	5.24506403
CDC25A	4.9051749	4.224787609	5.06669461	4.74416665	4.575007	4.9408075	4.3588741	5.0965114	5.1903996	5.3456139	4.4383348	6.2341811	4.8815728	4.91854358	4.3534486	5.1873548	5.76556003	5.7607205	5.2453238
TGM1	4.8385711	6.386436461	6.86924453	5.68698385	6.224055	5.9279174	5.5561671	3.808287	6.1004995	5.5590961	5.6373946	6.1160381	5.2785614	6.61047668	5.761127	5.3500905	6.12965308	7.3150669	5.2455956
SPN	5.6531889	6.218046563	6.03420218	5.78987679	4.72095	5.5761673	4.6128754	5.7452604	4.9862481	5.8134528	5.5046905	6.6466503	5.6768949	4.7176798	5.6117492	4.5026806	5.20466667	5.433506	5.24680178
KRT35	5.3971128	5.763549403	6.08582228	5.9147577	5.98454	5.8509465	5.5681227	5.5220663	5.6407678	5.9963554	5.1127039	3.2451551	6.2250407	5.03225223	5.9962222	4.648031	5.12469236	2.0992499	5.24764307
EYA4	4.5790845	4.346959711	4.57416791	4.85068954	5.665382	4.3599426	5.6030646	4.3893352	4.8070556	6.7039065	5.0224749	4.1718724	5.5584519	3.93851216	5.8186094	5.9618932	5.98858761	5.606638	5.24913187
CPEB3	5.1788834	5.232393243	5.8612529	5.70453836	5.42721	5.3992587	4.8020699	5.7431552	4.6428597	4.2728015	5.9549841	4.3137016	5.0390056	5.93129249	5.0037416	5.8360824	6.33625125	5.206273	5.2507059
NADSYN1	6.7706473	6.098768359	5.88255901	6.30745684	6.070146	5.2953023	5.5756547	6.7056078	6.1000884	6.815177	6.1511448	6.1050884	6.3438551	5.12553919	4.8400906	6.1540663	6.17722769	7.258444	5.25363701
PSD	5.4112081	5.708629159	5.25157953	6.20921503	6.001019	5.3475751	4.2302666	6.1321762	5.2927763	5.5131944	5.1917902	6.873082	5.8904406	6.07964698	5.7149295	5.5376968	3.9007554	5.6746636	5.25596647
MATN3	2.8222543	4.519715666	3.8819614	3.84293122	5.945055	4.3599182	5.4473046	4.3060278	3.2943845	3.2642559	4.1639754	5.54414	2.4935824	4.58716309	2.8398438	4.3139772	4.39103071	3.3729905	5.25633976
PARP11	5.2217268	6.173031284	6.46682044	5.47461678	5.46607	5.3282703	5.5062425	6.7419649	5.6893532	6.5854964	5.3796593	6.9557999	5.5045086	5.32600805	5.2621451	4.6761761	5.518243	4.69242	5.25942182
ROS1	5.7326779	5.930086948	5.77585099	5.66395511	5.752986	5.9465183	6.5430324	5.3887655	5.5411668	5.9340753	5.5060927	6.9990659	5.2437502	5.13272213	6.0990177	5.0505236	4.31463269	4.4395048	5.26280442
SLC30A4	6.4091527	6.121529335	5.26322409	4.79283361	6.036049	4.5730792	4.8752964	5.8911811	5.7194759	3.3057904	5.9160064	7.7329689	5.1979714	6.26236161	5.1192713	5.2454076	5.27529081	6.012714	5.26449567
ERMAP	5.326486	6.18044243	5.83374368	6.05739911	5.994264	4.5505557	5.9357833	5.7956762	6.1537217	5.0804847	3.6271894	5.5055234	5.220625	5.97770049	4.063293	5.5055234	6.07423806	5.7511415	5.26493407
APOBR	4.5728281	5.67190067	4.57740343	6.20420309	5.822186	5.7322137	5.5919041	5.6907467	4.9032846	5.0395675	6.9653681	7.0255152	4.831664	5.18951539	6.633889	5.6743315	6.11601886	6.4880766	5.26801189
HOXC5	6.462819	7.077181119	7.08488986	7.33838674	6.434034	7.9619821	5.0246857	6.5564724	6.5165416	7.1693523	5.5371907	6.0172424	5.353288	6.88660622	5.6430846	6.2621103	7.33655671	7.1268188	5.2693828
NLGN1	4.8126772	3.077828479	4.99519466	3.38617651	3.471292	4.0745736	5.7082584	5.5841193	5.0632699	4.314745	4.4367621	7.1452603	5.1375147	5.54708613	4.7837387	4.8949887	5.6731404	5.3293171	5.27275833
KIAA1549L	6.3715416	6.118763565	6.21508583	6.26954259	6.455849	6.2225487	6.5641572	6.5541711	6.1964597	6.4302567	5.7321221	4.4165464	5.9757515	5.79746349	6.1638592	4.6172275	6.06898275	6.2083494	5.27305327
SH3BGR	5.7346082	5.87837187	5.45146003	5.2684008	5.073766	4.974499	5.4828347	5.512649	5.4846238	5.7573826	6.4868404	6.2713055	6.9192686	7.10141599	5.818159	6.2827399	5.44339794	6.1281042	5.27327297
IFNA14	6.4812753	6.393616325	6.63663705	6.46329213	6.111984	6.6171469	6.4064676	6.4064834	6.5203951	6.3718136	5.9196769	0.5946076	5.7645559	4.66650498	6.2045201	5.4396382	5.25723052	6.1974013	5.27897465
DMC1	6.1023982	6.300174013	6.35190027	6.40765029	6.205004	6.2213341	6.322518	6.0467082	6.1806115	6.0163034	4.856671	6.9880982	5.0715532	5.49038044	5.6890629	5.0259588	5.17745188	5.3481449	5.28012953
RBPJL	5.4984338	6.186418092	6.64914917	5.88800655	5.704921	5.8792636	5.4014193	5.8580751	5.9167432	5.3926147	4.312877	5.7011615	5.9200904	5.95747302	4.2096229	5.2754572	5.51539395	4.8278383	5.28082947
DZANK1	6.1399735	6.117444137	6.30715484	6.58037135	6.347578	5.8657239	6.4570299	6.0338465	6.4400841	6.311489	4.0252612	5.8301059	3.9051609	6.71738732	4.7064944	6.187026	5.3949863	6.2153609	5.28164392
CACNA1S	5.1733567	4.001371593	4.49898212	5.76108422	4.910929	5.2082926	4.6630914	6.54877	4.8781675	5.4172706	6.0404385	7.7402967	4.8123035	5.00932562	4.7671605	6.262711	5.79454447	5.8941387	5.28227103
HMP19	5.2807717	2.279290504	4.39235555	5.67204437	5.447702	5.3284509	5.3236726	5.3668739	1.4728424	5.7737572	6.5971922	5.586757	4.8742699	6.0053857	4.867082	5.7713323	5.53780415	4.4525561	5.28623351
PNLIP	4.5510565	4.167770833	4.75768056	4.23479271	3.960854	4.2466589	4.4343935	4.6130594	4.5942702	5.9058043	3.3499132	5.3642325	5.0104009	5.01040091	5.4667809	4.3846429	5.47383422	4.4044657	5.28624731
SRD5A3	5.6973914	5.109849022	4.68355463	5.16132904	6.062091	4.8090377	7.1576748	4.7709354	4.982011	5.7543839	5.487606	6.4210616	5.4646176	4.21913566	5.7382007	5.2393591	4.95040601	4.9131565	5.28963974
MPP6	4.5635334	4.535288741	4.75602706	4.62049627	5.074181	3.3497899	4.116565	4.8223403	5.2803401	6.0421756	4.501834	4.8763204	5.1617662	5.79275031	3.4445683	5.3649977	5.08712052	5.3725605	5.28977118
LIPF	6.0672489	5.699502904	5.13946981	5.33030507	5.093455	5.3715316	5.7414893	5.7193639	5.1461549	5.4233796	5.3537421	4.7282529	4.8987626	6.21369107	3.510638	3.1247749	4.41775111	3.921868	5.29119478
TULP1	4.9522862	4.676666697	4.63766114	5.08921155	4.927097	6.0548245	5.9880696	5.6649051	4.8966116	4.6455971	5.7203697	5.6092367	4.6768533	6.33515666	5.645155	5.3801821	5.58985285	4.8278932	5.29230519
FN3K	5.5110109	5.867950148	6.10869723	4.73625593	5.786074	5.379302	5.4538716	4.8146334	5.3497354	5.1594701	4.8804186	7.1841132	3.6074785	4.06978504	5.0435042	2.9899098	4.03854684	4.2276923	5.29419805
MAP3K7CL	6.6912441	5.444609905	5.6742346	5.10702244	6.537661	5.6317455	5.7804492	5.8621515	6.7895038	5.7806407	5.851974	4.0363607	7.150937	6.12344993	6.6538411	5.8247275	5.92905098	5.3767813	5.2944323
GAST	8.0928547	7.906683603	7.93584029	8.00520199	7.968491	7.9899165	7.7821156	7.8713174	7.9341492	7.7702286	5.4855845	6.5102778	6.2737866	5.85634582	7.1695696	5.4809055	6.42393917	5.9574854	5.29616361
CLUL1	5.7276419	5.548200373	6.0426638	5.34108535	4.983966	5.4617175	6.6426681	4.8407749	5.4835559	5.1701616	4.8206407	4.8355945	4.7315117	5.45011703	5.5441507	3.782216	4.91517979	4.7592255	5.29646925
CD1D	6.1945024	4.669484734	3.30304098	6.11558864	6.508342	3.9744208	5.4717996	4.3162158	4.7226501	4.4529561	4.8898846	5.1402911	6.0731519	5.97741751	5.7548925	5.086242	5.40356231	7.922115	5.29655601
ZNF107	5.9671407	5.928868033	6.35253237	5.97521113	6.058919	6.1781535	5.9552342	5.990963	6.0195634	5.8331816	5.5292593	3.5837658	5.6984735	5.7461824	4.9153902	6.1802494	5.6323035	5.6109871	5.29805792
OAZ3	4.1544047	3.916728182	5.01921273	5.30654611	4.56145	4.9730555	4.6036099	4.5671933	5.1759683	5.7441538	5.0380489	5.6613981	4.7352505	4.12210792	4.0671423	4.3818893	4.58900507	4.4503103	5.30015487
NDUFB2-AS1	4.9092885	4.689006908	5.7207485	3.78146223	5.62213	5.6109523	5.6624669	3.8730043	5.5514676	5.5771937	4.9800845	6.6023128	4.9932631	6.40441946	5.0853697	4.6671399	5.6256583	5.943395	5.30208477
RNASE2	6.5196017	5.487785063	5.0254073	6.25452534	6.904695	5.9965613	6.3994371	5.3652074	5.9288885	5.8604429	6.4088902	7.7746987	6.5419481	5.29698221	5.8837636	5.0433952	6.15850005	7.6524822	5.30225779
FOXH1	4.8400984	5.058471215	6.00462688	5.92268584	6.115501	5.9231374	5.9236799	5.8602221	4.9069207	5.3406972	4.3487844	4.8976847	5.1050852	6.47576343	6.9889507	5.4826986	4.97899322	4.0369617	5.30226754
RP11-665C16.8	3.6421355	3.550844796	4.62836805	3.27225379	3.050498	3.7508358	4.5882345	2.1967913	2.8618781	2.9358141	3.3360111	5.2842481	3.0258148	3.90169321	3.2175656	3.0129402	2.8915862	4.145323	5.30287892
HSPA4L	5.7894861	6.305738775	5.49088226	5.33160964	4.618181	4.9643817	5.0113374	4.8410698	5.604493	5.7535864	3.667337	3.9020029	5.1143646	4.14569137	6.1405019	4.5629341	5.2412757	5.2274036	5.3034234
INADL	4.385476	4.737351724	5.03520749	4.5893398	4.811668	5.0734487	5.2854084	4.9911887	4.9228332	3.2905078	4.6647522	6.2046021	4.9998477	5.07630067	5.1215292	5.0114943	5.33652954	4.9066954	5.30442715
P2RY13	5.9993246	4.143953441	4.01466669	5.85606972	4.768418	4.2835858	5.4769941	4.8812548	4.7875044	3.751069	6.0592464	4.6655933	5.5234076	5.57028439	4.0554526	6.2632204	5.23004361	6.6965311	5.30586987
ARSJ	5.5905998	5.269656299	4.61629114	5.18870218	5.22854	4.6705326	4.8831368	5.3585929	5.0511769	5.1092308	4.7534487	4.0745682	4.6187945	5.43105187	6.4973145	5.6644252	5.88494558	5.8616417	5.30647741
SLC9A1	6.6496877	6.926919927	5.91400744	6.60384746	6.910664	6.6705984	6.8695478	6.796539	6.9370484	7.5463132	7.0122302	5.6126641	6.9712264	7.12195268	5.7796607	5.5247136	5.42863007	6.5700809	5.30998757
ANO3	5.2803272	5.434005771	5.13110497	4.7953835	5.366412	5.0093723	5.5913818	4.5499401	5.0816699	4.0033592	5.8071704	5.8292718	4.8096357	5.87602733	6.1211593	5.3604397	5.29841541	2.3408454	5.31417327
HOOK1	5.1100847	4.507419465	4.28046183	4.6527034	4.727235	4.05104	4.7292549	4.3736411	4.735524	4.4823644	3.8766134	6.5967901	5.5836707	5.17020212	5.5317064	4.6990358	4.39959098	3.8693499	5.31624562
PTPRT	5.6537554	5.394166235	5.51270382	6.62724864	6.092245	5.7166614	6.2579994	6.0455468	5.9065014	6.2501937	5.8567379	6.8957209	4.3715639	6.72578022	6.5848278	6.993405	4.09630532	5.546336	5.31832941
TXK	5.4466407	5.487456344	5.58660548	5.73427247	5.560115	5.6471752	5.6944158	5.2380069	5.2792836	5.0935933	4.4194481	6.3857842	5.1322882	5.62216221	3.997503	2.9082885	5.79379057	3.5127606	5.31905775
LOC100287387	5.4283994	5.189715591	5.83582974	4.68570651	4.892389	5.1254137	5.6723491	5.4400051	4.4140402	3.9813575	4.7765061	6.2065833	4.873436	6.01068953	6.1703556	5.6281368	5.09060264	4.9334647	5.31957029
CEP55	4.9230751	3.449216852	1.74773509	2.1904482	2.442055	-1.5281659	0.9361092	3.0111742	-1.7896612	4.9272355	5.2399769	6.3602124	4.614625	5.79211574	4.9787115	4.3341918	5.0067259	6.9804789	5.32030677
TNFSF15	5.7887433	6.134476465	5.35602763	6.4263752	5.196993	4.5860101	5.9698236	5.9999258	4.9810421	5.6593846	5.3646416	6.8977165	5.6665967	5.50643843	5.7864366	5.0051504	4.80381059	5.0900816	5.32105789
HIST1H3E	7.1744635	7.113588594	7.22427262	7.14686746	7.067905	7.0969037	7.1100321	7.1593717	7.2114264	7.2630668	6.0481148	5.1619513	6.7239493	4.47925059	7.0812681	5.8513653	6.87944603	6.0719075	5.32395193
GRID2	5.8048589	5.586180526	5.96936906	5.84691234	5.790186	5.5844301	6.0755853	5.4688161	5.0821738	6.3900856	4.9936279	6.5641608	5.1831692	5.25851677	5.8928436	5.2639446	2.69235697	4.3238801	5.33012369
KIAA1024	5.4610751	4.631499545	3.54857935	4.31592583	5.310963	3.7537579	4.1978442	4.9333208	5.2189733	5.5292615	5.2943173	4.2296446	4.8069227	3.55648617	3.4557789	3.0908928	4.98173507	5.1346777	5.33096605
ARMC4	6.9758146	6.858448039	6.84205284	6.9677026	6.918183	7.0582016	6.7598296	6.6456497	6.9309467	6.6523638	5.9057304	5.9004587	6.4221374	5.95402521	6.5262021	4.5460739	6.29264509	5.9455189	5.33170005
LILRA3	4.6171941	4.297132348	5.15029261	5.65939774	5.348974	5.6077987	5.8688769	5.9227286	4.588373	4.3384164	6.2936944	6.4195347	4.6958818	4.88942378	5.6728901	4.4289699	5.73941961	6.3592689	5.33500384
GPR18	5.8915927	4.001268918	3.25710191	5.13842493	5.286628	4.0537971	4.5841099	5.1930081	5.0217546	3.6841103	2.7688677	6.7196251	5.4665234	4.87567491	6.6007565	5.5647921	5.31715418	5.258264	5.33539882
KIF14	5.4101351	4.673644326	4.67886421	4.72420431	4.589168	4.9647139	4.8408287	5.2758448	4.9648796	5.1094987	5.5867326	6.1377076	5.7747616	5.28303508	5.6623121	4.2023871	4.50251821	6.473848	5.33558745
CYP2A7P1	5.3574227	4.36138061	6.08691713	5.55442625	5.180615	5.5668238	5.0039069	5.9682973	5.4129706	5.409	4.0928294	6.1413654	4.0176145	5.00071125	5.1342965	4.7312983	4.26531486	4.4766538	5.33610184
DOC2A	6.2849978	6.105676321	5.85028968	5.97757074	6.45166	6.887471	6.3971635	7.0782592	6.7541883	5.9968078	5.8290276	7.44533	5.1097608	6.21299702	6.2408203	4.1457408	6.25998222	5.1247711	5.33814484
KIF26B	5.731923	4.787856244	3.60735669	4.52176868	6.206422	4.9647468	4.7856055	4.5110381	4.857672	4.2962759	4.8831792	7.0454878	5.520452	5.29085442	6.1361536	4.9519923	5.162249	5.4964032	5.34303033
LRP5L	5.3799814	6.353670015	5.93040891	5.04859235	6.180298	4.9721442	5.5990712	5.8863017	5.5425238	6.4338105	6.209177	7.3160823	5.6230967	4.70210289	4.4297623	6.2384526	5.13759642	5.9304003	5.34664448
PRG2	5.2330777	4.801761459	5.47909033	4.61582069	5.664339	5.1574754	5.058237	4.882276	5.3282182	5.9901233	6.1847582	5.4510534	4.3888841	4.4849639	4.6138129	4.3331791	5.61078595	4.9122388	5.34750567
CELA2B	5.0360322	5.048746949	4.81188473	5.6973555	4.453476	4.8677707	5.0866677	4.4655231	4.8128311	6.2075133	4.9317249	6.2712973	5.4425009	4.4671807	5.0500021	5.5400554	4.8028779	4.914503	5.3481668
GJA8	5.4286833	4.830934734	5.69174781	5.79617339	6.118338	5.2781403	3.539969	5.7799843	6.3411218	5.1567421	5.5766602	7.0430991	5.4575361	5.24154656	5.2986503	5.2959817	5.83193286	5.443136	5.34843744
SLCO1C1	5.6082825	5.802699392	5.64202242	5.7244537	5.617648	5.8497165	5.7746446	5.6914955	6.0592853	5.6959113	5.6090975	4.836829	5.3669564	4.76169001	5.8107983	3.9632559	4.30768654	5.283464	5.34910084
TTTY15	5.8734852	5.816576353	6.00665266	6.32167298	6.124815	6.1915564	6.3705196	6.6474459	5.9864026	5.9575313	5.7840854	6.625004	5.3042466	6.40794853	6.1998754	4.937081	4.95397827	4.2867645	5.35092253
NRIP2	6.4158627	5.577642258	6.72927034	5.79225993	4.775004	6.920556	5.8241803	7.3268614	6.4865635	5.953968	6.4633779	7.1074391	5.3885788	7.11204275	6.088334	5.5442949	6.62670887	6.3048621	5.35531208
PART1	6.3270889	5.75198545	6.07701681	6.16305966	6.103655	6.3124594	6.907625	5.8282568	5.6261395	6.0287609	5.2130474	6.7784307	5.3469591	5.90142586	6.3297277	5.4136011	5.24542349	3.9758382	5.35630695
FGF16	5.9185676	5.273553123	5.51634027	5.12178945	6.103046	4.8508568	5.9330199	4.7743257	4.0206227	5.8309488	6.2079	5.9494912	4.6519731	4.65613253	6.592387	5.0146807	6.23456922	6.237348	5.36143398
GALNT14	6.6419936	6.7649137	4.56840678	5.35232866	6.580775	4.5839321	6.7022721	5.8683622	6.4426352	6.811876	6.542709	6.1732078	5.3094388	4.60575405	6.6751747	5.9801555	5.20497833	5.9066848	5.36152312
MYOD1	4.6194648	4.008383341	5.92961775	5.72304969	5.869674	5.1033961	5.2507112	6.1610311	6.0387701	5.6470262	5.3447433	6.4623763	5.27438	6.15865188	5.7536946	5.2576431	5.06587851	5.2604461	5.36311518
RAD51AP1	4.796255	4.059031068	4.11173469	3.89703785	4.073696	4.32831	4.7950131	4.5267269	4.209556	4.8920249	4.8534529	5.6923346	5.5643241	5.51657355	5.3684273	5.3630373	5.09042295	6.2503132	5.3657348
EEF1A2	5.102584	5.276899145	5.14317581	5.45842312	6.330949	5.7629259	5.5169511	5.8698563	5.1220329	5.2464371	6.288022	7.415455	4.5308887	5.34825188	6.3934	5.2255391	6.60189286	6.1094274	5.36856709
TMEM59L	5.2844455	5.20442716	4.81980797	6.22143397	5.68578	5.7420139	4.1108172	4.1245599	6.2109881	6.0408647	5.5223019	7.1046261	5.4849009	6.56749092	5.5744221	5.561006	6.05461646	5.4561998	5.37163489
LMO1	5.4171391	6.260588307	6.34027489	5.78986856	5.980837	6.3503354	5.1337112	5.9390259	5.8210641	5.28521	5.7447733	4.9327983	5.5870448	4.02355499	6.619686	5.5783604	5.38773508	5.7735899	5.37525488
HIST1H2BH	5.4662917	5.664912779	3.5576245	4.01731783	6.075596	4.7724918	5.100432	5.0554034	5.1152733	7.0439984	5.2787963	5.5895235	5.2262725	5.61016755	5.3996707	5.2469262	6.83974054	5.4283706	5.38110528
AOAH	6.6041116	6.043788457	4.7497204	6.83198467	6.716618	5.9481876	4.9250257	5.6421078	5.6046101	4.2133335	6.7938042	6.0631577	5.2295983	5.31449387	5.4610456	5.2380359	5.41217397	7.1525624	5.38203609
CUX2	4.7969358	4.94063442	4.40480157	4.5470064	4.731538	5.2117001	4.347618	5.420003	4.8235775	4.6734366	3.7232191	6.1162424	4.387579	4.50689836	6.2766362	4.0468051	4.74300152	4.675322	5.38272394
NCR1	5.0630872	5.31573065	5.6533281	5.2358789	5.652834	5.7128996	5.3958385	4.0461126	4.8265479	5.7004947	5.141128	6.5137597	4.9006228	5.73090358	6.201713	5.1072582	4.95875743	4.4448113	5.38345179
KLRC3	5.0955145	4.80018502	4.79788859	4.90364668	4.76213	4.6000435	4.6159566	5.0360575	4.8315471	4.4808589	3.4615185	3.0799346	3.9791574	0.59144008	1.7058849	2.1241633	0.72512599	4.2908799	5.38581117
NCAPH	4.834329	4.121353674	4.6770103	4.53745111	4.678647	4.8184347	4.7921118	4.5298909	4.17674	4.8860998	6.1851904	5.7837536	5.4098034	5.39623067	5.6298894	5.3962307	5.39623067	5.6551814	5.39076561
MYB	5.6889073	4.774012655	4.65921436	5.40540474	4.735175	4.9372476	4.7465592	5.2590468	4.9815397	4.9748157	4.8565053	6.5996347	5.2394163	4.89230023	5.9738056	4.8364328	5.44621354	3.9135858	5.39098428
CR1	6.343432	5.828194819	4.94572298	5.83226299	6.612408	5.4650003	6.2799588	5.4523485	6.1054735	4.7701388	6.3898003	6.5345912	6.1464171	4.83213698	5.411634	5.4502219	5.87977388	6.6877744	5.3913263
EDN3	4.7088309	4.814891407	4.19649492	3.80827222	5.007603	4.0206669	5.5309115	3.1696575	3.4283133	3.5030829	4.8887803	6.5704926	5.1695046	4.98555209	5.1663322	5.1567728	5.61335989	5.6915758	5.3922324
MTRF1	6.0228645	5.870410329	6.10085441	5.70331292	6.181617	5.8815434	6.1287696	6.0018272	6.1588119	6.0776503	5.627041	4.2618337	5.7135129	4.01179029	2.9983174	6.0988013	5.5395698	6.4112314	5.39255216
GPER1	4.9604333	4.809065345	4.92637558	4.78556044	5.135805	5.0319456	5.2764928	5.4386716	4.9475686	5.2798535	6.4841378	6.0160606	5.8563588	6.42119449	5.3429578	5.8739781	7.07607453	6.0252192	5.39398489
OLR1	3.8385162	6.273708686	3.33347888	5.43317252	4.664753	5.0531172	4.7595664	5.3364986	3.1237314	1.9855788	7.2262315	7.0599858	3.5850186	4.57449907	4.8408639	4.715801	5.13832305	8.2631295	5.39473654
SHCBP1L	5.2904595	5.230360365	5.14171127	4.62930163	5.401706	5.6229916	4.884109	6.0734768	5.0715802	5.5103467	4.3433125	4.890016	4.3277706	5.37646859	5.745469	4.9622549	5.72583973	4.1148803	5.39895331
ASGR1	4.9998438	5.230579321	4.5680786	6.01822166	4.277504	6.120315	6.5028024	5.2448765	4.4772265	4.906823	5.901919	5.6043617	5.610785	4.49358214	5.4529088	4.4842836	5.4882241	6.6587846	5.39949724
SPICE1	5.6385598	5.612572132	5.14059438	4.31060417	4.609873	4.1842787	4.1553919	4.8302019	3.7623858	5.2114333	4.6392429	6.4250959	4.6890715	5.40470177	4.4498968	4.1212957	5.17336419	4.8977126	5.39972242
CA6	5.550728	5.060713155	5.59597586	6.08835244	5.620914	5.9821683	5.8322334	5.3981448	5.6396833	5.2117697	4.3324415	5.5978297	5.9124799	4.46997746	6.5287431	3.382735	4.87215487	5.1604164	5.40056191
GPX2	6.7184763	6.750856569	6.71018936	6.86847713	6.865161	6.7915872	6.6401336	6.805683	6.7653709	6.8015134	6.4971673	5.7470008	6.4426547	-0.24969347	6.0398641	4.9637244	6.08389283	6.6451468	5.40168058
MOCOS	7.4582625	6.775021133	7.76774254	6.96279446	7.205308	7.1126459	6.9067461	7.2149994	7.9625929	8.0989056	4.8902382	7.601632	5.8569953	6.1924708	5.8768321	4.9896509	5.6293031	5.5003895	5.40425757
FOXM1	4.7688887	4.491585276	4.49487302	3.83712922	4.201182	4.4178445	4.8353921	4.2625775	4.1974272	5.2329663	5.1390844	6.1189987	5.2940148	4.94044333	5.4892413	5.1168976	5.35215311	6.8002465	5.40542626
ZNF124	6.2821581	6.955393663	6.72485443	6.82930392	6.329646	6.7119481	5.4126331	6.7786506	5.6620967	6.4255151	6.3577595	7.7096017	7.0793092	8.16395548	7.2634863	7.8183759	5.59142896	5.8961079	5.40730198
ICAM4	5.4665346	5.787238945	4.75068164	4.60815069	5.375419	5.401268	4.9423146	5.1233672	4.6386207	5.0614105	5.8281422	5.5333324	5.501176	6.59759816	6.0007114	5.4682866	5.70044417	4.3472343	5.40762305
CCDC134	5.4275096	4.560035576	4.80475197	4.28525958	5.072482	5.1428317	4.9644705	5.143132	5.2423226	6.3994717	5.4053337	6.2506305	4.8960883	4.82912579	5.2056943	4.7628955	4.79053601	4.7944418	5.4078854
PDYN	3.5584552	4.659399041	4.8111689	5.8448251	4.316404	5.1118112	4.2134209	5.1712393	5.4356656	5.4810369	4.6752573	6.053561	4.6245691	4.73222684	4.4656621	4.3560053	4.72020703	4.6416638	5.41042633
CCDC87	4.7961196	5.799666165	6.43283323	5.51101604	6.138889	6.8188326	5.7357114	4.9852284	5.5897838	5.6237616	5.7681672	5.8206057	5.1921653	6.92998963	5.253397	5.0361844	6.31288654	5.0859991	5.415603
LGALS2	6.4595102	5.513163622	4.40294108	4.85693243	5.619344	4.0210718	5.2735644	3.3345522	4.7285969	1.4736953	7.3566895	5.376224	6.1589492	6.09294627	6.3249715	4.0802539	6.53274216	8.0884238	5.41603033
CAPN11	5.5856409	5.192508386	5.43614854	5.11579636	5.262438	5.1377913	5.7663982	5.6614627	5.3018443	5.8578852	5.2566213	5.0705342	3.823588	5.90485757	5.3465105	4.9907834	5.66079754	3.7938202	5.41654996
TEX15	5.8037068	6.494611876	5.96351761	5.79244666	6.148395	6.5313556	5.8931056	6.1751696	5.6239693	6.2488867	5.7160292	6.8152828	5.4549251	5.26021482	6.7289075	5.5576282	6.01451843	4.2680256	5.41657199
ANXA10	4.6964087	5.030554865	4.0881683	4.37310109	4.804686	4.6866551	5.0411777	4.6608783	4.3685425	6.3659059	5.2823766	5.9795276	5.3461356	5.24662673	6.0609521	3.7851133	4.13717494	4.8261444	5.41712566
DOK3	6.315032	5.590511704	5.06902199	6.7564017	6.179662	6.0414505	5.4496415	6.0145312	5.5060274	5.8183933	6.2210847	5.6803856	4.767719	4.92729746	4.7209494	4.6012388	5.66811066	5.7225436	5.42474524
KCNA1	6.2166577	6.211164173	6.40276822	6.0874904	6.149182	6.2615782	6.2339341	6.2705125	6.1692876	6.5467961	6.00978	3.8868618	5.3328056	5.73734541	5.9552153	5.0687995	5.30926702	5.8006125	5.42573215
KANSL1L	7.137557	7.427533687	7.948891	7.37083808	7.314935	7.2659639	7.186818	7.2758473	7.3941602	6.4380653	5.9889608	7.2509984	6.4303988	5.7044526	6.8736724	6.8628047	6.66326365	5.7601754	5.42797446
HOXA2	4.3547409	3.858675232	2.89338044	4.92635271	4.988526	2.836055	4.4724245	3.9683759	4.1585029	4.7089033	4.7333504	6.3235804	4.1639486	4.6814609	4.0862631	5.1870885	4.23766381	4.934312	5.43140418
TSGA10	5.0754268	5.132204058	5.07368079	4.93101387	5.304644	5.100337	5.5223059	5.7206681	5.2925049	5.2155364	4.7632743	6.8178277	4.9728927	5.00881651	5.4735627	3.9471378	4.82319538	4.4435248	5.43327331
UGT8	4.9525965	4.445064985	4.48348153	4.58298644	4.558269	4.8188259	5.0909264	4.8100836	4.0396412	4.219252	5.5545754	7.0435367	5.4189674	6.02345913	3.8456988	2.9484945	5.20996357	3.0160149	5.43385724
HKDC1	4.5520797	5.304502435	3.11111916	3.44553193	5.14074	4.3032156	5.5072028	3.6053772	4.0440463	6.8102893	4.8347179	7.4156603	4.337567	4.66822506	4.899084	4.6138589	5.02941058	4.2136856	5.43602223
ARSB	6.5861458	6.419568419	6.29905668	6.38536784	6.497592	6.4114723	6.3840259	6.3707577	6.2710699	6.5431905	5.9591564	5.9283814	5.5241606	5.62569996	4.503079	4.1821352	5.8520914	5.6426519	5.43696197
NPTX1	5.993983	7.221221181	5.87129788	5.6690193	6.056127	5.4823753	5.5861232	5.9914055	6.3935476	5.9378221	6.3637769	6.905778	6.5235702	4.72612293	6.4268725	6.1365271	4.94193857	6.5143031	5.43726099
IBSP	5.0745141	5.14792852	4.71572559	3.7029039	5.634586	4.7526423	4.6663532	4.9649777	4.4730536	3.9163582	4.1724926	6.0645617	5.5794646	5.88782524	5.4733911	3.5466533	4.0954612	6.0754029	5.44022586
BCL11B	5.240942	5.858761859	3.08521071	6.93507308	5.794136	4.704235	5.5700952	5.0137895	5.4482056	3.7259917	5.7247868	7.9615169	5.7030221	4.33138796	5.4026923	4.6286948	5.07932815	5.9430603	5.44383471
ZNF480	5.6114857	6.215444652	5.07834679	5.09839905	5.305177	6.4041397	6.2792792	5.45948	5.7306431	5.6843003	5.0305018	6.9135243	5.7868265	5.28601896	6.6609864	4.1873548	4.77769887	5.4984318	5.44461646
RAB40AL	5.1649524	5.054664451	5.6159913	2.40794389	4.439821	3.3509387	5.3194132	5.8512237	6.0433609	5.0508266	5.108602	7.6225229	4.2999175	6.35665462	6.2081431	5.2603796	5.92574234	5.2273863	5.44629951
LLGL2	7.4082452	7.635469685	7.44076133	7.46598796	7.558804	7.5630732	7.6968598	7.3764173	7.4064423	7.3122636	4.2600984	7.3035407	4.7932644	5.5975041	5.368217	4.662891	4.01003964	4.4684268	5.44716385
LGALS4	6.7362576	6.46934951	6.84928831	6.58053726	6.568013	6.9903479	6.6687616	6.447353	6.449957	6.5243424	5.6565102	6.9885374	6.012915	2.76620343	7.0170766	5.9449409	5.23583143	6.076281	5.44953393
SIDT1	6.3442871	6.706295304	6.2602453	6.75412929	6.486978	6.3387862	6.2837857	6.1530659	6.5668857	6.1500716	5.2013939	5.4546218	5.2238156	4.43736158	5.5058394	5.6576686	5.52853228	5.5035503	5.4498742
IL21	6.0703763	6.10427865	6.53629621	6.30367732	5.409078	5.6118459	5.9992681	6.0403043	5.5957131	6.1043421	5.7988686	5.5883435	5.7876315	4.53630872	6.4247091	5.2216503	5.31592054	3.2187909	5.45026229
SLC6A4	6.3397248	6.42030783	6.28897543	6.42555802	6.411086	6.3152487	6.1057175	6.2661121	6.4143232	6.5308646	5.1640061	7.4294829	4.0508661	5.55686996	6.1163239	5.3382963	4.06333505	6.2409312	5.45171852
EPHA1	5.8330462	6.013676142	6.01218468	6.29242834	6.070294	5.7681601	6.5068813	5.5443285	5.9766176	5.8033078	5.205896	7.2952888	4.9357106	4.99883157	4.4942086	4.9609577	5.13963093	4.9725901	5.45486037
AMELX	5.0158279	4.227259492	5.21872771	4.71663393	4.6819	4.7314377	4.6065624	5.122286	4.6033022	4.4261765	4.3733486	7.1643386	5.4202834	5.28567615	5.0236827	4.5477446	4.73874839	4.2855588	5.45620563
GHSR	4.8020203	4.5945401	4.0118086	4.66767701	4.08169	4.5170484	3.6761208	3.5172604	4.5145311	4.6171523	5.5421926	5.1369681	4.0985915	4.15231587	4.3389344	3.8753988	4.13462911	4.1167228	5.45699343
NOD2	6.2527087	5.747538199	3.94225653	4.99125221	5.50568	0.7328143	3.2349452	5.4374475	4.9078272	4.4160303	6.4651968	5.2038001	4.2433736	4.16387593	4.9532783	4.1103554	4.66236822	6.6136269	5.45822921
AOC1	6.2776252	6.239536878	5.57338212	5.90912616	5.848702	5.4748959	6.1327751	5.8086875	5.9545007	5.4719862	4.6754936	6.4869977	5.0008776	6.03519069	4.1872451	5.1705184	5.44525092	4.8921439	5.46199099
GAN	4.9779777	4.233746188	4.33634782	5.08004647	4.18154	4.5488311	5.1170304	4.5044201	5.3644345	5.0342708	4.2221587	4.7194053	4.3926154	5.34627654	5.1222201	3.9004475	4.08587228	4.7935754	5.46331863
ALDH1A2	5.9228434	5.628100367	4.3573386	3.94361109	6.661304	5.0938678	6.3634051	4.0568252	4.83794	4.8073658	6.150689	8.4183556	5.9086362	5.64720924	6.0275184	5.9086362	6.17990598	7.3349656	5.46457349
DCLRE1B	5.8797651	6.743244318	6.98946156	7.12245232	6.007825	6.7335188	6.3789224	6.346948	6.6845891	6.523868	6.7642285	7.2496466	5.1207357	6.07589858	6.340081	4.9015944	4.80069875	6.753663	5.46489654
CD96	5.3975172	5.426838037	5.34979984	6.42716526	6.270563	5.343006	5.2647144	5.4331703	5.6018009	4.9677022	5.3326926	6.2156045	3.4482418	5.33009932	5.7230283	4.6454876	5.17977098	5.0721488	5.46859114
PCDHB6	4.3124458	5.167735877	6.83679692	6.01899448	5.532533	4.8543986	5.8464209	5.9345928	5.7224751	1.2433428	4.6365735	7.758776	4.9470597	5.10622972	5.3031437	4.6323936	4.77572567	5.0031703	5.46936731
CELSR1	4.7892064	4.442556726	4.54052846	4.50676815	5.114942	4.6177406	5.4601275	5.387049	4.9671185	4.7784027	5.6510866	6.4666183	5.3134562	5.66285735	4.5541474	5.084481	5.00402505	5.3421606	5.47062062
SEMA3A	6.0097986	5.901528959	5.75320857	5.95701181	5.998691	5.8378872	5.9752578	5.9373701	5.9777164	8.2858046	6.8109584	7.69635	6.4781708	5.72885867	5.2758176	5.6203621	6.32895192	5.9529908	5.47090344
PRSS2	6.0309532	5.840791381	5.33657002	5.69266938	6.061987	6.0728883	5.5334261	5.8606758	6.3407902	5.2287495	4.9172819	6.3405568	5.4062341	4.78346037	4.8716646	4.2834424	5.68206186	4.9748384	5.47237768
TRPV4	5.3678474	5.758658612	5.41844954	5.62140782	5.806629	5.7850808	3.5623425	5.9297558	5.3016228	6.0288374	5.4442735	6.6342835	5.4225566	5.56812724	6.1201896	4.5061501	5.42498582	5.30878	5.47507625
LILRP2	5.262011	5.819148901	5.91003183	5.593792	5.408646	5.9103604	5.8590758	5.8147837	6.0185091	3.912968	5.3460404	7.3523059	4.7358333	5.6237211	6.2258516	4.3797985	4.50392216	5.4659496	5.47531196
GNA15	6.6032041	6.97120217	6.16414124	7.57367515	7.064261	5.9511752	6.0575749	6.8229526	6.1802124	4.8592766	7.1446315	7.3443049	6.7218238	5.93460769	6.0802278	6.3905949	5.76306646	7.2814384	5.47777609
LOC81691	5.540149	5.505657715	5.79025641	5.29039351	5.209362	5.5901181	5.6625411	7.3515593	5.9480877	7.38233	5.5944086	6.5930368	5.9451018	6.33257154	6.0467121	6.0749459	5.12694749	5.6495621	5.47858619
COL17A1	5.7232346	5.355998694	5.07066834	4.19473634	5.44788	6.3813326	3.8496635	4.3594928	5.4557744	5.2683612	5.580189	6.6752009	4.1620975	4.53198236	4.4718353	4.0207032	4.14442189	4.2194996	5.48039732
ADAM30	5.769569	6.052100157	5.53507668	5.91269252	5.651418	5.4426434	5.9419818	5.2550902	5.7656117	5.8291034	5.4058667	5.2989752	5.7355621	6.29351584	2.7314141	5.1720328	5.49157886	3.8288567	5.48230292
SYN3	5.6733435	3.807211723	4.94578566	4.32185551	5.98286	5.3723923	5.4449187	5.7863949	6.1592499	5.2012894	5.0429108	5.34053	4.6509127	5.22761945	5.3712311	5.3327516	5.21074305	5.0365401	5.48321431
PTH2R	5.6642022	5.585000829	5.67222473	5.44741442	5.603064	5.6846758	5.5020683	5.72559	5.7940123	5.5843892	5.6696787	2.7166814	5.3464053	4.42606934	5.3976229	5.0004373	5.63381611	3.8222826	5.48546774
ZNF442	5.1207914	5.437566952	6.13826041	5.5668763	5.48194	5.8683562	5.5401453	5.7974321	5.864956	5.2281825	4.4164601	4.3616922	5.3660087	5.22807412	3.1796401	4.5911022	2.34581621	4.9960446	5.48725458
GK	5.5945169	5.614303771	5.44553338	5.54024964	5.431428	5.4514137	5.5219908	5.4745502	5.397221	8.216104	6.27211	5.8676893	5.6594515	5.20058397	5.7190335	5.6849602	4.95585436	6.1282262	5.48759301
AFP	5.8537785	6.206183343	5.89101422	5.05462899	5.703916	5.2894236	5.8198858	4.533691	5.1036157	5.1711823	4.5847037	6.0726272	5.4880189	4.53995856	4.9141452	4.5714252	5.96842219	5.8469457	5.4880189
DIAPH3	5.5162384	4.321714635	4.20597943	3.68661467	5.070007	4.3921003	3.1135854	4.2433308	4.530479	5.4082198	4.5707116	4.6848894	5.6876424	6.16419547	4.9746303	4.3488482	4.6891054	5.2589816	5.49159026
CLEC1B	6.5941529	6.422435355	6.42972891	5.87545082	5.445518	6.360824	6.8456181	6.5871256	6.0739626	5.4476288	5.5900024	7.609782	5.3412718	5.77200751	7.0134394	3.7758778	5.51932712	5.741284	5.491905
SPINK4	6.4015708	6.055919613	6.26260727	6.77746431	6.525771	6.6541223	6.6441793	6.2616407	6.1342488	6.1912487	5.8934531	6.6923374	5.4350272	4.34050229	4.7436185	5.8757335	5.15847037	5.9179006	5.49428964
KRT37	6.0799013	6.176095796	6.24753046	6.08577907	6.03758	6.2459434	4.5487641	6.117235	6.2164398	5.9081582	3.9823087	7.3140533	5.9850276	5.68879318	6.9364795	5.9450481	5.77683556	5.6416297	5.4947397
HOXB9	5.6334921	5.929117683	5.61857393	5.70578936	6.013744	5.4553697	6.1142892	5.5604651	5.424435	5.1965572	4.5639963	7.2999466	3.1897629	5.70223243	6.4432896	5.6597591	5.11213908	5.6159973	5.49696477
KIF5A	7.0028012	7.083730994	7.02386163	6.91824165	7.170778	7.0217462	6.6503985	6.9349548	6.8093875	7.0102736	5.5581296	7.8877313	5.8322739	4.59433408	7.014663	6.7090309	5.94443388	5.9154815	5.49736479
CLEC2D	6.175255	5.661584307	5.57006788	5.96998557	6.4009	5.6929342	5.8293483	5.7919862	5.7709007	5.1062927	5.9511309	5.6800542	5.0964292	5.26113756	4.5922828	4.094316	5.26113756	4.9751525	5.4973862
PSD4	5.7390875	6.034187783	5.86219612	6.36299975	6.324712	5.9710355	6.1336389	6.2724265	6.4348589	5.9394907	6.4483917	7.0342207	5.0381622	4.86479188	6.0604764	4.4958931	4.9946917	5.8169308	5.49861321
PRLR	4.9797864	5.609283891	5.76723435	5.22624803	5.57935	6.014432	5.8570635	5.7340643	5.8925886	6.4889146	4.5455154	7.0429632	5.317632	5.10390806	5.4603101	5.585776	5.01259314	4.7188925	5.50026825
SPINK5	6.4059678	6.861392767	6.32046264	6.85126705	6.075774	6.1433575	5.7292002	6.6324482	6.0530586	6.2723164	5.4459229	5.4188745	4.9371473	4.90561023	6.5399511	5.0114544	6.44929162	5.0114544	5.50089105
ZBBX	4.6216912	4.337894205	4.25027276	4.14078706	4.581748	4.364113	4.6288486	3.7061013	3.9961344	4.3666475	3.7537893	5.2492407	4.2424014	4.58420386	3.7293526	2.7262126	5.21738022	2.2183385	5.50095447
P2RY2	5.1465556	3.504970752	5.17694776	4.16777705	4.549793	3.2219163	4.5689777	4.8748889	5.2471851	5.7108858	4.8061474	6.5261142	4.9653938	5.11807411	4.902357	4.9891831	4.9550771	4.7555245	5.50272119
DENND5B	6.25545	7.233346804	7.34096904	6.4004299	6.490797	6.5300323	6.5442821	6.7950365	6.9682778	5.2953641	5.3621082	5.4143424	6.0641278	6.58874257	6.6455685	6.0559302	5.46227233	5.8226603	5.50384758
LDHC	5.1437821	4.942343667	2.52363618	5.25550613	5.487827	5.702443	4.2400833	5.1807142	4.708557	6.0302711	4.1663569	5.179695	5.3568776	5.4773929	4.3004381	4.4760294	5.07131154	5.3848218	5.50543349
MYH13	4.998582	5.827720906	6.15429292	5.7773248	5.701439	5.933296	5.7089775	5.4058081	5.7750592	5.6766971	5.1296428	6.8032251	3.8713597	5.99071481	6.0101827	5.2546077	6.05773333	5.5288037	5.50612967
WDR78	6.2278508	6.280009108	6.07758563	6.08788215	6.350337	5.8825539	6.5000689	6.6821835	6.0140769	6.2356284	5.1945795	7.396562	6.1378692	5.95388269	6.3904879	4.7257235	5.9854028	4.779709	5.50957733
CD79B	5.6989305	4.936297963	4.51168903	5.73786248	5.43284	5.4072309	5.0780973	5.3897849	4.657454	4.6748049	5.6482817	7.0871982	5.3815342	6.45466188	6.7593255	4.5911563	5.73707953	5.3940016	5.51079743
ZXDB	5.2896033	5.609313397	6.27653364	5.14700643	5.194249	5.9556856	6.037346	5.4018198	6.1139067	5.339099	5.2980153	6.920794	4.409285	5.65867026	6.3991249	4.8086263	5.42689996	5.3216125	5.5114078
P2RY10	4.6951595	4.996965166	4.1526978	5.92626991	5.160502	4.0516428	5.3009859	5.1378419	3.6902469	4.3370102	5.3007185	5.4125838	4.8260789	3.26110524	5.3729018	4.7506739	4.11997948	4.5606472	5.5118357
HS3ST3B1	6.6512377	6.598133824	5.65404649	6.48802791	6.211252	6.516107	6.4007727	5.7380249	6.9798978	5.75302	5.8808392	7.6529733	4.9045885	6.59135675	6.2240025	5.7416606	5.27137803	4.1072989	5.51423838
ELMO3	6.7944275	5.510797702	5.95162532	6.746192	5.165492	6.2885332	6.5866918	5.7641314	6.2010431	5.6794105	4.0461674	6.8596241	5.8583093	6.32432665	4.3824965	4.0012873	4.64258072	5.8126527	5.51489112
DACH1	5.1424624	5.495622505	5.48783946	5.6037092	4.911345	5.6031928	5.6694166	6.0459898	4.8984498	4.3472672	5.2043585	6.9825335	5.8907296	6.28939191	5.4901548	5.5984543	6.05979527	5.4098235	5.51596771
KCNC1	4.7644981	4.866347019	5.76545963	5.98721282	4.81039	5.4758332	5.9873503	5.1616658	6.3554627	6.3124081	4.4239674	7.5075969	5.0926487	3.15073166	6.407571	5.0742896	3.95392005	5.2454125	5.51640296
LILRB4	5.1998022	5.196561143	4.99215622	6.43207393	5.448739	4.9795983	5.8656798	5.9178883	5.1095039	4.2171446	7.9221243	5.4639619	5.1755844	5.66989195	5.7298747	5.8319335	5.99888352	6.3312863	5.51713067
GK2	5.6332339	6.128446528	6.26637264	5.52246836	5.914726	6.2873614	5.9255184	5.5551079	5.8719319	5.5839696	5.6627761	5.6061377	3.506499	6.02793434	6.0843131	5.2321118	5.01402589	6.1222078	5.5201895
LAD1	7.6463416	7.543089836	7.39893224	7.22710634	7.35909	7.4338478	7.7295785	7.4496932	7.1988709	7.5835411	4.6344135	7.520205	5.1326367	4.87364596	5.6297049	4.4479734	5.99621449	6.2732327	5.52084672
PPY2	4.8282235	4.826284385	4.57567849	5.33310363	5.255555	6.0377287	5.0812079	4.9445746	6.0415106	4.9973698	5.6702683	7.0771718	5.0566254	5.02506645	4.2820499	4.4194751	4.06955718	5.1590381	5.52440902
GRK4	5.1463701	5.299493124	5.04116165	5.3486931	5.589	5.1104698	5.4645387	5.270032	4.5552837	6.266177	4.4338769	5.0874138	5.7915874	3.40224129	4.4118914	5.038828	4.84825195	5.3514515	5.53102797
HIST1H2AK	4.3308453	3.906382214	3.83379159	3.63518003	4.189253	4.1785495	3.7461363	4.1857645	3.563193	4.4473543	5.0216433	5.008651	3.7372475	4.015724	5.2008176	3.6645617	3.82138322	4.4207051	5.53345911
EPHA4	5.4347194	5.637993119	6.97804431	6.16067173	4.78056	6.3511415	7.0159716	6.3679548	6.7033144	6.1882312	6.2027924	6.0849647	5.549945	6.23151602	5.3704581	5.6951882	7.10328704	6.5355387	5.53389124
UGT2B15	5.930895	5.823045904	6.0767614	5.35753178	5.972662	5.8564283	6.4268116	5.6046309	5.5378618	5.5536037	5.3373755	5.2558613	4.2412257	5.53384699	4.15834	5.6429951	6.01118219	5.630325	5.53611287
SEC14L2	5.2678436	5.089902591	4.83497329	4.26486555	5.490698	4.8466106	5.5859437	4.0928859	5.0610287	6.0417308	5.7094262	7.3070373	5.4607805	5.63818314	5.9786027	4.120108	4.66588667	5.8937543	5.54332062
SST	5.9709209	7.099955149	5.64464089	5.77038661	5.041758	5.9287557	6.2762186	6.0762211	5.3368542	6.1574791	2.8562096	7.0561519	2.9928018	5.19862781	4.277506	2.4634421	7.99577818	2.5367846	5.54370349
TBC1D31	5.5909518	5.481756632	4.09751601	5.44226451	5.296554	5.325545	5.3282479	5.3415301	5.3956391	5.3281025	6.0700868	5.4494889	5.2077309	5.57326817	5.7872333	3.4212868	5.50581681	5.8301473	5.5444256
CHRNA10	6.4400553	6.335184423	6.22490632	6.3408782	6.463787	6.5812119	5.9335001	6.0763661	6.3262556	6.3984562	5.6618391	7.0174204	5.24258	5.31272146	4.829276	5.2807716	5.79597808	4.5938678	5.54565242
CD70	5.0783979	4.358344077	5.73513688	6.68262203	6.591787	6.5689963	6.2120629	6.5339193	5.6389591	6.114672	6.3796225	7.7750877	6.4867982	6.08680118	7.1584371	4.942079	6.40563817	5.5648245	5.54712467
MCOLN1	6.8576014	7.462907174	6.75484451	8.0974827	7.780498	7.2116238	6.6993421	7.5976535	7.291622	7.6945124	8.1128594	6.4761635	6.9019838	5.62091506	6.7677915	6.76204	7.55808735	8.0053946	5.54925717
ANKRD55	6.4633398	6.248786883	6.43520361	6.22400914	6.421615	6.3945233	6.6134819	6.3450007	6.3857688	6.5551699	3.5225284	6.1897525	5.1222011	5.51976467	5.4943957	4.7691245	5.69398369	4.9222542	5.55365511
MZB1	6.6502205	5.239619504	5.02403693	7.33338244	6.819352	5.5158035	5.2527869	5.6879252	5.6283337	5.0586779	5.6129447	5.8514719	5.3356131	5.2743161	6.6353672	5.2441856	5.27133121	5.2683401	5.55521319
GRB14	4.4559856	3.902069453	4.89992636	5.40152447	3.889154	4.9065004	4.4120979	6.4427869	4.4158125	8.4917585	5.3372367	6.0311867	5.3546055	5.38872813	4.5057585	5.1837381	6.23249634	4.5666448	5.55572107
DHRS9	6.4395257	6.24424008	5.9107188	6.84789803	6.93509	7.4617029	6.4948152	6.5532764	6.0383081	6.993803	8.4859894	7.3915868	6.9254597	6.37574863	6.5740835	7.0785276	7.67585093	6.5151232	5.55602147
OR2F2	4.7290719	4.839331294	5.4654589	4.98153401	5.176456	5.1239146	4.945891	5.0991759	5.4870918	5.7228794	1.1336001	6.1052541	4.4285909	5.4840685	6.5380677	5.6040816	5.27494683	4.3237181	5.55638603
TIMM22	6.6781854	5.150454681	6.58862493	6.42688597	5.769244	7.1527677	7.0727442	7.0626943	6.7995319	7.0827567	5.6188325	7.2621874	7.4828601	7.41988559	5.3949439	6.8026101	6.97204236	7.0144834	5.55832966
CD1E	5.4416724	4.349805426	4.96368664	5.17600726	4.971224	5.6151435	6.0440693	4.8034651	4.6674914	5.3003914	6.0730373	4.7540697	5.2905937	4.0874204	4.4469978	4.6498125	4.61402654	5.0906687	5.55986391
CCDC81	5.6676063	5.665942997	3.90603037	4.91307876	5.166021	5.4689987	5.9571651	5.1656289	6.2487786	5.462522	5.8522117	6.7191797	5.6680295	4.17961712	6.3684348	5.7168258	6.14001525	5.3344966	5.5607393
MYL2	5.7989809	5.403670167	5.96130493	5.40877259	5.876191	5.9366361	5.1145073	5.8461543	5.901658	5.8238099	3.5913734	4.2921658	3.9970669	5.57855748	4.7618079	3.5651091	5.08196628	3.5018998	5.56315789
CDON	6.1545652	7.173012374	7.26618664	6.23221599	6.826503	6.3339433	7.1807438	5.8605254	6.8830548	5.5007103	5.5885947	5.8954698	5.6834351	5.34045772	6.7645313	5.661929	5.45742469	7.0242249	5.56329743
CCDC177	6.4980563	7.03451449	7.28218747	6.24024373	6.424063	6.2287791	6.8617453	6.269573	6.2851356	6.2621372	6.3130215	8.2776134	6.257155	5.43042272	7.5223118	6.5985505	5.94325521	6.0091624	5.57016733
TANC2	5.1778332	4.838492941	4.6136711	5.1090847	5.780597	5.2032766	4.9241573	5.0372948	4.7922305	6.1674772	5.1237603	6.6032106	4.9314881	6.27882465	5.1505123	4.8284886	4.86124792	4.9984667	5.57152319
MCM3AP-AS1	5.6456614	5.914231789	6.38825457	5.91065946	5.826597	6.6830571	6.7755093	6.5533557	6.7576761	5.5701105	4.0297391	5.5503822	5.6395381	6.09657456	5.7762437	5.6225691	5.72151271	4.8512897	5.57925215
OR7A17	5.7820608	5.171733267	5.88142115	5.63716209	5.196604	5.7229487	5.9484869	5.5035292	5.939062	5.3399854	5.624344	7.7853034	5.6116655	4.92304656	6.0065336	5.5465458	5.91318186	5.9131819	5.58164166
PUS7L	5.1777367	6.905630606	6.1861908	6.24112599	6.051188	6.0514993	5.7830366	5.9603289	5.6523222	7.1180851	6.1162256	7.5074696	6.2132619	5.88431449	5.5469105	6.6384176	5.27092649	7.1734979	5.5820462
SAG	6.7354798	6.532150001	7.12203487	6.86583149	6.424705	6.8165472	6.6258057	6.9454295	7.2552299	6.6873179	5.0129197	7.7883138	4.8565981	6.70153015	6.6955229	5.5365303	5.58716025	6.4028804	5.5828275
ABAT	6.6937966	6.657770969	6.87453554	6.85115218	6.995502	6.8340483	6.748831	7.1392537	7.0681226	8.2474384	6.0487746	5.9495589	5.6778723	5.50617328	5.3139061	6.2184385	6.24564753	6.7916068	5.5832195
ERV3-2	6.1763005	5.866108689	5.87283091	5.90047579	6.034901	5.794916	6.3268239	5.6229017	5.9505434	5.4505115	6.2939656	4.8296531	6.455828	5.05647818	5.77919	5.1754616	5.39003069	3.5132036	5.58341695
VCPIP1	5.8789545	5.580308868	6.06789284	5.57327606	5.902365	5.9269988	5.5903284	5.8695962	5.7458854	5.4229741	5.8960234	4.6622401	3.7002308	5.7019749	4.8433553	4.6290136	5.04890013	5.7316254	5.58556134
PRDM12	5.9486454	6.050396195	6.53179711	6.03375132	4.01086	6.3958102	5.8058124	5.7677793	5.7700663	5.3694759	5.679179	5.989179	5.5768254	6.3795762	6.8499572	6.9683957	5.91769778	5.5410277	5.58563779
PRSS21	5.5683479	5.023426525	4.93325861	6.71400038	5.98425	6.1489389	4.7318991	5.7176758	5.1448108	5.1163373	6.4944287	6.8298657	3.5819861	5.68250644	7.1131966	5.9114445	5.69465693	5.8348312	5.59013139
PRAMEF12	5.5184816	5.834680045	5.77554578	6.72802041	6.419339	5.9222786	6.3302587	5.716494	6.1400761	6.7250393	5.7706513	7.9378463	4.3766967	6.33087224	4.5856765	4.9901903	5.44095414	6.0277466	5.59063701
GRHL2	7.0962007	6.897101566	6.86361041	6.8501473	6.981355	6.8421344	6.8748733	6.8870972	6.763302	6.9611881	4.3117094	7.0647014	5.4300601	5.82827807	5.5426409	4.6667043	4.07639024	5.1421354	5.59144376
IKZF3	5.3998048	5.481507403	3.92242992	6.21514025	5.342314	4.7910979	5.3232344	5.6716002	5.3524643	3.9203354	5.9030223	6.9898424	5.2331275	5.10196367	5.1733982	4.8850554	5.49485913	6.0791985	5.59147856
RAD54L	5.2699962	4.867745488	3.80419803	4.40654087	4.823149	4.903284	4.9250819	5.2650873	4.3801422	4.9947158	5.506102	6.0233013	5.5759681	5.75073211	5.6154043	5.2531288	5.65824074	5.5546454	5.5923373
CXCR2	2.6642343	4.754504373	3.58047377	4.92565392	5.070496	3.5548497	3.5593121	4.2400316	3.8982403	3.6278433	4.9813157	4.2632428	5.4609298	2.26335539	3.6445463	5.9041852	3.04570113	5.9350765	5.59377862
NETO2	6.0060934	5.665540608	5.29230283	5.78690782	5.448499	5.3710241	5.3995299	6.1558585	5.7243115	7.6106674	5.869584	5.3521869	6.3199872	5.03110145	4.9391857	5.6283077	5.94059069	6.8968766	5.59394142
AZGP1	4.6191548	4.640042506	5.48939584	4.49104642	5.340178	4.4772852	4.4239875	5.3587228	4.978637	5.812234	0.2248147	6.5416898	4.3177079	5.28814335	3.0512682	4.5030185	6.58988457	4.1466425	5.59552625
TPD52	7.6366355	7.657019579	7.03342695	7.49159652	7.433828	6.7926977	7.3525384	7.0885019	7.2287262	7.9074776	4.836399	6.6041776	4.7305472	4.78727496	4.3165474	3.4029827	5.29802204	5.0782935	5.59966829
C6orf25	5.492987	5.759255862	6.07566336	5.69915049	5.696144	5.40534	5.687994	5.5768106	5.828775	5.7469575	4.9059579	5.4538894	5.6121989	5.53177235	3.5221151	4.7288968	5.02825394	5.5814524	5.60129308
CDCA8	5.0962253	5.077743495	4.46958958	5.27676067	5.208263	4.904865	3.9824448	4.0158543	3.8723266	5.4950162	5.8260104	6.344513	5.8219268	5.93778654	5.958395	5.7930127	5.54804215	5.8402129	5.60381082
SLC7A11	5.9172724	6.013889444	5.62395421	6.10358287	5.851719	5.6614604	7.2920645	6.0777745	5.9896807	6.9019293	5.4558423	7.1252938	5.554894	5.85799372	5.4461978	4.8224391	5.51008054	4.9232117	5.60559583
NAT8B	4.6579806	5.045408778	4.92182362	5.33825518	5.455281	4.6431538	6.3565388	5.3637331	5.5362937	5.4838798	4.1751971	6.0046596	5.154313	6.15110455	4.4571445	4.0487178	4.25919898	4.8014813	5.60746206
ITGA2	6.668534	6.633741002	6.67526639	6.61047947	6.869389	6.3516252	6.6260006	6.6713522	6.4166851	8.4909283	5.9338831	6.8100076	5.5368933	5.83115281	6.4524502	5.6221206	6.13316573	5.5073274	5.609332
LAMA1	5.9906533	6.948154876	6.09040875	5.54903439	6.10417	4.6703086	5.8429942	5.2720513	5.9666032	7.3673612	6.1430483	7.1192317	5.4217671	5.38363498	5.298753	6.2084984	5.44663988	6.5963615	5.61408461
PDE4D	6.4005605	5.752681866	4.67505742	5.4144927	5.767888	5.2550935	4.8784999	4.8989225	5.5854766	5.9272924	5.4181374	6.8775535	6.3946078	5.9694493	7.1945245	6.3056797	5.28924354	5.3847926	5.61630615
LMO7	6.3988335	6.744375282	6.08589341	5.73659672	6.547026	5.3319057	5.6913532	5.6831838	5.5256057	4.6159999	4.279168	6.806159	4.8639823	4.94885425	6.0272519	5.0257571	5.30600979	5.0257571	5.62252171
FAAH	6.3231139	6.145399096	6.13731451	5.8545695	4.824883	5.8023471	5.6581431	6.524652	5.6941785	6.1787715	4.9696693	6.4804565	4.7926701	4.80392496	4.8803425	6.1091938	6.47107354	6.2323216	5.62289188
HOXA6	5.7805517	5.414206184	5.56694223	6.16756278	6.990461	5.4302771	6.0496149	6.5035761	6.133905	6.1505661	5.6378149	8.2015707	6.2642436	5.64198145	6.7360888	4.7100569	6.534578	6.0410645	5.62313634
LA16c-358B7.3	4.7166722	3.743263929	5.07029245	4.65560712	4.995589	5.5422962	4.2940389	4.8622198	3.1163487	5.0043142	4.090394	5.4271935	5.4657345	5.74376048	4.7631535	5.4173952	5.2754507	4.090394	5.62320367
SMPD3	4.5730133	5.089896949	5.93646689	3.26038941	5.732596	5.3905737	5.1357986	5.201865	4.8661692	5.4663319	7.1585865	5.9796688	5.165415	6.69745121	4.5859536	4.61181	6.98562386	7.8921014	5.62501477
LHCGR	4.1657769	4.809394292	4.4491875	4.21466876	4.167734	4.3513067	4.4443752	4.5971	4.2748494	9.3565474	4.7747706	5.5581175	5.0608715	4.67610657	4.4932526	4.7127698	5.67885171	4.2959453	5.62936816
CAMK2A	5.6012717	5.263299674	5.45707167	5.52615957	5.024495	5.4238716	5.1255292	5.9084827	4.6807663	4.8316628	5.5774537	7.0292818	6.2496871	5.22464283	6.4471565	6.0004319	5.40437054	5.8858517	5.63153007
C9orf9	6.2607954	5.882841565	5.75732072	6.48696854	6.470111	6.8471002	6.9276624	6.3045285	6.0728112	5.9901099	6.1210666	8.5787054	6.8242853	6.70883522	7.223799	6.848833	6.73052502	6.0475653	5.63166655
MUC5B	5.208239	4.831511068	4.84797724	4.75253097	5.277783	4.7355249	7.0271164	4.8387031	4.5036547	4.6374786	4.7123688	5.7565967	4.5847279	4.90347029	5.8290587	4.6832024	5.49001616	4.9475368	5.63180554
LOC101927550	5.1489467	4.861066709	5.8006493	5.93016002	5.128592	5.920209	5.6749553	5.8509104	6.4059599	5.294554	4.9164949	6.1634185	5.4058155	6.00348766	3.9698695	4.7736052	5.44503572	5.699343	5.63296118
HYAL3	5.7815244	5.334711168	5.75694974	5.11260041	5.302032	5.5428731	5.9497821	6.0047688	5.2134155	5.5256508	5.0952335	6.0354726	3.8506035	4.02748281	3.8863454	3.7455419	5.06123759	3.7455419	5.63433935
B3GNT3	6.8501417	6.340826223	6.77215456	6.64092284	6.839069	6.9997208	6.9282786	6.5780264	6.9342317	6.5602149	5.1556557	6.5140687	5.2081991	5.83526727	7.048579	5.1072878	5.68476575	6.1758998	5.6365866
ST8SIA4	5.9529879	5.824283726	3.96998233	6.28620628	6.066781	4.7791322	5.9574262	5.4203954	5.3278386	5.1332045	5.5753457	4.9116331	5.6372278	6.15324268	6.4229083	3.875605	5.23515044	5.3415336	5.63931503
NEIL3	6.3255036	5.99757511	6.39699871	6.14921817	6.003771	5.9140957	6.0432737	6.0262959	6.0942877	6.3299458	2.5158694	6.252333	5.0823934	5.22746789	5.9067453	4.2167006	5.83646076	6.1535082	5.64307455
MREG	5.0245581	5.712860608	5.52916187	5.94188226	5.424629	6.3808228	6.4942207	6.2135228	5.8169392	5.9995931	9.305361	6.6590354	4.5594035	5.61604115	4.7176637	4.7097532	5.62448102	5.8098089	5.64329212
SLC5A1	6.6483205	6.517050739	6.71388693	6.56723419	6.833365	6.710718	6.912103	6.4753978	6.5768783	6.7337829	5.9144321	7.0546606	5.2382036	5.51874566	7.0787933	5.027184	5.26830203	5.6942806	5.64924243
KCNS3	6.4792645	6.074191742	6.18331117	6.41371847	6.876138	6.0978282	5.5248436	7.0852782	6.7197049	6.5294732	5.850648	7.0461511	6.4939518	6.27330612	4.2963107	7.0610521	6.40945324	5.7419362	5.65155905
ARNTL2	6.5987301	6.35928485	5.14903184	6.05772378	6.456107	5.8069311	5.8619158	5.273451	6.2031089	6.8692874	6.6669377	5.5763005	6.6628396	3.46397136	6.6525429	5.7074249	5.88679499	5.7389117	5.65474629
CCL27	4.7192702	3.822240835	4.60500979	4.29888925	4.630077	4.8948748	4.1892406	5.3308904	6.0060705	4.4476868	5.2396777	4.3027922	5.6880128	3.67566349	6.0327545	5.0942132	5.34376093	5.3868817	5.65519083
KCND2	6.9258774	7.064138387	5.09197907	5.76618377	5.936584	5.182501	6.0602686	6.2861621	5.9751682	7.9498485	5.0477862	5.4884783	6.3591111	6.37368177	5.825583	5.5758463	5.07397828	5.4006598	5.65605843
CEACAM1	6.9612263	6.776911454	6.60896288	6.76669388	6.706451	6.6580671	6.6966667	6.6578362	6.914043	6.7606816	5.92559	7.2433891	5.859385	4.76282396	6.04029	5.5712216	5.72308345	5.496783	5.65792456
ZNF696	4.9971843	3.924252374	5.84731033	5.62646407	5.512203	6.2520176	5.1327564	6.0444594	6.1507567	5.2709894	5.3139822	5.8736098	5.3322724	7.05001025	5.9635208	6.1620936	5.91580445	5.152791	5.65852896
EAF2	5.9912663	5.947285976	5.84898679	6.37305024	6.008234	5.8157728	5.9980854	5.8967731	5.8355128	6.287013	4.3962921	4.9841281	1.4244685	3.9211987	5.638291	4.8060726	4.94416648	5.8167127	5.65901223
MBNL3	6.3792528	6.085219833	4.74727608	6.43687355	6.377553	5.1167732	6.6643963	4.957057	4.9319774	5.9111273	6.0265572	7.1583501	6.164205	6.17727411	4.8726132	5.9200136	5.74381428	5.9775929	5.65939988
DUSP4	5.5990803	6.282918067	4.46076663	4.9010821	5.619978	3.9801836	6.1009442	4.293335	4.5638683	4.2120634	4.6353268	5.8488685	5.1134312	5.15415833	4.3972202	4.4754878	5.52923498	5.3197809	5.66486109
MUC4	5.9929213	4.910959575	4.21986192	4.1485105	5.472337	5.0471559	4.9502018	4.4138839	5.0142222	4.5537532	4.5335791	5.9429831	4.161348	4.24607019	5.5410467	4.5763832	4.46610852	4.3243609	5.66726018
NEFH	5.5978499	7.102295918	6.81392715	5.98966183	6.557606	7.0593977	6.8373718	6.953669	7.3893715	8.0102245	6.3625676	5.8150243	5.6729872	5.53966819	5.318639	5.6466531	7.14347543	5.6967971	5.66880587
KCND3	6.7341641	5.943009035	5.1102926	6.36737058	7.326252	5.7461641	5.7788182	6.0906739	6.0051265	5.7846302	6.1032847	6.9407589	7.5576247	6.23020071	7.1426976	6.359991	5.48679221	6.5017992	5.67142393
SUV39H2	5.0212805	4.864158116	4.41110434	3.88233144	4.646115	4.0022153	4.7810278	4.5637587	4.4072619	5.6891388	4.8870335	5.2573496	5.3818818	5.40032253	4.7581516	5.0156294	4.5661747	4.984539	5.67155939
CACNA2D3	6.3179167	4.637290155	5.36374168	6.16912474	5.655768	4.0109248	6.052349	5.6802447	5.8838008	3.9566373	5.1653151	5.6069233	5.6069233	5.978183	5.3741959	4.3416345	5.65136621	6.5019068	5.67411067
RNF43	6.3861259	6.135727984	6.12619062	6.21914575	6.618209	6.3949832	6.353681	6.567707	6.2756344	6.3621423	4.7852837	5.5756605	5.3961499	3.77598224	5.5259532	5.1105986	5.32129998	4.5924116	5.67436883
ELAVL4	6.3041095	6.327370003	6.51054096	6.34175683	6.49157	6.5419502	6.4321593	6.5204801	6.5427807	6.2753239	5.2759008	3.1081396	6.3007367	6.17224326	6.79036	5.2098586	6.36662624	4.5142904	5.67513542
CYP19A1	5.0553364	5.16269243	5.24598938	5.21761173	4.869059	5.3239746	5.1746653	5.4962881	5.6326807	6.8662548	6.328104	5.294586	5.8442079	4.06936771	5.8514444	5.3594719	5.21546991	5.3995178	5.67710322
BPNT1	5.0552223	6.043951491	5.83968814	5.17810213	5.117427	5.2674041	5.512454	3.8011372	5.3803047	6.6834552	5.3797173	7.0208663	5.6045322	4.94042759	6.2618804	4.8272816	4.6638857	4.6638857	5.67979495
CALML3	5.7095299	5.145541448	4.855944	5.73903019	6.426283	5.7907006	6.0649096	4.2119214	5.5755842	6.1115634	4.8624933	6.5919021	5.3816817	5.60036986	6.5535991	5.4911178	5.2861321	5.6206264	5.68177423
PSG11	4.8895975	5.106279691	5.81108341	5.44704679	4.633371	5.7147291	5.2324804	5.4020899	5.9484204	5.7906821	4.5595688	7.2048159	5.2082407	4.33616601	6.3130119	4.4498135	4.4258578	6.6221827	5.68269242
ISL1	5.8314358	5.9406898	5.78191127	6.0522686	6.427894	5.9136629	5.8664604	5.3798748	6.4866939	5.906012	5.5653581	5.4442873	0.870693	4.93863172	3.589858	5.8667964	6.49414207	6.6674616	5.68312141
DSC3	5.5105149	5.528613869	5.39268667	5.55115495	6.901315	5.3847882	5.6188952	5.3215872	5.3043437	5.2949382	7.2557701	6.2925772	5.3666526	6.01701083	5.5503838	5.3359894	7.13998668	7.0341303	5.68421627
PSPN	5.0112938	4.77589678	5.45267139	4.87475657	5.358887	5.044882	5.5723332	5.9844798	5.6872184	5.7492085	5.4239109	7.5252449	5.3845198	5.78322101	5.6040449	5.1753914	4.97117313	5.5911258	5.68531172
CLEC4A	6.2867173	5.724263064	3.15399879	6.42886657	6.124915	5.8597833	5.6958038	5.9515421	5.6732935	3.9247759	6.4186369	6.5038881	5.8959278	5.35020705	5.5223948	5.3004167	5.53037387	6.796793	5.68644349
SYK	6.1301316	5.849588726	2.52694016	6.82875549	6.056086	5.5905271	5.9325547	5.8620982	4.7582268	2.0339481	7.2396872	5.992144	5.3496268	5.00451995	4.9712376	5.7349022	5.31422892	7.2372392	5.68957766
STXBP5L	6.4187163	6.637250326	7.22925015	6.42733696	6.340766	6.4867909	6.8284755	6.3274251	6.3706459	6.2021377	6.0661399	5.6988259	6.1104486	7.10077407	7.2645582	5.2048205	5.97156263	4.700459	5.69280894
PRSS50	6.2083398	5.869502249	6.48767159	6.54286554	6.349994	6.0595947	6.2077351	5.9985393	6.1283814	6.3211168	5.170309	7.9415716	5.3463773	5.17318712	5.7849569	3.5311461	5.65510365	5.9264288	5.69369873
C1QTNF9B-AS1	6.5493235	6.172686512	6.46160128	6.53965193	6.487926	6.1479112	5.8995574	4.5421978	6.4770977	7.0559559	6.8833463	5.4155482	3.9285173	6.56763525	4.3154585	5.0007551	6.97213971	6.7496508	5.69380624
RP11-560G2.2	5.719847	5.194287346	5.77695503	5.39438346	5.548754	6.1952777	5.1641907	3.185468	5.1071495	6.0280385	5.8889405	6.3697755	5.5486158	4.96703359	5.6383349	6.0634161	6.14333038	4.9048981	5.69451052
HLA-DRB4	8.2752527	3.266977163	4.47480437	9.6813896	4.27033	7.6925704	4.8102515	7.8339564	7.1503081	4.5113697	5.7206986	7.5899782	7.8366561	5.66213965	7.9022957	7.5876917	8.30487701	9.4204625	5.69649879
PIN1P1	6.2733756	5.131775797	5.94312889	5.78759589	5.603005	5.2294357	3.2357606	4.13041	4.6622359	5.3966466	4.6044918	5.4953835	4.9682408	6.49099781	6.6787146	5.5275587	4.71240137	5.0240811	5.6988042
ZNF280A	6.8695945	6.956696306	6.88785648	6.80984198	6.979695	6.8145705	6.8014835	6.8418986	6.9351761	7.1289991	6.6543125	7.1368121	6.1781494	4.68927014	7.0254439	5.9481044	5.54115524	5.9616138	5.70070981
AADAC	5.4673478	5.302296809	5.31119504	5.41629336	5.773773	5.4515975	5.3416659	5.7143222	5.4656498	9.9840163	8.0382437	6.9184054	5.7967594	5.71424399	5.1090643	5.0025464	5.35791895	9.1325958	5.70111974
CSPG4	5.4937739	5.273312656	5.1141689	5.45542757	4.01671	5.5712719	4.73307	5.6951036	5.2671485	5.8357007	5.7496139	5.1919658	6.9155135	7.1469424	6.1801158	7.2963298	6.07634498	5.2456458	5.70290775
CCNB1	6.0482113	5.273753512	4.82977775	4.74870683	5.03891	5.2588016	5.091572	4.8314986	5.1398821	5.9277677	6.0148717	5.2564842	6.4136503	6.10098612	5.9760763	6.226494	6.05434511	7.5524716	5.70341837
TLR4	7.5091621	7.414136736	6.98574947	7.64385584	7.654397	6.9720071	7.6222515	7.0080426	7.0853141	7.1010339	7.5197064	7.2959618	6.2997852	4.26117353	6.0435672	5.8158208	6.77941853	7.0492918	5.70401138
FAM105A	6.475386	6.099702393	5.68899471	6.24944343	6.409251	5.9659399	6.4338029	6.1621928	5.6573358	5.0520925	6.057554	6.4699639	5.1647637	6.15352033	4.3219104	5.1892182	6.12695931	6.4282722	5.70431632
LRP2	4.3487191	4.520288429	4.40205285	3.79785942	6.098716	3.5025028	4.1264278	5.1263802	3.5269001	3.1413598	6.80717	6.2591082	3.6611501	5.46912475	1.7755552	1.1363428	5.41895931	7.7286926	5.70470673
KCNH2	6.8943597	7.349819972	7.05241958	6.35655148	5.441051	6.6716518	5.4485234	5.5220162	7.2424496	7.4739995	6.3276763	6.1471899	7.5139149	8.60809181	7.820625	8.0582847	6.15815552	6.1077634	5.70499006
VASH2	4.4853414	4.821691016	5.65074572	4.40896539	6.48779	5.4232686	5.356646	5.0764656	5.8865713	3.656215	6.6846054	6.5004259	5.8025195	6.46154612	6.2287847	4.5498675	6.71397502	4.3267934	5.70703094
KANK3	6.0094273	5.187446044	6.14651185	6.86201735	4.840245	5.8662125	5.7443734	6.5538239	6.6225992	5.5766579	6.6974339	5.6171645	6.4441314	7.06415795	6.8689831	6.613147	7.27428601	5.833762	5.70733498
MERTK	6.9634214	7.60385872	6.67103599	7.26608472	7.487041	6.9254705	7.2468847	7.4145649	6.9441313	5.3586804	6.4721613	7.4803992	5.7670137	6.32214817	6.4284494	6.0447788	6.04056164	6.7471634	5.70774206
WWC1	7.1926153	7.432659373	7.12459348	7.07699064	7.353012	7.0073988	7.3650863	7.0172533	7.1007392	7.6540052	5.3884605	7.3113899	5.3196951	5.54504101	4.8488711	1.9244526	5.75733611	6.3651854	5.71135014
ANP32A-IT1	4.767473	5.356104589	5.87533397	5.41861686	5.209105	4.857024	3.9783696	4.849175	4.2231247	5.4528241	6.7288227	4.764093	5.9159896	5.49589942	5.689908	5.4982308	6.00720983	5.4771117	5.71417859
MEPE	4.2757221	4.720903256	4.80717823	5.29482032	6.350573	6.1165249	5.9024097	5.3098675	4.7335772	5.40844	5.1388467	7.3518688	5.3657627	6.76316193	5.5440153	5.3376634	5.21384054	5.2635662	5.71461393
CXXC4	5.9084253	6.365932502	6.32800912	5.70814918	6.204657	6.8757117	6.7039195	6.4605503	6.4570159	5.9030301	6.2466111	5.8374166	4.804934	6.00639244	4.6703085	5.7119899	6.31589854	4.5670983	5.71601634
CCKBR	5.9710124	5.991537054	6.20853295	6.12207129	6.571941	6.4820064	6.0280995	6.0804365	5.9113916	6.8927803	6.0051054	7.0614463	5.6835938	6.17160286	6.2474756	3.7605896	6.18309816	5.7469296	5.71758683
PLEK2	6.3766527	6.729052575	6.65828378	6.44803864	7.290091	6.5822344	6.8725179	6.2304256	6.4130963	8.7984434	6.0457152	6.9566641	5.475421	7.1731769	5.7558648	5.3366238	5.32879765	6.9310463	5.72041243
NEBL	6.5765962	6.842860068	6.71978657	6.52830358	6.722047	6.7833449	7.2077629	6.442927	6.8253643	8.1709303	5.5368855	6.7256419	5.6007374	6.18638573	6.2139627	5.3206499	6.62968844	5.3895884	5.72133405
LIPG	6.633679	6.853341069	6.84463922	6.90461617	6.744965	6.7861645	6.7082426	6.8299754	6.7490443	6.8487644	5.0739188	6.4252961	5.3374452	5.03930885	6.5093109	4.8453213	5.57783548	5.2739093	5.72169279
KRT24	5.0250275	4.014228209	5.60528194	5.18535505	5.137279	5.2296862	5.1150255	5.0755613	4.398147	5.99624	5.5628152	4.7277799	5.9964433	5.33862424	6.105096	5.426221	6.88767673	5.4066626	5.72360123
KLK5	5.8805109	5.888344077	6.36360697	5.6480003	6.171475	5.9537727	6.1663811	5.9195854	5.6001669	5.8167164	6.8524144	7.1472447	5.6453478	5.88032385	6.4987671	5.2653989	5.71025749	7.8273228	5.72603863
FRRS1L	5.062464	7.519821416	7.48769432	6.08449028	5.590793	7.5315224	6.7905857	6.1127004	6.3860226	3.5011911	5.3511462	6.3684047	6.5280693	6.82859123	6.518949	6.6374594	5.77164265	5.7425545	5.72877668
MATK	3.2948263	5.947828273	5.09118166	6.20124479	6.206105	-5.2372896	4.0528808	5.7304976	6.331752	5.5746617	7.610249	5.557265	4.9064814	6.06600877	4.8498665	5.8999182	4.26630057	5.1486771	5.73190348
PRRG3	5.6906138	4.686347229	5.67485944	6.02338952	6.636651	5.3923999	6.465111	6.0923837	5.5015098	4.0416124	6.0749609	6.1994392	6.7164982	4.25578944	6.5572188	6.9512871	6.35666338	6.0213557	5.73440204
CCNE1	5.8296291	5.610056699	5.49638962	5.80289545	5.559779	5.1738866	6.5959753	4.1027855	5.4211811	6.0817658	6.1296211	5.6086384	5.6107857	6.22101026	5.0002451	4.6496705	5.42070357	6.3538589	5.73803768
POMT2	6.7790478	5.065000968	6.69172444	5.77649097	6.555296	6.3017143	6.5838793	7.4400368	6.5396337	7.3877356	5.9130754	8.4742852	6.3216342	6.4423957	7.0113454	6.3499232	6.36764071	6.8505493	5.73926721
AQP3	7.8457119	7.79061499	7.53366284	7.91771165	8.002987	7.6111122	7.7456598	7.8593979	7.8331234	8.6667353	5.6118499	7.3069949	6.0551505	5.57909114	5.3711537	4.590374	6.48304894	5.2216416	5.7418494
HAP1	7.0178812	6.947106898	7.15474891	6.67739823	6.864443	6.9390741	6.7534667	7.2324995	6.8642999	7.0201935	5.5552168	7.7543728	5.8201897	6.17905609	6.2026369	5.0435824	5.93385237	5.8503609	5.74529005
EGLN3	6.4934179	6.024142085	5.02122013	6.51829556	6.657452	6.2957517	6.782812	6.17494	5.5459628	6.0418883	6.7495953	7.5394627	6.5641988	6.50817037	6.5431635	4.4896385	6.5070273	6.0398397	5.74633272
TDRKH	6.3019126	6.212447132	6.40059118	6.58749199	6.134475	6.1195854	6.3086443	6.2327869	6.4853571	6.1159754	6.2833678	4.3362789	5.4978722	5.08890417	6.8483416	5.1519808	6.20125211	5.3609214	5.74778552
RASGRP3	5.4150304	4.526982331	4.44333288	5.4352895	5.010216	5.0011965	4.5016283	5.375897	5.1388829	5.3968456	7.0911161	5.2559365	5.8528567	5.766413	6.3167869	4.6345755	6.55403787	7.292823	5.75474604
GINS3	5.8172063	5.760814809	5.95648628	5.44581747	6.080151	5.8905996	6.0827803	6.1975571	5.8271908	6.7837542	5.9194244	6.9226792	4.1428625	3.95040346	1.9173644	5.2544526	6.07689664	5.6249167	5.75717769
APOA1	6.5730488	6.049194492	8.05081694	6.33073852	5.097215	6.481766	7.5115326	6.0727267	6.9499948	7.6109733	5.6109409	6.8565394	5.9190408	7.09659952	5.5573643	5.9751538	5.95330849	8.0823271	5.75970868
EFNB3	4.6752342	6.437440612	6.74690813	5.26791435	6.597853	6.8071492	5.7244575	6.0257856	6.6274053	5.8827251	5.9907085	7.0333285	7.0428909	6.73163972	7.1411302	6.4573215	6.87370749	7.6173654	5.75991189
AURKB	5.2081359	4.943008361	5.09934905	5.07647919	4.953052	4.9567059	4.9713657	5.049662	5.0157181	5.2675835	5.5797807	5.0015228	6.31136	4.64516854	6.1703228	5.9826923	5.82693128	6.6447797	5.76287066
BMP8A	5.6303042	6.650792985	5.70291412	5.70846489	4.766842	5.7444067	5.0974926	5.8388724	6.1327109	5.1461532	5.224771	6.6691308	5.4555908	5.28064833	5.0763598	4.8074449	4.6851596	5.6840358	5.76398015
ZAP70	5.8098288	6.204689446	4.36132734	6.62936531	6.591961	5.2319584	5.7007584	5.9705974	5.6759619	3.8331282	5.8553345	6.8394611	5.5566089	6.64540879	4.5817692	6.0574476	5.45920494	5.7316782	5.76505646
FAM155A	6.501774	6.847548577	5.28224838	6.39335771	7.136741	5.3797146	6.2068823	6.3738747	6.0671718	4.7726808	5.6115686	6.7788311	5.4270095	5.31178062	5.9360018	4.4567528	6.93754785	6.4964233	5.76547372
CXCR3	5.0715312	5.245771102	4.00079251	6.20534455	6.014196	5.7228648	5.8475995	6.0855676	5.2866475	5.5366873	5.3759595	6.4671757	4.3722041	5.71758767	4.6548218	5.2252133	4.54519942	5.6517003	5.7672563
HIC1	3.6983954	6.062384733	4.55076405	5.01810119	6.182586	6.3649391	5.6788451	6.1086565	5.8665277	4.3313895	6.589626	7.5983548	6.1665597	5.81593333	4.6213612	6.3722619	6.46743052	4.7894648	5.76880437
TCF15	5.7117205	5.545651178	5.78546502	3.99443392	5.940826	4.9417851	6.0788309	5.1911988	5.3768544	5.3644842	5.187764	6.5163838	4.7787977	5.513101	5.0966548	5.4653412	4.87332246	5.4159461	5.77056496
RUNDC3B	6.4203697	6.564798958	6.97116262	6.34185032	5.750916	6.9200534	6.5437104	6.9898917	6.3324796	5.0260003	5.9033782	6.8730901	7.052756	6.89271804	7.5603152	7.4074486	7.33690655	5.920864	5.77465707
RAB33A	6.7135952	6.161274162	6.01654922	6.23381385	5.935962	6.1633445	6.3025444	5.8092647	6.3864341	6.148964	6.053435	7.0174848	3.0077277	5.45203459	2.3023747	4.9796079	4.69940199	5.3014069	5.77529935
EGOT	5.0705693	6.042437062	5.54831894	5.10198238	5.290226	5.1235977	5.0002684	5.2602292	5.2320178	5.2057196	5.4709007	6.6617995	3.1968712	3.93952538	5.485345	5.3339492	6.21435295	3.6796799	5.77712225
FBXO5	5.8347206	5.434428026	5.32297576	4.87037453	4.942248	4.9121224	5.1949119	5.1826408	5.6455024	5.6517829	5.1756857	6.7885187	5.8883056	6.32916689	6.3041776	5.4734005	5.38347787	6.9149491	5.77767963
F2RL1	8.2414816	7.086192804	6.63737379	6.64894396	7.8588	6.9751439	7.0886007	7.0357789	8.2893841	7.5598276	4.8261822	7.1591709	5.4070056	4.97750826	5.6877912	5.2934728	5.77010377	5.2423427	5.77788844
FAM110D	4.8873858	3.914098194	4.41736955	5.5075085	5.412808	5.8101105	5.7834833	4.7220484	5.1216309	4.9953307	6.7412924	5.1001449	6.5222034	5.38670808	6.816499	5.9300028	6.34319328	5.0250699	5.77824846
PRIM2	4.0062501	5.497808877	5.35430258	5.37708409	4.733429	5.0539631	4.076107	4.4032036	5.3096588	5.3736319	5.3150984	4.4701834	5.7020249	5.2646101	4.556656	5.720873	5.63515148	5.2415909	5.77998312
NR1H4	5.7042607	6.951372988	6.94857419	6.31968121	5.012574	5.9889445	6.0888491	5.8576303	6.5212951	5.6234253	4.9227911	6.2227672	5.1565015	4.06534982	4.5568551	4.5067271	5.26739835	5.0427755	5.78023449
ARSE	7.10457	7.454507514	7.16531806	7.1174975	7.556957	7.472382	7.3289026	7.5339254	7.3038411	7.1178572	6.1388256	7.326629	6.1581986	6.0570355	7.0778306	5.2673746	6.37112515	5.8361286	5.78144002
HAND2	5.2052475	5.13630277	4.39597401	5.0752701	6.126464	6.4007841	5.1278916	0.8831398	5.286644	5.4213596	4.1947877	5.3392079	4.7737614	6.40136525	4.3369211	5.4919591	4.63668889	4.2175867	5.78311367
LPAR3	6.8607316	6.25479542	6.30865803	6.60192128	6.458447	6.4471864	6.5673415	6.570333	6.0399657	7.7133612	5.5256456	7.4048767	5.5120212	6.0377206	5.5413798	5.8980519	5.31164671	6.5806899	5.78364339
ABCG1	7.6191726	7.848894854	7.68185845	7.8832219	7.543051	7.8945826	7.8238027	7.6263346	7.8427769	7.4546116	6.8544197	7.1950511	5.1696807	5.53792842	3.7384411	5.1711417	6.43162985	6.0931484	5.78597753
FBXO24	5.1428806	5.086385813	4.5319997	5.19616532	5.071891	5.5441545	5.2965736	4.9638597	4.2718477	4.592583	5.3142834	5.6638421	5.3504981	3.97556482	6.198777	4.1791404	5.29848017	4.2575209	5.78598516
SIT1	5.5703217	5.34913162	4.34485284	5.94917818	6.567729	5.8141711	4.5580595	4.920063	4.9955203	5.4946997	5.5524998	7.1690769	5.1142118	5.8828739	5.8080364	6.1306902	5.30948251	6.2568373	5.78727949
APOH	5.3493214	6.085751742	5.51115068	5.73126813	5.643107	5.9674684	5.518456	5.4154027	5.9675815	5.3894204	4.245686	5.4313981	4.3461045	4.49627885	5.1536496	6.1816997	5.68857374	5.3948463	5.7915173
PBK	5.0040676	0.005953448	0.98506391	2.34578636	1.179483	2.0480158	-1.1451543	3.1513547	2.1326082	4.5122852	5.756386	6.1867832	5.9258856	5.60480824	6.2239838	5.4485706	5.70687867	7.3324208	5.79397959
TET3	6.1478841	6.084407512	6.00133336	6.3243631	6.666367	5.95753	6.3658019	6.4317489	6.2967888	7.8205414	6.6124809	6.3702333	6.7465061	5.03424489	5.0374427	5.0181484	6.38787897	6.9306206	5.80081307
GPR68	5.7480961	4.298392155	4.74719118	6.5539949	6.56468	5.6272447	5.600879	5.0308631	5.4845809	6.1579429	5.6835009	7.6102795	5.2854881	5.87097854	5.3683343	5.2934602	5.69958896	5.7351443	5.80186773
CLCA1	6.2158177	6.380715314	5.62450848	6.30146138	5.995581	6.2817797	6.2874455	5.9978959	6.4275784	6.2615035	6.1378837	7.1631623	3.8592541	-0.55543933	3.2971876	0.8743215	4.9069941	6.5431299	5.80203093
ERN2	7.1153176	7.098467519	7.03081044	7.41932701	7.612145	7.6746028	7.2465218	7.266038	7.2871144	7.3948244	5.7019148	6.3445082	7.3337422	7.29980644	7.6353061	6.4742206	7.14961846	5.2198853	5.80786536
PSORS1C1	5.7957681	6.205408314	5.6030725	5.21922113	6.348901	5.9468409	5.289699	5.4498442	4.9055557	5.2817129	5.3246833	4.2589559	5.5701732	5.84293848	3.9907676	3.1649735	4.81596663	5.2609391	5.80805227
RXRG	5.8521383	4.706427931	5.35717185	5.64371872	6.115597	5.9357954	5.5228861	4.3091629	6.2214995	5.5446098	5.8905491	7.3670326	5.2435185	5.97906606	6.3056793	5.6421132	5.92008906	5.7388949	5.80930387
CBLC	5.0237147	5.523829936	4.04213698	5.74973689	4.967313	5.8018775	5.8326358	5.9820961	4.7282805	5.4084721	5.0616393	5.8077111	4.9750825	4.82185293	4.8723953	5.0522744	4.79590183	4.6831219	5.80956511
CYSLTR2	5.8780006	5.221769654	5.99865574	5.90615464	5.765092	5.9939564	6.4387976	6.6551258	6.4385205	6.1861118	6.4512891	6.750422	5.3520965	3.64928693	6.1515241	6.1279514	6.0232344	4.4294696	5.81019603
MAP7	7.0385614	6.920534214	6.63593676	6.76628449	7.063781	6.7278259	6.8765963	6.5660648	6.7338329	7.1145205	5.8130996	7.0222007	4.1840622	3.74091513	5.2242887	4.0317727	4.59250249	3.3177001	5.81309957
TEX13A	4.4375761	4.937952125	5.34395144	4.96444253	4.85863	5.6853139	5.8250388	5.7315473	5.1359114	5.5144958	4.9584383	5.5115679	4.8724978	4.01826114	6.2405026	5.5847377	3.65624481	3.998922	5.81412334
NR5A2	5.7895455	5.690811517	5.58205092	5.65405568	5.564472	5.8824339	5.5787189	5.9688255	5.6217612	8.011331	5.7117759	7.1168488	5.6985203	5.40589885	6.1486255	5.5742045	6.36822444	4.7791395	5.81501727
CEMIP	8.293276	8.006564853	7.81796235	8.20251608	8.710771	7.6213695	7.9125777	7.9475942	8.2082214	9.9067112	2.5959401	7.4139569	4.2964954	6.19513093	6.412788	5.5878655	4.68307669	4.6541889	5.81551649
ACN9	6.0242951	5.914502114	5.64777565	5.57795502	6.093454	5.0592393	5.2054309	4.8891187	5.2172043	7.3043993	6.2755399	5.9846295	6.1491111	6.22776258	5.9793932	7.1088633	6.42682138	5.9095342	5.81667754
DBF4B	5.3056436	5.443480109	6.2874636	5.36504347	5.46628	5.4336992	5.9326213	5.7639205	6.045556	5.9085442	6.2549463	7.4084805	6.0817484	4.40259404	6.5635471	5.1042229	5.59157223	6.2951813	5.82017631
CDKAL1	4.7288859	4.934216241	5.78724496	4.90552803	5.427858	5.1089112	5.4355415	2.5676719	5.423906	5.1223403	4.8651667	5.3415352	4.7468226	5.10285934	5.1888361	5.19905	5.56218666	5.1336135	5.82026773
FOXE3	4.7403539	5.312209436	3.73079587	5.22344758	5.30276	5.3167695	5.882387	4.6711477	5.181878	6.03752	5.1878352	5.9368141	5.2524029	4.63480974	4.9780658	6.0875361	4.95463384	4.8129042	5.8212651
FBXO40	5.0070587	5.234869758	5.15599955	5.13098752	5.825738	6.2414879	4.6719978	6.3053526	5.9446853	6.0024722	6.2531354	5.2643757	5.2092282	5.07376877	4.9446625	4.4212994	5.61773181	5.717934	5.82269183
NTS	5.763006	5.183581589	5.56934865	5.36436991	5.472531	5.3967398	5.5151372	5.5385044	5.7142726	8.4265231	7.010015	6.6399665	6.2645624	5.85067682	5.5123303	4.8432794	5.12670964	6.1458716	5.82447481
BCAS1	5.5779919	5.009165012	4.91822381	5.04919158	5.336368	5.1788222	5.1193912	5.3166669	4.7888797	5.1391801	6.0848671	7.0353536	5.8624396	6.18661802	5.6363299	4.3416274	6.17187947	5.6491565	5.82901087
DEFA5	6.6149087	6.756344173	6.36025784	6.62345721	6.240192	6.8781105	6.3433571	6.5011797	6.6547644	6.8830325	6.4477404	7.3276371	5.790282	5.66464227	6.6785602	5.4241425	6.39678919	4.33767	5.82923281
RFX2	5.7265894	5.341425301	6.09391281	6.01024667	5.466691	6.1433538	5.660978	5.5684499	5.2764183	4.5333158	5.7580334	6.1192711	5.5196893	7.13819292	6.9195727	6.7841877	5.30433078	5.2284689	5.82946768
XCL1	5.8976228	5.542934564	5.32316502	6.17921382	6.974562	5.3134711	6.1984061	5.8390487	5.3742672	5.2379929	4.891604	6.6742855	5.0149348	6.1742847	5.2659476	4.0259776	5.04740181	5.2082463	5.83158113
HMGA2	6.3809089	6.342547394	6.51966377	6.43542397	6.594785	6.504223	6.6077295	6.5379635	6.4423971	6.3680973	5.6690882	7.7088867	5.3019151	6.08890364	6.0025463	5.027587	4.86622802	5.0745222	5.83274484
ABCC3	7.7367956	7.368999103	7.3272527	7.59975387	7.851707	7.1358699	7.116544	7.552978	7.5306511	8.4072326	6.1122565	7.0879801	4.3241674	4.01088545	5.0978434	4.6813584	4.27327634	6.1705045	5.83315752
MSR1	6.2890673	6.078481086	4.59937485	7.22648329	5.18541	5.6353142	6.104511	6.229286	5.3348456	4.4132116	7.4003784	5.7205694	5.5660759	5.5279888	5.8087066	5.9807113	6.00578865	7.0420278	5.83371778
TMEM180	5.0110134	5.25912593	4.32416799	5.79548132	5.554601	5.8016271	5.2608386	4.6481132	5.8884229	6.3577022	6.0201961	5.5774149	4.8429338	5.75560047	5.146256	4.9249492	5.47459765	6.5471162	5.83522377
IL23A	7.1693534	6.342254935	5.70854367	6.72495231	6.922501	5.6880826	6.1829872	5.3471384	6.4423802	6.8330734	6.4509049	7.6073161	5.2566334	5.87905844	4.4455164	3.8513552	6.20375589	5.2593521	5.83781831
CGREF1	6.5996971	5.886353294	5.60909525	5.52899326	6.05099	4.7360101	5.4700217	4.6390433	6.1394383	6.0488618	4.7171829	5.6753737	5.5266951	4.9166643	4.7687248	5.7082374	6.22072632	5.8364027	5.83825968
IDI2-AS1	6.1797376	6.080956093	5.92624646	6.56471116	6.074897	6.0588519	6.1319948	6.2806786	6.2363512	7.1042371	5.7375101	6.9101473	5.3721438	6.28448175	6.2257276	5.6445965	5.47896867	4.0967154	5.84491395
TIPIN	5.2934817	5.798727275	5.25560371	4.26744667	5.469327	4.5214089	5.3214657	5.498986	4.8609673	6.5526468	5.0223458	5.6895059	6.1901693	6.35612822	6.0350478	5.8554903	5.64152143	5.5499651	5.84782161
ALOX15B	5.6486459	6.426679078	5.15148227	6.3390542	6.384341	7.1748354	5.9540269	6.5878554	6.0665689	5.3715199	6.3847819	7.551828	6.06756	6.08450294	6.3996276	5.8649566	6.10124921	5.0412349	5.84882018
YBX2	5.7672292	5.21170365	6.49080407	7.21457492	6.469894	6.5968325	6.4876294	5.8543592	6.8442015	5.2353426	5.2518053	7.4735037	5.3772006	5.81236623	7.0579973	5.5177497	5.90898786	5.9962882	5.84891079
KRT31	4.934689	5.569343211	5.77917664	5.19406544	5.341116	5.3967956	5.7088252	3.9624072	4.9888604	5.6858549	5.1288677	6.4024294	6.1243478	5.40860508	3.5530229	4.8261353	5.86043202	5.2808587	5.84966614
KLHL29	6.6089676	6.887608563	5.83327447	5.62735619	5.984923	3.7002154	5.4688502	4.3995357	6.8954194	4.8539542	5.5860966	7.5625734	6.0110217	6.26089658	6.0849667	6.5468968	5.21494864	4.9444321	5.85068766
CDC20	5.6702475	4.481677815	3.99664763	4.62891176	3.285648	3.5387686	4.0954504	4.7627798	4.2618775	4.8203287	6.6374165	6.688147	5.9212304	5.88302943	6.0748609	5.7061588	6.17627501	7.5151355	5.85172319
MMRN1	8.0994202	5.842267329	5.24795213	8.00278293	6.552627	5.9123153	6.3708155	7.2696116	7.4106352	6.2125873	7.7619696	7.5597601	6.2038935	6.86763627	5.4809253	6.4052982	7.23649163	6.0216849	5.85433846
ADCYAP1R1	5.7532737	5.585129424	5.47223704	5.19940636	5.511746	5.3668939	6.4605155	5.1755363	5.2330232	5.3089402	5.4839653	5.5765544	6.7199789	6.45195904	6.8811398	5.3798943	6.49411154	4.7041048	5.85502007
LRCH1	6.2650017	6.085505808	5.71340483	6.59144497	5.903665	5.7737736	6.1544014	6.1434111	6.2296697	3.8456002	6.089501	7.2370944	6.5005249	6.24083018	6.5875525	6.0676499	6.32875652	6.0016848	5.85631543
MAP1LC3C	5.8508928	4.830701419	6.17261009	5.89394131	5.768595	5.5327254	5.0241685	6.3697218	6.2347574	5.4978446	4.3236339	5.5733629	5.7225375	6.1042499	5.0376931	3.9257024	5.99767698	4.6804882	5.85951382
LOC101930405	4.8232102	6.506435283	6.19271841	5.26201998	3.047656	4.5062443	5.5131481	3.2221065	4.3156353	5.1822577	5.7756684	5.8134512	4.2274461	6.05181185	5.9366929	4.7085151	5.43142266	4.0038594	5.86113459
PRSS3P3	4.8301692	5.425048247	3.41008126	5.41606272	4.726363	5.2504045	4.4095149	4.5437709	5.826992	4.9720502	4.8315177	6.8146989	4.7170831	5.02672154	5.0138521	4.597104	5.50718609	4.7677895	5.86161487
LAMP3	4.96529	5.203299087	3.94663309	5.91384745	5.152197	4.2388953	4.901894	5.1068603	4.5578662	3.410904	6.6738718	5.9395647	2.9844896	5.67121674	5.9681871	3.0235171	5.34642098	6.7417568	5.86631619
IFNA4	6.1676395	6.265276393	6.69974984	6.47216025	6.408304	6.2976051	6.5571413	6.0632381	6.5388633	6.3782998	5.2434057	6.8325263	5.8068539	5.38760266	6.0532384	4.9909395	5.04572361	3.5088668	5.86714738
DNASE1L2	4.6214368	4.706632618	5.66471663	5.66482093	6.918003	6.8185749	5.6443049	5.6458744	5.7638255	6.0039585	6.577985	6.3401812	5.1049688	5.97265168	7.2075264	6.4910082	5.16458116	6.1078649	5.86715903
CCNO	6.4010821	5.567840822	6.45700906	5.82229152	6.372878	5.7377552	6.07798	6.0328291	5.9133835	5.9966455	5.9547008	7.152273	3.2447445	6.17038383	6.0076622	5.4152011	3.72766318	5.2519362	5.87142482
CHAT	5.892057	5.83657998	5.69188235	5.83271976	5.768267	6.3199443	5.6402125	5.7781694	5.7983493	5.9516258	5.8267158	5.8539187	6.0641866	5.52661064	-2.764189	5.7989902	6.18192646	6.2283989	5.8717731
CD22	6.0365739	7.076483278	7.11450113	6.26259652	6.166501	6.7756887	7.2462077	6.8065259	6.543171	5.3779716	6.0376496	6.3565375	5.8811644	5.15336248	5.926145	5.580996	5.62016974	5.3185994	5.87397966
LILRB1	5.8295611	5.303406488	4.4616854	6.87910366	6.553828	5.6617441	6.2443245	6.2816217	3.4678314	3.1906817	8.3306738	6.2737098	5.7653188	5.59597072	5.561122	5.5129277	5.92972364	8.0727651	5.87402177
HJURP	5.8191833	5.229974254	5.34957137	4.78177851	5.378364	4.8726032	4.8712899	4.7597885	4.7913712	5.6334895	4.4646589	6.4631694	5.2506816	6.3009084	4.5270666	4.3094204	6.37977322	6.5900225	5.87763667
STAB2	6.7511127	5.42387642	6.65440883	5.81954796	5.958352	6.5398649	6.5275859	6.0600028	7.1107109	6.1382571	7.7831576	6.4250189	6.5741093	7.04023612	5.0892821	6.5989545	4.50292156	6.6473969	5.88295797
MCOLN3	4.7801848	6.030820054	4.92145987	4.95476879	5.824702	4.4168241	4.8553388	5.2042265	4.65386	4.0688006	7.1991206	5.8961532	5.8171839	5.51516482	5.2490256	4.6719096	6.16117098	5.8287333	5.88513311
OR12D3	6.4139195	6.156480067	6.7356782	6.59355651	6.868093	6.2315154	6.2509595	6.3130814	6.9190454	6.1229509	5.6242952	7.1943236	6.5160031	6.44624258	6.1021314	3.1823868	6.25684129	6.4185805	5.88554461
CORO2A	5.9629299	6.101282875	4.7997835	5.91426228	5.851806	5.5087008	6.3804884	5.5571166	5.5559654	5.385471	5.8773424	5.2300482	3.3747723	6.3264546	4.7671422	5.6846952	6.4681913	5.9208795	5.88791177
KCNMB3	6.8219385	6.606285333	6.17974799	6.4725594	5.857381	6.2447012	6.7727666	5.6698758	6.9068346	6.7618854	5.9197531	5.4557105	4.2273139	5.36526098	4.2105611	5.9059449	6.18996899	6.2055528	5.88849663
RPS6KA5	8.4212391	8.419682343	8.5124392	8.4321213	8.216196	8.4453854	8.3714644	8.6076395	8.3598488	8.08323	5.8593033	7.6878601	7.0727891	7.15488979	6.2073629	6.1506834	6.52463295	4.810068	5.88892785
C2orf54	5.1093965	6.100150305	5.62315016	5.54221785	5.637025	6.5299509	4.6831712	5.9634918	5.5649193	5.8171611	5.9069301	7.5902093	6.3762036	5.04946024	6.5801586	5.5968423	6.28179501	5.2097795	5.88949427
NCAM1	7.3238154	7.529177902	8.00957171	7.38043708	6.906939	7.7662362	7.0593389	7.3065266	7.8347925	4.4189293	6.3406669	6.6318589	7.5623345	7.37680333	7.685982	7.7830012	6.61897787	6.4679367	5.89090336
RIMS1	4.9042259	4.511386098	5.47678732	4.69957686	4.315351	5.3961593	4.2655727	4.449153	5.0432821	5.1706294	5.765401	6.3110662	3.7587999	5.67469159	6.7209056	2.9847609	5.41687888	3.4707455	5.89159252
SERPINB2	5.2605119	5.239668659	4.58301701	4.14907918	5.447851	3.7574453	3.7241142	4.2723524	5.5098324	4.1547014	2.1336292	4.4360964	5.2080575	5.03849102	4.7836547	1.2033636	1.84686261	8.0888382	5.89240758
GPR126	5.5504876	5.307303579	5.80546458	6.12557797	5.422922	5.5762785	4.9870345	5.5180734	5.6882655	5.3335787	7.8994544	6.2188823	6.1112852	5.2461891	6.5131766	5.567746	7.88760444	6.9351457	5.89333301
GMEB1	4.3670266	5.349712819	6.53082292	6.13109133	5.550027	6.2462247	6.18909	5.932934	6.3709565	6.0775464	6.0140871	5.8416784	5.7187267	5.93301191	5.9979071	6.0092522	7.48275861	6.65653	5.89507406
GPM6A	5.7558267	6.428999968	7.68141652	6.91073418	7.716633	5.7207805	8.0646074	6.2544612	7.1537574	5.0760017	6.9151519	6.0220005	6.6064923	6.94545254	6.8119115	7.6541884	7.34206166	6.6937998	5.89613492
RGS11	5.569547	4.938627415	4.83242234	5.08993462	5.136995	5.7435019	5.348678	4.9690109	5.3288019	4.8810456	4.7719146	6.3170394	5.3816337	6.0439526	5.865941	6.7027259	6.15296796	4.9912489	5.89717701
INPP5J	5.3482698	6.148140158	6.66627523	6.36410842	6.71844	5.0770693	6.7619167	3.0548372	6.2797119	6.4435767	6.0806687	7.460948	5.5188336	5.48895637	6.2491788	5.6240809	5.58767754	6.6500043	5.8986081
FYB	6.9565655	6.667968997	4.14778846	7.5499598	6.982918	5.9035391	6.4284563	6.5950578	5.6173525	3.7925334	7.0279014	7.2482858	5.901347	6.14411104	4.7735806	5.5680721	5.86168255	7.1734354	5.89897391
AZU1	5.9312181	5.582566296	5.84879676	3.77838098	5.308271	5.7236291	5.0571909	5.1456472	4.9707011	5.8093159	5.1928254	5.2516201	4.1895819	5.89933433	3.9737297	5.1074803	3.91257965	5.1014041	5.90108439
HOXB1	5.3953901	5.794153664	6.52170147	6.43605453	6.343128	6.7234681	6.6279954	5.7081688	5.1576434	5.4820077	7.0869916	6.9414651	6.3133046	7.29859444	5.1550779	6.8756952	4.51112678	6.5063768	5.90495766
CDK5	5.862983	5.567235553	5.27149065	5.53191046	5.857806	4.2942157	5.6723153	5.6156287	5.541216	7.1961242	6.4432163	6.0471867	5.4804143	5.49950497	6.2023368	5.5824182	6.54089594	6.8737077	5.90587904
CTH	5.5804595	7.602122168	6.09294869	5.31129227	5.292274	5.6735195	5.4069726	5.7554892	6.0192419	6.3618702	4.2866205	5.933399	5.4150938	4.9602795	4.5180365	5.3659946	5.18502379	5.1304457	5.90766519
CD7	5.7643097	6.187418063	5.43446096	6.3538308	6.476411	6.0723002	6.213636	6.0374031	5.8449474	5.761542	5.3591768	6.4349334	4.8779634	4.95975654	4.8975263	4.7874449	4.82507973	5.5488165	5.90832813
CHRNA9	6.3014971	6.250224342	6.14543466	6.03541915	6.384588	6.1609588	6.0203801	5.9370913	5.927749	6.2032005	4.8232204	4.7356042	5.318816	5.98007523	5.6395185	4.2554095	5.85910864	5.0860474	5.91219805
CD300A	6.2375371	6.571645169	4.82364661	6.60801825	6.940043	6.2785606	6.2914254	6.4053924	4.744014	5.381984	7.0837481	6.9274211	5.8561019	5.95357899	5.7624884	5.2847033	5.39127402	7.0442511	5.91260684
IL21R	4.7593973	4.232722059	4.31872446	5.27886086	5.648303	4.5073482	4.6706986	4.4872873	4.4675269	4.7757997	6.0972115	5.4794862	4.3485681	6.3272052	4.4736645	4.9171807	4.76806082	4.4876933	5.91282515
TRPM8	6.0968278	5.543403756	5.93495769	5.41654454	6.00938	5.820786	5.5491875	5.9849341	5.6649537	5.6858928	5.8373859	5.5858391	5.8501536	5.92447402	3.5514754	5.5165918	5.86280925	4.8067925	5.91755856
DOCK10	4.9666506	6.878372691	6.8247741	5.96080818	6.091864	6.4061805	6.391672	7.0786429	6.1308166	6.5913789	7.207501	6.2677324	6.1100531	5.22141842	4.7617583	5.9098017	5.87117687	6.7857019	5.91757643
TMEM104	6.3106805	6.222376582	5.7520035	5.79280795	5.981479	6.023582	6.5311311	6.177297	6.1354703	7.7404083	6.1337215	7.5217921	6.2088031	5.85264831	4.7093015	5.697722	5.8672638	6.5244957	5.91903728
CORO7	5.3745785	5.890655886	5.04431691	6.04892905	5.184637	5.6836896	5.1423616	5.3441704	4.512429	6.1379971	6.5855738	5.4822214	6.39943	5.35309503	4.8523461	5.6596234	4.75153478	7.1948977	5.92264059
MSC	6.1335937	4.359704618	6.36287392	6.63579013	5.582476	6.6552767	4.7554576	6.3222916	6.1467233	6.1575913	5.9271547	7.093751	6.3733842	5.71836753	6.8203619	5.6089542	6.252286	5.930591	5.9237102
LPHN3	6.0773423	5.098810389	5.33616401	5.36736833	5.08249	4.7548514	5.170052	5.7267329	5.6103694	5.5553804	6.1727288	4.8128658	7.2269139	6.81906299	7.6076549	7.5382714	6.75982334	5.8742832	5.92561552
ADAM8	5.6247182	6.384558362	5.37542053	6.41328127	5.798183	4.3881133	5.2031809	5.8452312	5.289203	3.5492287	7.071264	5.9725347	4.9884048	5.25767735	5.2712597	5.3059867	5.37302933	6.4785538	5.92606552
EPHX2	5.3976681	6.543347549	6.83441406	6.40577988	5.840396	6.6176136	6.8670578	5.7719817	6.9734149	4.2913797	6.7759732	6.2301908	5.6945422	5.85052782	5.8870245	5.7726929	7.41360029	6.3448337	5.92613234
OR10H1	6.1469666	6.374874841	6.31895875	6.13136156	6.607773	6.8492373	6.39451	5.9270558	6.3321581	6.5223303	5.8681453	6.7158248	6.2281735	5.07088894	6.7713049	4.0168229	6.17286385	6.1815123	5.92761747
PAX1	5.9765856	5.750761316	6.54154287	6.08326489	6.188234	6.1218191	6.1508616	5.9843652	6.0850596	5.8327374	6.4788926	7.0145585	6.3331963	3.71070098	7.0957772	6.1464008	6.62916545	6.2469286	5.93517032
CACNA2D2	5.4297955	6.969224955	7.26099549	6.09604262	5.085875	6.4876193	7.1072735	6.7970878	7.0614909	5.0809755	5.9774591	8.0465189	6.5390755	6.57887675	7.2699788	6.6365926	6.65842854	6.4089506	5.93549249
GLDC	5.8442555	5.520380783	4.85486802	6.24809411	5.423313	5.4906064	6.7279075	5.9602618	5.7621184	6.0688465	5.3664053	4.5447111	5.6765978	6.42441379	4.2593015	5.9571364	4.90267495	4.5668636	5.93686724
ETV4	5.4872172	5.55930194	5.52345245	5.76890189	6.204211	5.7903933	5.3449531	5.8285857	5.7213532	6.3307241	4.522609	5.4350121	4.9998502	4.77705503	4.8838985	4.8147981	4.49961824	4.6781373	5.93746775
USP53	5.7965442	5.495932674	5.34518758	4.75440465	5.228511	4.5081788	6.1199141	5.1999337	5.1490837	4.2690654	5.8549644	6.2479331	6.2810366	6.19365106	5.9811895	6.0716835	6.39401357	5.9002164	5.9384443
FGF22	4.0379541	5.006547628	5.23239872	5.40830272	5.444468	5.5068771	4.1362611	5.426881	4.4926835	5.4698734	4.2995738	5.4744362	6.1549248	6.61651869	5.3518765	4.6509922	6.05632321	5.838091	5.93860991
EPB41L4B	7.2470381	7.423574899	7.62032303	7.3138282	7.309646	7.5590118	7.4133977	7.514217	7.3864016	7.574481	5.643435	6.9458192	5.6297557	5.01734059	5.9164608	5.7445366	6.4295877	5.883144	5.93882115
HEYL	5.9091887	4.447012554	4.7695168	5.05946038	5.066476	5.2565087	5.0094844	5.9529257	5.517251	6.6290506	5.8141024	6.3479007	5.8082182	5.78842896	6.9467485	5.8023099	5.83354494	5.9449993	5.93962646
IL18R1	5.53059	4.071327509	3.84198709	5.91172176	5.791597	4.7274931	5.0424855	4.3882538	4.6634747	5.007495	5.7882717	5.6508634	5.6402239	3.48354269	5.9961369	5.1814549	5.78054118	5.1989602	5.93998678
CST8	6.2364506	6.08514214	6.53212174	6.31203429	6.199065	6.1329668	5.7951882	6.6641362	6.6870393	6.4506755	6.5063604	7.0365119	3.9931496	4.54895144	6.6590162	6.0383166	5.79825127	5.723591	5.94196876
VNN2	5.0952397	5.314431826	4.62302276	6.49118617	4.926583	4.6484578	4.8544043	4.7962238	5.5496989	4.75725	6.3792992	5.8403582	4.450434	4.62820045	4.5260316	6.2625912	5.74865628	6.4574082	5.94218582
SNX29P2	5.7223513	5.961460625	7.15903182	6.44075795	5.578944	6.8031632	6.7048986	7.0126496	6.345792	4.4365425	6.4350453	5.1417827	5.8106094	5.50427206	5.7880558	5.8797886	6.02025875	5.3068828	5.94410263
FGF1	5.798614	5.025519971	5.56051075	5.37453793	6.559957	5.5560597	5.2929544	5.1141959	5.3993166	5.3976299	7.371031	6.1721141	5.7670228	6.5084984	5.9030382	5.9962104	7.46523997	6.2018486	5.94738252
SNAI1	6.4341762	3.561239224	4.2543248	4.70301189	5.650145	4.3140616	5.3496674	6.0381696	5.6041708	5.1312882	5.1577655	5.3647565	4.7157452	4.68356032	7.0196849	5.7045288	6.67043155	4.9902607	5.94750438
ATP6V1B1	5.035145	4.771606713	3.37488616	5.01247208	4.532621	4.8733385	5.2973519	4.8997071	4.3475751	4.2691632	5.1383113	7.1340254	4.4494106	5.82495095	5.1501063	4.4963682	6.41097966	4.2280206	5.94829407
GRTP1	5.1571789	5.461047676	5.53081501	4.31005655	4.469354	5.275139	4.9114473	4.9864636	5.4445517	4.612955	5.9383987	6.818368	5.4666922	6.03067731	5.275979	5.4295092	5.77607048	5.25062	5.94894819
BC113958	5.954834	6.759385673	4.8220961	4.08125747	6.068077	6.4158065	5.9530677	6.282272	4.024064	5.2417856	6.2771599	5.3458876	5.9945746	5.50428619	6.436826	6.2986107	6.53723893	5.2053195	5.9495188
KIF11	4.2368453	3.210356297	3.02371097	1.82682065	2.641751	2.9398896	2.6490041	2.7594452	3.2196506	5.4264038	5.6181755	6.9178727	5.7976268	5.29718908	4.6379237	5.2504236	4.83700591	6.7806157	5.94990708
APBB1IP	6.1460573	5.275188068	4.80777733	6.99878461	6.480065	5.586901	6.5599288	6.4271292	5.8531407	5.4468917	7.1318967	6.0785357	5.5739577	6.94327275	5.1565618	5.9147487	6.22700715	7.4642642	5.95072021
GRK1	6.1951151	5.030793144	5.50330732	7.15926043	5.641766	5.5388377	5.6000325	6.2712833	5.3379352	6.1737574	6.3808197	7.7216783	5.4668101	6.10384364	6.4069118	5.2478273	6.52166242	5.7741736	5.95178479
CASP5	5.5700034	4.670795479	5.24971379	5.29914874	4.91484	5.2424952	5.3825033	5.4419843	5.3437563	5.241852	4.3087269	6.0078568	4.720524	3.63318406	4.81204	4.1305773	5.06861129	3.3473388	5.95194876
ITGAL	6.423551	6.264543424	5.96640274	7.29640147	7.197423	6.1966167	6.3163264	6.1779847	6.0582936	5.1277043	6.4917088	6.5055563	6.5805197	5.55325286	6.0486601	6.3581683	4.44058089	6.9548589	5.95588971
CHGB	6.31782	7.945718431	6.88768376	5.93594514	7.299027	6.2063364	6.573924	6.2324643	7.413612	6.0428841	6.9567272	6.3886051	6.4483354	5.55580806	4.1674278	6.6483465	7.2278039	6.6052628	5.96316873
SULT4A1	6.0831139	7.339738984	6.39225106	6.5262416	6.703021	6.4977973	6.3143583	6.4104348	6.6989277	6.63908	5.675269	7.190498	5.9722589	2.61348783	6.4764483	5.1380051	6.70631843	5.0617113	5.96389887
ANGPTL4	5.6654905	5.181957542	5.66150169	6.70991271	5.352159	6.3986956	6.501673	6.6218451	6.976522	8.2321491	5.7659566	5.603061	7.1939609	7.2501009	6.9463384	7.3477809	7.60047477	6.3626278	5.96761296
CHRM3	6.0230742	5.908011103	7.43562061	5.24233566	4.960342	5.9433696	7.3069063	5.7480267	5.9349767	6.737739	5.126376	5.7231718	5.8368226	4.81487215	5.5997965	6.0260391	5.93197513	5.7446892	5.96901077
CCL16	4.8828461	4.582712347	4.83554278	5.72234351	5.119562	5.7383038	4.9995025	5.971007	5.4763634	4.7451253	6.4957223	5.2281428	5.9384167	5.77236563	6.4688253	6.334058	7.25055723	5.0752723	5.97211808
FOXI1	5.9347688	5.897188764	5.76975875	6.39043031	6.369597	6.0008457	5.9971278	6.1450773	6.2062979	5.8097184	5.7107148	4.8201597	5.8371	5.69024935	3.959916	5.036645	4.94633291	4.5563367	5.9754573
SPRR2B	4.2958286	6.757500029	7.48936147	5.17790718	6.914712	7.1840719	6.8458045	7.5709289	6.1418435	6.4906496	5.8105794	7.579705	5.936442	5.70789684	7.1772709	5.709942	6.43878251	6.9607685	5.97946393
SYT17	5.6667703	5.116744645	4.66441846	5.39820554	6.2205	5.4787139	5.1887876	5.3434812	4.7903653	4.2562492	6.2600989	5.7325851	5.2504488	5.4071869	5.5890618	5.1547365	6.87125765	6.261492	5.98111535
C8B	6.3957514	6.548378773	6.03989057	6.60446526	6.691251	6.6350872	6.16567	6.4912797	6.3494508	6.7299354	5.159609	6.4730648	6.0835729	5.97098899	6.6125573	3.1666036	4.05448624	6.3651919	5.98265106
SLC7A10	4.0809933	5.481239068	4.73147153	5.33186285	4.46	4.5171347	5.262234	5.7368488	4.4518829	4.6724054	5.1537376	4.9732295	4.1917432	6.20522451	5.3010043	4.0097755	6.81344477	5.4152284	5.99108035
IL1R2	6.3215953	5.241751728	4.60499469	4.78923791	5.965687	4.4120465	4.432769	4.9805268	5.0903316	5.5507708	5.1444246	5.1974132	4.6097483	4.71040367	4.5224569	4.605398	4.04876227	5.7628478	5.99341157
CACNB2	6.2468264	6.344814585	7.10540438	6.61858966	6.28758	6.7761653	5.9606817	6.9989937	6.8641068	3.8894046	5.439631	6.149629	6.8224537	7.05145806	6.7591948	7.5008785	5.53769607	5.8451299	5.99564864
CCL24	6.056156	5.627572742	5.35200215	5.64389404	6.112797	5.1127671	4.792638	6.0015429	5.2926727	6.0828432	5.979984	6.0305434	4.6052259	5.09658652	4.6806967	4.7170014	5.1798709	6.3828679	5.99648784
MYBL1	5.5514805	5.270914535	4.43280084	6.05960584	5.85337	4.9588362	5.952928	5.4568525	5.4717881	4.7656591	6.1991999	5.9244106	5.755795	5.89116566	3.9689918	5.5174563	5.34726141	6.2635131	6.00022122
CHRM5	6.38187	5.665789399	6.04787753	6.24030272	5.940622	5.4349387	4.7024763	6.0340912	5.799904	5.8958945	6.0748102	7.8585001	6.7313371	6.68054688	7.0614027	5.9609136	3.3379289	5.8731695	6.0004283
PVRL3	6.019131	6.439039703	6.62013386	5.4635692	5.20944	6.8835962	7.2339045	6.4386983	7.2593347	5.3503071	6.0704673	7.8252092	6.2739885	6.8245934	5.9012512	6.6013827	6.38784311	6.3461934	6.00222023
PHEX	6.0528052	6.414055148	7.16032964	6.43938632	6.321769	6.8381624	6.2492144	6.4171212	6.615029	7.0157219	5.4357774	5.1376212	6.1709661	4.97027527	6.6223602	5.311997	5.61669954	5.3570603	6.00600522
TACC3	5.4911511	4.586807743	3.30645616	5.42829565	5.419163	4.6494984	4.9123412	4.9780764	4.8779399	5.7387316	6.5243803	6.4238935	5.8370626	5.99790931	5.7493728	5.7388216	5.81513259	7.0609633	6.00673137
KLK12	4.9173688	5.572113291	6.21151188	5.69731242	5.197785	5.1579009	5.2974885	3.9909482	5.7607494	5.5638119	5.1036835	8.5218894	6.3311459	4.72227605	6.4734703	5.8612669	5.44849363	4.9676304	6.00721974
GAPDHS	5.6260652	5.713578591	6.33891675	5.12405314	4.988747	5.723758	5.7748968	5.854461	5.6116358	5.7008619	3.6855548	5.1194168	4.1093561	4.17984695	4.2741577	5.68366	5.92679827	3.9836315	6.0081549
POLM	5.6475115	5.47700738	6.61314107	6.18600346	6.098244	5.5286441	4.416945	6.3720073	6.2048354	4.9516523	6.1279878	6.7660721	5.4411239	5.62422432	5.4862061	5.3257623	5.42171216	5.364403	6.01108456
NLRP2	6.2452226	6.33394073	6.28918457	6.00642895	6.372969	6.2555015	6.8378331	6.4000166	5.9304577	7.0570575	5.0515519	7.9086479	5.6350828	6.84137753	5.9229245	3.0951698	5.03258407	3.4307648	6.01115796
SCN5A	6.6522325	6.419840363	6.56645973	6.27711182	6.256919	6.3677456	5.8204286	6.445823	6.2776688	5.3855911	6.350009	6.4177594	6.2308985	3.91788099	6.4384461	4.1656972	5.50929174	5.8316331	6.01294077
FGFR3	4.9054592	4.215191335	4.40294502	4.85369036	4.324623	3.5961061	5.0869851	4.1955158	4.7685498	4.2333877	5.0747448	6.9632283	5.8338809	5.1350935	5.9462914	5.4459171	5.42316834	5.4167851	6.01467181
PLAG1	5.6812411	4.654633504	5.28749624	5.7389467	5.349884	6.2363236	5.9728005	5.5079187	3.9974519	3.4132981	5.0945979	4.3579834	4.6740086	6.15015812	4.0841733	4.8906246	5.81378184	4.2996674	6.01993748
HNF1B	8.058496	8.110765063	7.89031009	7.91929593	8.076651	7.8452058	8.094124	8.0731966	7.9026435	8.0777788	3.9996973	7.5637425	5.5673641	5.78970057	6.5129836	3.8216856	5.04120177	5.0929082	6.02406798
SLC4A1	5.1446099	5.972445015	5.94826047	5.0931761	5.728371	6.0391864	5.0908835	4.9800355	4.6461736	5.325814	5.5111587	7.1343067	5.4670921	5.36967275	5.3235918	5.1986733	5.98736065	5.1049188	6.02783889
SPAG6	5.8828205	5.641547819	5.83079398	5.96849296	5.575407	5.6795179	5.849594	5.8376292	5.5440904	5.9651792	5.3160054	7.3819615	3.4057306	5.71454078	5.8157684	4.9123679	5.28303048	5.3946714	6.02806921
SERPINA7	5.7133946	5.366462642	6.55463033	5.71312634	5.694541	6.0844433	4.3144752	5.8332389	5.3390368	6.131562	4.3014925	5.0195046	5.928465	6.10996226	5.5927377	5.2451509	5.94717052	5.7617253	6.02926613
IGHD	5.7775443	5.317992228	5.3130518	7.65148105	6.889702	5.7395721	5.324673	5.4828245	5.2924171	5.300667	6.8054621	6.2010326	5.4917481	6.79368696	5.8907237	4.9108145	5.99285958	4.9383826	6.03347711
KIF4A	5.2546336	5.050507264	4.54165843	4.55926436	4.850109	4.1624502	4.677399	4.5187691	4.2701815	5.3370458	5.2904926	6.0392394	5.5774307	5.57264841	4.5048449	5.802431	5.65639459	6.6446557	6.03923936
EPYC	5.1620591	6.701803135	4.94116222	5.64161013	7.728413	4.9100632	6.0087264	5.8245262	5.0531488	4.9968981	5.9495836	5.0848378	4.9331675	4.87758911	5.8061231	4.7009982	5.86256042	5.0315116	6.0418038
FAR2	5.229422	5.053316982	4.46111981	5.51162425	4.946047	5.4002571	4.9777024	5.3991577	4.1603296	5.1733203	6.4057744	5.1376138	5.9129201	5.0542047	6.5045091	5.6543119	6.08622424	5.9629027	6.05318897
DEFB126	5.7641826	5.455747339	6.13701018	6.16903109	5.807879	5.4091499	5.5603044	5.2254426	5.5856548	5.8743669	5.9088382	6.9574969	5.505075	4.95248503	6.1572195	2.9390398	5.34841236	3.5742057	6.05484375
FAM76A	6.3205484	5.517336225	6.52730706	5.01918515	6.344338	6.6868001	5.7804382	6.532395	5.9324148	4.5720865	4.8680226	5.2822594	4.6227073	5.95167888	4.8058269	4.693118	6.49673121	6.2401425	6.05594942
POP1	5.8062281	4.727338789	6.14272314	5.97110779	4.986964	6.5337772	5.4666566	5.0191342	6.0036313	6.6968383	5.5088448	6.7405072	6.762959	5.38844122	6.9066609	5.1779106	5.43781488	6.8747466	6.05600013
EPS8L3	7.4963164	6.865010367	7.16398971	6.82163152	7.404688	6.8034318	6.9293342	6.9602554	6.2124764	7.1545351	6.0294871	8.3186758	6.4249308	3.95909496	4.092988	6.7706227	5.649513	5.5218987	6.06095607
CACNA1D	5.8510848	5.740982882	6.34998412	5.42609528	6.211068	5.0902006	5.3935212	4.8333728	5.5300665	5.494583	5.9997051	8.0254861	6.1696964	6.42689559	5.7596463	5.6994954	6.43798248	5.6431281	6.06154614
AREG	4.9216316	6.763838023	4.57237979	4.63221434	4.604454	4.6821063	4.9468134	4.7310229	5.2937833	9.6695477	5.3414745	6.8721782	5.6615241	5.96011549	5.4074941	5.789759	5.48399022	5.4799934	6.06433706
AQP8	6.1482951	6.172853735	6.51064817	6.5701167	6.076287	5.9804588	6.9045435	6.2064924	6.4805322	6.5053732	5.8430339	7.1232246	5.9647612	6.44416131	3.61843	4.5483956	5.81555739	5.2824697	6.06461671
SPIB	5.482713	6.116681933	5.5707965	6.07845361	6.481557	6.717377	5.6126778	5.8406847	6.4249846	5.7404265	6.3421588	7.1477935	6.2578232	5.98856949	6.1682498	2.6153791	6.2537464	6.5325407	6.06656047
ESPL1	6.4662748	5.710374541	5.77740129	5.59376625	5.852819	5.8493159	5.5629294	5.829838	5.6763883	6.3926669	6.6934328	7.518965	5.8540973	4.52763691	6.8789778	5.3158634	5.57712227	6.6115417	6.06758854
C6orf123	6.24256	5.415857572	5.29729825	6.34934556	5.338688	5.7940461	5.6685931	4.9535175	5.6861502	4.752073	6.5294337	5.8662692	5.959508	3.79781534	5.7704031	5.6960854	6.55952946	5.7968462	6.06894821
FAM169A	5.1898745	6.604405823	5.18635178	4.53059061	4.611261	4.1895285	4.5733818	5.1083407	5.6607825	4.5292875	5.8078387	7.161043	6.0874544	5.60550659	6.6996357	6.0311857	6.28412671	5.9959837	6.07063383
CLDN14	6.1883215	5.803313326	5.47504891	5.5813395	5.596799	5.7592544	6.4159256	6.0548555	6.0083002	5.9773222	6.0033172	7.0194035	3.7198523	5.58774992	5.6134358	5.5747334	4.4755555	4.9489019	6.07131288
AFAP1	5.7713943	5.206907253	4.23027806	4.50134893	5.727109	5.1351579	4.8849494	5.0734557	4.7202772	4.2007717	4.0701191	5.2900702	6.1125125	6.41970374	6.0770857	5.9103113	5.25466028	5.1753061	6.0770857
RPUSD2	6.2271548	5.702288279	6.50180648	6.57733497	6.105272	6.0404728	5.891954	5.83139	6.3234258	6.7339276	4.6422101	6.6325927	5.8287013	5.20740212	7.281193	6.3204061	4.667153	5.9773754	6.08618313
NAALAD2	6.6761382	6.706541069	6.72491966	6.57093023	6.935034	6.7757547	6.7973584	6.8425287	6.6749914	6.3570859	5.6278869	6.199829	5.6510265	4.37430564	5.3350011	6.5996881	6.04009204	5.2928247	6.08712336
ZKSCAN7	5.746047	4.966487187	6.87794306	6.28557446	6.580213	6.2114191	6.7157532	6.693558	6.5534559	6.2752835	5.9919357	5.3552094	6.1349592	6.26101106	4.313382	6.4501299	5.671141	6.7804143	6.09138695
DLGAP5	4.1504223	2.778551604	2.86576428	-0.08918998	3.059457	1.142603	3.9479289	3.0636377	3.220512	4.7776883	5.4983179	5.5918328	6.0267204	5.87049003	5.7453963	5.2247952	5.35123541	6.8302062	6.09387883
POU5F1B	8.1333625	8.275079396	7.967738	8.20725218	8.279688	8.1422909	8.3833719	7.9470476	8.1831152	8.2279613	4.9846118	6.3835136	7.2355958	7.39838744	7.3996284	6.9941027	5.7669504	5.5847519	6.09725396
GOLGA2P5	5.9348184	5.551370872	5.4383068	5.30750788	5.813309	5.1522439	5.5439681	5.9594476	5.1397222	3.7161906	4.8137753	5.5592203	5.7360715	5.16161587	5.0713749	5.8759281	5.8988489	4.7492689	6.10243507
NPY	6.3231371	6.027119478	5.8399159	5.780971	6.672469	6.1909406	6.2273725	5.9560341	6.3467176	6.4120943	6.4089114	7.6461514	6.2111272	7.01788297	6.7678968	6.0634326	8.61102828	6.307509	6.10331135
IGSF6	5.8378074	6.389341288	4.83201787	7.87932904	6.315954	7.1690339	6.1534112	6.9775429	5.0988823	5.4829579	7.6349952	6.5048768	7.3215469	5.98296873	5.4232005	5.8989973	7.04133001	6.8383789	6.10667011
ALLC	4.4013209	4.929580508	5.08564668	4.35669779	4.294139	4.668588	4.8975137	4.9143158	4.824379	5.6223578	6.0684511	5.758653	4.4978546	4.4601484	6.0383809	4.3765928	6.67048409	5.070187	6.10708557
REPS2	5.4476732	5.211748298	5.73302023	3.28784889	4.890062	4.9544188	5.3300089	5.2932152	4.852772	5.117846	4.4065691	5.7858476	5.7129091	5.80304551	4.9118602	5.2634272	4.7791052	5.6467094	6.11142322
MYRF	5.8788959	6.30395282	6.35517386	5.64710385	7.31079	5.9460379	6.7142712	4.7298885	6.5471451	6.3678165	7.072185	5.4562727	6.2702608	6.22913925	6.2652972	5.3889981	6.3018938	7.4964463	6.11338178
KLHL4	6.080624	6.340412495	6.40524272	6.15901301	6.323317	6.2813528	6.2594652	6.0211943	6.409851	8.8575445	6.6352086	4.0477233	6.9608512	6.46034116	7.3516331	6.0908213	6.25378258	7.009083	6.11597164
VIPR1	6.8335789	5.490539769	6.47910326	4.49707892	6.783273	6.3611155	7.3548378	5.5858365	6.2038178	6.7381944	6.9725181	6.7644743	7.1012982	5.40664466	7.007025	5.8682756	7.89037675	7.087544	6.12022759
IL18RAP	6.8409605	5.87184134	4.83943311	6.84878875	6.487924	5.5599575	6.3226808	6.3767819	6.5450927	5.3723252	5.7821743	6.0670607	3.1004162	5.88529529	4.7469904	4.8342712	6.16107159	6.4246463	6.12239076
C11orf63	6.183437	5.852668788	6.23834457	5.81027781	6.770684	6.0312624	6.3528489	5.9698555	6.4074374	5.8038229	6.1094913	7.1225475	5.491472	6.62320423	4.0285715	5.9488623	5.63011502	6.213978	6.12446386
RP5-1119A7.11	5.9325393	5.086829076	5.91838434	5.78550069	5.979126	5.9991518	5.6736928	5.4387952	5.6598529	5.6655735	3.4752644	6.5390339	5.5145825	5.26707372	3.0920204	5.4108681	3.17494619	4.7420273	6.12634825
TUBB2B	4.4292266	6.135590897	3.95844195	4.47818552	5.107182	4.5546649	5.0000492	4.9586766	5.1370712	4.2535479	5.6802963	5.5305758	5.7143669	5.3309275	5.3953513	5.6867461	7.27878249	4.608604	6.1348963
PTX3	6.2203819	5.275902096	6.41842783	6.00682784	5.52612	5.4416782	5.8803418	6.1246502	6.1056783	8.868289	6.4333527	6.0824161	6.8865492	6.23033706	6.036177	5.7269744	6.1640719	6.7255291	6.13904737
IRAK3	6.2591635	4.998472882	5.06776971	6.33004801	6.35747	5.8570913	5.6262114	5.8361318	5.277634	5.3881856	6.5503118	5.882906	6.6743079	6.46590455	6.5332488	6.8978445	5.80353375	7.3890928	6.14196028
IGHG1	4.7826625	3.975306132	4.51257439	4.34770048	5.957764	4.6222855	4.1974716	4.7661983	4.7230101	4.8356497	5.662821	6.245122	4.4166116	5.94731818	6.6929448	4.4716225	3.97513492	4.2945699	6.14272806
C20orf195	5.1853379	5.862137141	6.28285673	5.88469471	5.713644	6.2504932	5.3224904	5.2952664	6.2206921	5.001878	5.6659536	6.7948026	4.4753299	6.56572013	6.6694136	6.081689	5.87896566	6.1078047	6.14388708
RP11-714L20.1	6.3400968	6.119948673	6.20108176	6.187443	6.048613	6.05477	5.949644	6.2593845	6.0095446	6.2876634	4.2720675	6.1201337	5.2985735	5.30384787	6.6589917	4.6363598	3.44462936	4.6025179	6.14679456
RPS6KA1	6.7299644	6.967152227	5.47836615	7.5287105	6.762892	6.9974499	6.602389	6.8257202	6.3094772	7.0374442	6.9297749	6.3264469	5.8445855	5.10684806	6.0538517	4.5209201	5.32561782	7.6664451	6.14810327
CYP17A1	6.2262658	6.29943317	6.19387637	6.21888973	6.173861	6.6031501	6.1409968	7.701233	6.2478174	10.3488961	5.6437915	6.436332	6.4630061	6.68431278	7.4202581	5.8067699	5.99583124	6.6533783	6.1482454
EZH2	4.7757761	4.251567748	4.89331648	3.6840632	5.126359	4.4102424	4.8044135	5.2605783	4.9058981	6.3311917	6.3383207	6.695522	5.6914364	5.3695994	6.1874044	5.9597424	5.68286383	6.8091811	6.15057434
PNMT	6.0620588	6.023744826	6.76211532	6.01791076	6.035658	6.4887921	5.9536807	5.7895337	5.9536097	6.0262551	5.1757838	8.1390562	5.7472794	5.18723404	5.0497283	4.659558	5.79296264	4.8588709	6.15553593
LRP4	6.2867394	7.23215948	6.26411632	6.80336636	7.190356	6.4115184	6.8460885	6.4537342	7.3885738	6.8092864	6.2731992	7.5543051	6.0968568	6.4157188	5.3660211	6.274548	6.63740504	3.4306739	6.15660166
SDC1	7.6071392	7.184226402	6.67116828	7.57147212	7.846086	6.9922187	6.9217359	6.9233699	7.464898	7.0229177	6.4250707	7.688277	6.0089996	6.78396117	6.0604739	5.4133319	5.9255713	6.4780871	6.15895841
CGA	5.7632363	5.129679991	5.71552741	5.1483211	5.060087	5.4466472	4.9337137	5.5590461	4.7367291	5.4776187	5.0100635	5.8284314	4.1742268	6.22786655	4.8927038	5.5842621	6.03403224	4.1095713	6.15982836
CDH22	5.2622876	5.571904841	5.94962085	6.05747848	6.589269	6.3118351	6.350598	5.825457	5.9085816	5.5982454	5.7150574	7.4380739	4.7347536	5.21176225	6.0889853	6.6253371	6.71007364	5.1691209	6.16038836
TNFSF14	7.4548473	6.988421074	4.37969707	6.59703601	7.323598	5.6342353	5.4696916	6.5265941	7.3672929	7.0008772	6.6684464	6.4206409	7.232687	6.10099997	7.1704853	5.2742287	5.81559619	7.4267387	6.16094281
TLR3	7.1706297	7.085701629	7.22997373	7.3531686	7.345848	6.958594	7.6254593	7.2478405	7.0693905	7.0820779	6.5296807	6.6970287	6.2166266	5.0398467	4.5132114	5.0109921	6.66857029	6.6757377	6.16225999
GZMH	5.7840167	6.439390654	5.69627388	6.70598326	6.361922	4.3324463	5.7989784	4.8117927	5.6234387	4.6227339	5.1883874	5.9509636	5.961348	5.34991295	4.8550534	5.1495611	5.19720084	6.314468	6.1637512
TDO2	5.9907791	6.489535079	4.29170964	7.42456051	5.501042	5.1958846	4.5593766	6.3990104	4.8753692	7.5134046	7.8572754	6.0203017	6.6276607	6.29163938	6.6350563	4.6508955	5.52453473	7.7821817	6.16744949
CCDC170	5.6172347	6.693940332	5.75737982	5.3468631	6.553933	6.035155	6.0957098	6.0574828	5.9214306	2.9360688	5.342535	7.4319357	5.9944396	6.55193118	6.8132387	5.5998285	6.22694951	6.1015704	6.17077175
PCDH9	4.7631458	4.193404148	5.14544937	4.6823188	4.547582	4.9254355	5.0836449	4.2510873	4.5719334	5.6648597	4.819366	5.428946	5.262942	5.98160401	5.0053091	6.7073079	6.94516387	4.9656376	6.17592213
CACNG5	5.2691923	4.880508212	5.03957206	5.47602576	5.590275	3.3094433	4.8440254	4.8832937	4.6712649	4.7434318	4.7516552	7.1579379	6.0225614	5.78618931	5.171587	5.290856	4.60519957	5.0127988	6.1760177
AC007292.3	4.7476811	3.801472335	5.3533098	6.43606536	6.281835	6.9780047	6.7335434	7.5762748	6.7773413	6.0072907	6.0865192	8.0072064	5.2827503	6.26372898	6.7886543	6.5359705	6.54045401	5.72225	6.17712365
SOX5	5.2182307	4.316624628	5.30986166	5.51363292	5.044045	5.5946106	5.9124297	5.7423575	5.392836	2.3130726	5.0142656	5.6070202	5.1538984	5.2288147	5.2621216	6.1437991	5.37806186	4.811722	6.17764931
LGR4	7.2635902	7.34023809	8.36951545	7.06939686	7.292185	7.5573623	7.6241675	7.3583826	7.645681	7.7599773	5.1795852	6.709694	6.3102583	6.92245877	6.2000546	6.0492919	6.04610998	5.2559358	6.18132367
TRAF4	6.2721797	6.940013588	6.56652735	6.37783338	6.402965	6.5396167	6.9936659	6.7052689	6.7549798	6.8592107	4.9497903	7.1846493	4.9223036	3.729251	4.1375143	4.9257682	5.11974987	6.3187755	6.18277449
CLIC3	5.6878114	4.753585172	5.10990088	5.02237336	7.447551	4.6412301	5.965038	4.0485869	5.0086246	4.488398	6.6845488	6.7423182	5.5287369	4.8971475	4.2781844	4.7586342	6.53084105	7.2923641	6.18401708
NCS1	5.4681599	5.859838176	5.9292022	5.62109092	5.815559	5.848577	5.3817761	6.0623524	5.8012535	6.1915162	6.9495301	6.4560495	5.580402	7.71542832	6.855845	6.7739582	6.51566793	5.2495864	6.18938613
KIAA1324	6.2335794	5.422633527	5.53707317	5.44700707	5.763521	5.3451299	5.7376298	5.5311779	5.567418	5.7917894	6.2009759	7.962143	6.7254284	5.97536045	6.9520703	5.0955315	6.22576587	6.5483106	6.19212374
ARSA	7.2752944	7.059458548	6.71498033	7.39441438	7.354728	6.994278	7.167625	6.9125841	7.0465444	7.6186038	7.2016171	4.5613918	6.2009916	6.29444538	5.9248695	6.990313	6.96294472	6.7887348	6.1924475
RP11-548H18.2	5.5431431	5.428923245	5.30372639	5.21112046	5.504248	5.6144565	5.4115827	5.5379289	5.4320969	7.5742474	5.7555801	5.5354711	5.9783468	5.97659637	4.016583	6.0583075	5.2234465	6.1682085	6.19253993
CHST8	6.0871262	6.189660428	6.55608222	6.20474942	6.445684	6.4602868	5.423757	7.5183296	6.3341576	6.2351983	4.1563951	6.1158673	6.7622656	5.4009305	6.9766442	6.3324146	5.90001444	6.6196576	6.19790326
C4orf19	6.3469476	6.126672005	6.22988692	6.00387338	6.331246	6.2222594	6.486608	5.9994688	5.762798	6.1953018	5.883946	7.5647416	5.3160022	6.3192932	6.6919498	5.084664	6.34506845	4.5763789	6.19865654
PMS2L2	4.6856568	6.771763002	6.11317981	4.14558898	6.481681	6.7615015	6.891029	6.5824087	6.448171	5.9513168	6.9964039	6.8614067	6.3533732	5.37924547	5.4615684	6.4760725	6.47966878	5.3000982	6.19904162
DDX52	7.7480087	7.863241131	7.78196393	7.67554183	7.747253	7.6653769	7.7573852	7.936019	7.8771876	7.9136088	5.4484118	7.3249871	6.3440294	6.04784635	5.5062687	5.34013	5.40740103	5.5900233	6.20160749
MAD2L1	5.7207598	4.822919566	4.44089604	4.93726855	4.36979	4.6748602	5.0214642	4.7781227	4.3762812	6.0295806	5.5795615	5.9787881	5.8544061	5.65388398	5.9124426	5.3082824	5.4490244	7.4460842	6.20237806
NCF1	6.1564569	5.84528887	5.11087476	6.9986303	5.522455	5.7311831	6.9402931	6.8796635	5.5810994	5.2772973	7.1464732	5.8522249	6.5102808	6.7597343	6.194132	6.6898318	6.13222883	7.7533895	6.20705828
MYL3	5.54684	6.107530972	6.28735765	5.02842945	6.967605	6.5806698	5.6030571	5.54684	5.1473897	6.0409343	6.6440222	6.7004375	5.2036233	5.11885138	6.4326029	5.9911564	5.41208642	6.2356571	6.20762037
GPALPP1	4.2487294	6.396338757	6.98823352	6.2874102	6.274381	7.1265233	6.6783825	6.7707316	6.4885472	5.2443272	6.6329613	7.4909106	6.5971971	6.2806791	6.5582708	6.4759253	5.5283807	6.3250832	6.20781143
LUZP2	6.1386917	4.357353119	5.79626623	6.11576378	5.41709	5.5982298	5.1268559	6.081477	6.0542201	5.8124544	4.386853	5.4786544	4.6157583	5.25501621	6.9367033	4.1206301	6.09751813	5.8536935	6.21115307
GCNT1	6.3042015	5.581189145	5.17019608	6.32876314	6.641384	5.9336579	6.1131284	6.1373199	5.8666866	7.1715286	7.3017323	7.9360714	6.3193589	4.66690765	6.2053702	6.4756427	6.98456419	7.726008	6.21249794
DAK	6.6994996	6.362366441	7.06274587	5.91175548	6.37441	6.5895108	6.1228456	6.6161746	6.4955291	7.1787054	6.6201308	5.6352731	4.6975677	5.97702703	5.9127745	4.5363352	6.04644153	6.7793828	6.21577545
DRP2	6.9005387	6.164666514	6.64320706	6.82949028	6.783646	6.8867285	6.4153259	6.8471109	6.7376256	6.9377431	5.8996223	7.1400355	4.3677393	6.4877589	5.5238203	3.8600379	6.65594213	6.4573243	6.21997352
MAK	4.456476	4.463439341	4.45581262	4.2682498	4.929143	4.3717235	4.7044835	3.8678588	4.4802328	5.0487628	5.1450392	6.1964954	4.086531	5.34667627	3.9370356	5.2002929	4.21069333	5.810092	6.22060807
RASSF4	7.1784705	6.735924915	5.69913439	7.79195446	6.706552	6.365362	6.2822071	7.5416924	5.9979488	5.2501493	7.4238287	6.4208164	6.3943004	6.10667749	6.002747	6.1640167	6.56987566	7.2113678	6.22547414
S100A3	6.205885	6.025278993	5.93336591	6.76007593	6.801372	6.4591781	5.2633099	6.1008229	6.5434949	6.7009761	4.1575451	5.4306408	5.5059654	4.18645361	6.8769967	5.6478333	5.13091488	6.4184636	6.22860719
TG	5.2717238	5.623429695	5.3072687	6.71268613	6.165658	5.7851591	5.0927496	5.5359856	5.0457492	6.632948	6.3766442	7.8307922	6.0113395	5.68409824	6.3941182	6.1602845	6.28327399	6.2507577	6.23005642
ZNF74	5.4088066	6.030961428	6.53088769	5.57217835	6.136818	6.5827243	6.5372911	5.8285494	6.911605	6.0631644	6.2094308	7.4208335	6.4066751	6.26472134	4.3687445	6.1519365	6.12828152	6.2902601	6.23041384
ISG20	7.3544985	7.36108676	6.72815003	7.5292004	6.907804	6.8530463	6.9806953	7.0320487	6.8791815	6.9209564	5.409231	5.5506055	5.424132	5.39795347	5.8845156	5.4179419	5.68658148	5.8872066	6.23227721
RDH8	6.6582267	6.098150354	6.64953892	6.49804995	5.652309	6.3762537	5.1439079	4.9359846	7.0069595	5.9074238	6.5037608	7.9629878	5.555567	6.31275219	6.9708885	5.841652	6.71364884	4.7303915	6.23888904
DEF6	6.0552997	5.93859992	4.54951277	7.13703719	6.648647	5.9748661	5.350968	5.6112511	6.3559658	5.504099	6.7831615	6.179283	6.2861098	5.38157722	5.1026542	5.3559899	6.36133957	6.4217835	6.23929395
IGK	5.5231783	5.26484887	6.49190957	6.1071203	6.168184	4.6821148	6.4078725	4.7440848	7.4245137	5.9559231	6.6023538	5.8989898	5.2005598	6.91112723	6.8653806	5.103864	5.31493727	5.296493	6.24239917
INHA	6.1499585	6.519875486	6.89219413	6.55527352	6.247066	6.3480543	6.8196393	6.6382525	6.4120519	9.6156939	6.2904457	6.693673	6.4057229	6.23917153	7.2734897	6.0243723	6.10408468	6.1986942	6.24835334
ZNF37BP	6.2929424	6.007548333	6.58016104	6.21018079	6.0644	5.9448311	5.8442591	6.6296752	6.2384158	1.8326624	5.8449003	7.0553994	5.6181244	4.84235959	4.9514644	6.0231932	6.41358606	6.0754527	6.25096437
KMO	5.3611792	3.898368122	2.54885388	4.36463059	2.38459	4.287531	3.5189698	3.624035	3.2945838	3.5211623	7.235719	6.9057821	6.8255997	6.90103776	6.5786212	6.5786212	6.50674222	7.2790254	6.251418
TREM1	4.2972067	5.07110223	4.63816035	5.48424997	5.901716	4.9990905	5.4191828	5.0430135	4.9193508	5.6182711	7.798642	6.5515063	4.3604023	5.91682742	5.9939353	3.966928	4.15384962	8.1190865	6.2531917
CCR7	6.4983733	6.572426181	4.92027028	6.8486018	6.318853	6.149861	6.2092283	6.1346539	5.2866033	5.5747211	6.7010125	7.2900766	5.9243106	5.16453129	6.5823396	5.2652899	5.65807765	6.5371542	6.25352412
PAGE4	6.3804469	7.402882092	6.65067911	6.55315727	9.589979	6.3229413	6.9377719	6.5803815	6.5196007	6.5938543	7.0769917	8.0727444	7.2150635	8.70874248	7.8412483	9.2008439	7.28830657	7.1681883	6.25567014
GSTZ1	6.1532865	6.022692064	5.58179914	4.65335983	6.073035	5.3888987	5.6647305	5.6580419	5.0657537	7.3644632	5.9680177	6.4804523	6.3979503	5.70859862	5.6855968	5.5670324	6.31590006	6.4804523	6.25612344
TPX2	5.7775399	5.552652126	5.49815007	5.36743776	5.416767	5.5478842	5.5184484	5.5064643	5.5793374	6.0535985	6.0678964	7.1687647	6.082774	6.78090596	6.5869926	4.062464	5.78419217	7.4204899	6.2633955
KLK7	5.3316604	5.455336224	5.26265493	4.70574725	5.517197	5.556515	7.283924	5.4541034	5.5282569	5.5317122	6.6118962	6.6501767	5.7286239	6.15857761	5.3200824	4.9319033	5.99469403	7.2411338	6.26793291
SLC27A6	5.0645462	7.129013656	7.19011585	6.48554983	7.569296	6.2454298	6.8843794	6.5200118	6.8706751	4.1499614	5.7086215	7.0522985	5.6210877	5.93056931	5.0766846	5.7871307	5.90855604	5.815011	6.27114027
SERPIND1	3.7995449	5.325468084	4.62439578	3.9816275	4.521153	4.4864773	4.1348055	3.7912939	4.8682603	6.9843915	3.8696412	4.0814329	3.8114515	3.73525021	4.1534714	5.8460806	3.97279822	2.5193199	6.27133053
ACKR2	7.060786	6.639185764	7.02151165	6.86868676	6.421086	7.0284723	6.738264	6.9042985	6.6279318	6.823494	5.5238619	7.6646247	6.3317346	4.34637798	6.5605454	6.2990822	6.38248836	5.432881	6.27376247
KLHL21	6.7501241	8.192350254	7.70001015	7.86885752	7.478654	8.2735067	7.326725	7.7537924	8.0069306	6.7160034	6.0777156	6.3395431	7.9457777	7.60498614	6.0885378	7.3442826	7.203464	6.3728081	6.27468684
TMOD1	8.2899175	8.049904105	8.19851922	8.11497765	8.239895	8.7792777	8.4120964	9.0468418	8.656873	7.4727256	6.4096659	7.4263119	8.2070298	6.40020042	7.6913779	6.8849466	7.77943772	7.4731085	6.29312752
GDF3	7.1190565	5.678223356	5.90312463	5.78434474	7.184856	6.3152617	6.0275353	6.8393064	6.2763893	7.0476346	6.7665673	7.7415875	5.5471894	6.73373064	7.7430441	5.9617432	6.20098706	5.9177071	6.29666706
NEUROD4	6.3011953	6.530820197	6.54488566	6.39527943	6.141522	6.3953538	6.3386609	6.0868741	6.4559918	6.5645492	5.3220668	6.7333361	5.2823136	6.42069123	4.609986	4.627014	4.49875032	5.4495779	6.2971457
CST6	6.5904309	6.727767617	3.94636737	5.24939823	6.864245	4.8988882	5.8440151	5.2432249	5.5688585	6.0917907	6.308109	4.8573126	5.0114206	7.35610759	6.1752482	4.8536939	6.66886455	6.030503	6.2988241
S100A14	7.3097262	7.152730948	7.00123168	7.07102202	7.067661	6.9640563	7.4354518	6.9968412	7.2844962	7.1512415	5.7070555	6.3362268	6.0524749	5.90255789	6.2799452	5.5662438	5.64474827	5.6125556	6.30299098
TMPRSS15	5.9808542	6.71954474	6.09500081	6.64088414	6.771394	6.4563151	6.1276773	5.681026	6.4422582	6.8271961	5.8356601	4.0142299	6.4489596	6.13158056	6.9864315	6.2598484	6.06794339	6.3782622	6.30326324
GPR20	6.1901569	5.783603043	6.3346747	6.65437078	5.330468	6.1962631	4.5409429	6.3646982	6.4598958	5.1491038	5.2519886	5.7657051	6.2937638	6.679485	6.3785863	6.3269806	7.0637545	6.412405	6.30581017
SLC1A2	6.0384995	5.989501723	6.19870655	6.15579229	6.211203	6.0443771	5.9876057	6.1231638	5.9289845	6.0179825	5.7657668	6.3906393	3.3964055	5.23133998	2.7746491	5.0915204	6.23319324	5.2669866	6.30881047
IL18BP	5.7399172	6.105324657	-0.01966367	6.75862465	6.616308	6.2167657	3.478444	4.8496648	4.6192847	6.1725997	5.7096886	8.1916864	5.667343	5.68766268	5.8694187	5.4796624	5.6997185	6.173083	6.31568585
ECEL1	6.6525716	7.519661968	8.25906297	5.31117527	7.795778	7.167214	7.553019	7.1407526	8.0090917	6.3134573	6.3613699	7.2068986	6.5324885	6.57855195	6.7787455	6.3613699	6.34182181	6.4010387	6.31629301
CD180	6.4496304	5.881590928	5.63331844	7.26107814	6.665821	6.5296866	6.181415	6.4494644	4.9321502	5.6811531	7.2183044	6.1271457	6.6069068	5.83703114	5.0731024	6.32734	6.28489222	7.1855093	6.32210184
CMA1	6.6998681	3.827433763	4.59245613	5.09504839	5.180239	5.5278373	5.4068459	5.8618668	6.498875	4.6472162	5.5449623	6.0065567	6.5666752	5.48555127	5.8377397	6.453168	6.33514924	6.1190979	6.32605895
PKP2	6.8266039	7.491386634	6.84447339	5.33730395	7.531222	5.9393806	7.1237755	6.1561989	7.3195121	6.9204662	6.2525404	5.9889592	5.8361255	5.84818993	5.7417783	5.4878849	6.32604914	6.8532247	6.32870105
TAF13	5.4031508	5.53466692	4.78470466	5.61863336	5.79905	4.6856682	5.0067169	4.2804274	5.9364167	7.9499868	6.4595047	6.6999345	6.3747228	6.3303872	6.5962438	6.5269611	6.33183885	6.5767859	6.3303872
DOC2B	5.0944804	4.859393997	6.32845495	6.15671563	6.345684	5.0534566	6.146597	4.7433429	6.2114245	4.4747643	4.4510727	5.4490682	5.6091961	6.91501487	6.7515342	4.7741047	6.49964374	4.9428271	6.33257187
RELN	7.4075703	5.733285049	6.42254802	7.19532881	5.824885	5.9835215	6.5712848	7.0216267	7.2246415	5.7900431	7.5024977	6.3838259	7.1542997	7.71330093	7.4237669	7.2153258	8.14501044	6.1928334	6.33419368
GABRB2	6.3774352	6.352442721	6.56716391	6.36463417	6.841037	6.6354023	6.6923695	6.3052384	6.2052234	6.1908644	5.5900322	5.5529002	6.4484951	2.9595038	7.1004465	5.7740152	5.63670901	6.0275146	6.33470574
TDP1	7.4912835	7.395756927	7.49835921	7.38191402	7.459082	7.4329724	7.425967	7.3793197	7.6315262	7.8238991	6.8431306	8.0686695	6.9611315	6.29723149	4.2850045	6.4616871	6.45574252	7.0826038	6.33528748
RAP1GAP2	6.4838665	6.082271313	6.43824767	6.58720406	6.248713	6.8776706	6.6546582	6.3904008	6.7948498	6.6058245	6.5082333	6.0813655	5.9066797	5.00663618	3.4961203	6.2271914	6.084526	6.5579678	6.33727295
PAQR3	6.6517269	7.268346598	6.56924946	6.27904435	6.516038	6.1830074	6.5054266	6.2370319	6.2499316	7.2757088	6.2600262	4.6122014	6.4719262	6.62218482	6.7379171	7.4784439	5.29208809	5.4904149	6.33803854
KIR3DS1	5.1087955	5.998432076	5.56758581	5.76600119	5.974074	6.3789945	6.0067872	6.3150636	5.769696	6.0120292	5.4608934	6.2073609	5.7547268	5.1744839	4.7679732	4.5320979	4.21118984	5.9970952	6.3391062
PLCL1	7.4406885	8.435260261	7.78874294	7.87270794	7.063651	8.2597867	7.5990554	8.1692165	8.6233924	5.7825925	5.1231636	5.6570442	6.7374567	9.64936748	5.6110794	8.9003413	5.82935004	6.0815248	6.34288004
GJB1	7.39034	7.121411564	7.18418381	7.19321691	7.313996	7.0447613	7.4083856	7.137189	6.879634	7.1028952	5.8571	6.7003209	5.5792244	6.02188406	5.1181935	6.1023262	5.94184346	5.0656586	6.34335791
PCDHB12	5.2718511	5.112730604	5.76108186	6.10794207	6.346766	6.5904044	5.9970187	3.9203778	6.3200156	5.5082092	5.7199899	7.4403454	5.2552045	6.63992909	5.1209145	5.2164937	5.52785063	5.5547009	6.3440912
GOT1	7.5202286	7.788504256	7.17187539	7.21633201	7.467758	7.2597339	7.3837726	7.2077976	7.4919463	8.6435962	7.1667695	7.1098061	6.839887	4.80181784	7.4318748	7.0804582	5.17646818	6.4687532	6.34561352
TBC1D29	6.6192557	6.585155487	6.90630827	6.5303671	6.786719	6.7840412	6.8213598	6.8691102	7.0028441	6.6889556	5.4072919	4.3612709	6.0410093	6.34098213	6.953784	5.6135411	5.76925194	4.7627469	6.35382199
MCHR1	6.0998206	6.454261344	6.5158024	6.01762611	5.730846	6.6830347	6.9679649	6.8709476	6.3336867	6.5948329	6.7432949	6.4029133	6.4617929	5.468005	4.0249006	5.8418444	4.49882887	5.9448397	6.35426958
ECRP	5.2868665	6.03392176	4.81292093	5.23592944	6.073219	5.7923426	5.9261563	5.759358	5.8061302	6.3913671	5.0709076	6.1284756	4.4641966	4.57311246	5.630834	4.7766148	4.46890276	6.6619371	6.35637007
ARNT2	6.9996721	7.955560363	7.36427469	7.09442034	7.979454	7.270724	7.6207136	7.4206865	7.9452289	6.4919038	5.7178294	7.6155879	6.7716888	5.66471402	6.588574	6.7984898	6.25156211	6.9141654	6.35963672
FAM134B	6.5209892	6.975133469	6.45969204	6.53043913	6.621448	6.213483	6.712368	6.5418022	6.3545191	6.3126389	5.2067098	5.6214428	4.8760955	5.7922225	4.8966905	4.3510608	6.27577771	5.1489122	6.36008643
AP1M2	6.9274033	7.05086571	6.79277427	7.10543802	6.796147	6.87486	7.3897565	6.5224449	6.9828774	6.6180374	5.175261	5.6683238	5.1983542	3.9851578	5.6888522	5.1249249	5.40354793	5.284504	6.36287406
KCNN4	5.9486895	5.291346338	4.81192239	5.61276553	5.960424	4.7729903	6.3651555	6.1466388	5.1383635	5.5955619	7.828474	6.579389	5.8234026	6.87083022	6.2363964	5.8639214	6.10733781	7.1154663	6.3702767
PWP2	7.2067051	6.987453621	7.14836503	7.17804398	7.033706	7.1692004	7.3910277	7.0453374	7.2559022	7.4225614	6.4652725	5.5684212	6.877939	6.22112225	4.881436	6.1984239	5.98457911	7.0149576	6.37200255
CHRM4	6.8367016	6.804717919	6.56362095	7.14327542	6.72128	6.3493976	6.1985263	6.3106309	6.5291141	6.7747156	4.3286199	6.4488716	5.9600173	7.21789128	4.4138641	3.8344815	5.9177212	6.3844872	6.37576471
NPR3	6.5365323	7.099939553	7.01253137	6.95864273	6.522396	6.4840907	5.9421518	6.5348795	6.850131	8.2742261	6.0818325	6.8697758	5.8634596	6.18277563	5.7855202	5.6932846	6.55577083	5.3766049	6.37800585
CST2	5.2007863	4.612814043	4.7444281	5.00148635	6.082336	5.6186405	5.7827207	5.2799886	5.9142162	6.3206475	6.1929607	6.3588391	5.0656625	6.58666356	5.1495771	5.7225883	6.11933214	6.100713	6.38343862
IL25	4.3234136	5.430929311	5.44007443	6.3837278	6.171459	4.8973567	5.9967998	5.660982	6.5371914	5.8209178	6.4452094	6.2101396	5.0567088	5.25569018	5.2027984	5.0409349	5.04093486	5.059843	6.38900019
TBL3	6.6227007	7.033934102	6.61815957	6.56503345	6.922779	7.1960895	7.0083802	6.5864267	6.9105918	7.1485815	5.4670513	4.5781212	6.213537	7.40574218	6.578486	6.5374657	6.02267827	5.7079181	6.39205609
IFNA21	5.8769464	6.100645	4.79556994	4.86490096	6.484408	6.1144984	5.3371871	5.6097984	5.6711642	5.519067	3.0482725	4.9344104	5.0517233	6.4391798	6.6728135	5.4150122	1.95719135	5.5846759	6.39298885
CACNG2	5.8829589	5.212363546	5.92705018	5.28416481	5.582184	5.972838	5.6523381	5.1817747	5.8995529	5.9281585	5.9526545	5.2849378	5.4435791	6.10214136	4.6946469	4.810123	3.77266295	5.1886314	6.40000007
APOB	6.2727782	6.362843111	6.18196499	6.32541591	6.337337	5.9197043	6.0915453	5.747571	6.2873162	6.5717531	5.4834986	3.8029257	5.7499462	5.61754122	4.7049578	5.6132681	6.07139071	5.2936075	6.40132056
MAP3K14	5.7324001	5.514750335	5.9915341	6.56116866	6.018737	5.7759804	5.8781537	6.7601536	6.4720414	6.2806332	6.647668	6.6298802	6.6886762	3.69597304	7.03718	6.3597365	6.65182168	6.1815863	6.40227039
PAPPA	5.7862718	6.042901267	5.59525694	5.81114953	5.986263	5.6409115	5.7693659	5.6134185	5.667921	7.9381529	5.0401157	6.7508088	5.6147971	4.99238537	5.835241	5.5169846	5.29889099	6.2390427	6.40756371
TMPRSS5	6.9246794	7.202500575	7.18860452	7.19407658	6.976092	6.8967494	7.1329921	6.5205201	7.2931053	6.8951565	5.7111033	6.9620321	4.6421578	6.91881445	7.4347336	4.687295	6.64907461	5.1322034	6.41053744
TPSD1	5.103996	5.559000578	4.47497135	5.78849472	4.603393	5.4617068	5.4579716	5.143629	5.5077597	5.7508479	5.7006441	5.451816	5.4924593	6.68424615	6.5388761	5.9250814	5.88971864	4.6821198	6.41375818
BIN2	6.602304	6.128724732	4.18789192	7.71704471	6.73722	6.432065	6.0045579	6.8108939	6.5079921	4.6515869	7.6225109	6.3661485	6.0631397	5.83321965	5.9501651	5.5975887	6.07269596	7.4535893	6.41705104
BLNK	6.3783963	6.442487008	5.64082107	7.74391032	6.726459	6.5268224	6.6734525	6.6795861	6.1419115	5.5748057	7.3002274	7.1115733	5.9533159	5.30140664	5.0891679	5.8088228	6.40690766	7.485352	6.42170564
RAB25	7.5837814	6.623762152	6.49421928	6.69733132	6.673218	6.5642639	7.6890477	6.3735261	6.1745299	6.6534058	1.2432925	8.2993485	4.5551939	4.81022972	4.9582168	4.2062333	4.51932728	5.5644453	6.42625168
IKZF2	5.442159	5.174986663	5.37873744	5.71111488	5.607094	4.2024029	5.1583956	5.2510224	4.7444131	2.5317187	6.3410246	5.4791517	6.5062798	6.67612928	5.0739018	5.1106142	5.17269529	4.5579009	6.42844262
GPR3	6.7914844	6.966429732	4.60559572	6.85600927	5.854393	6.0732934	6.786764	6.1441243	6.0850758	6.9521679	5.2635855	7.3836865	5.7719074	6.08708797	5.1093771	5.8765526	5.4175706	6.4995685	6.42887312
EYA1	5.5811182	5.051677698	6.03823536	5.31436358	5.935031	4.5338095	4.6151568	5.7220758	6.1141281	5.7956187	5.946727	5.7151659	5.0915648	5.02291835	6.3812376	5.627511	6.65617902	4.8995491	6.4338632
RTN1	6.1504058	5.127993926	5.27377697	6.35562577	6.206143	4.2521376	4.7582391	4.9449692	5.5204088	4.5832343	7.2130675	4.2820484	6.0901136	5.99068938	5.4780079	5.9548396	7.83105406	7.40262	6.43506419
APOBEC3B	5.1806898	4.636989116	4.72200315	4.9217168	4.925452	4.7505169	4.7230167	4.7479633	4.5315133	5.0080435	6.3384853	7.1993357	5.6328407	5.4797343	5.8631144	4.9378195	4.60448026	7.1660018	6.43666326
GPR65	5.0283484	5.625639932	4.71015606	6.50075451	6.24503	5.0628171	5.8228846	5.2061267	5.2002277	4.5892489	6.986348	6.618729	6.6844981	6.24534313	4.8474784	5.7693996	5.58489405	7.5353536	6.44166891
TSPAN12	7.1706373	6.823279202	6.64096299	6.75329765	6.707516	6.7126241	6.9018965	6.9108305	6.8102429	9.0388543	5.8840762	6.6023999	5.9862419	6.16664054	3.3277399	5.2530894	6.8588796	5.5736782	6.44550294
MRPS2	8.1774576	8.037194762	8.27266486	8.3086908	8.072284	8.2202295	8.4360786	8.4353824	8.245902	8.6092031	6.2273143	6.4932116	6.1538863	6.37400838	6.674024	6.2426734	5.97984772	6.7773482	6.44694651
TRPM2	7.2544861	6.698445595	6.7143898	6.97054239	7.253702	7.2799411	6.6876086	7.6723165	7.0065972	6.5730454	7.2603127	7.9759137	6.4233768	4.83290593	7.6638289	6.0049979	6.43543216	6.4233768	6.44738765
ARHGEF5	7.3687854	7.267865963	7.63943698	7.58233044	7.312881	7.1427093	7.686542	7.494505	7.079726	7.7782048	3.4614082	6.9843303	5.8542798	5.17260998	3.6814989	5.4348247	6.04722074	6.0392781	6.45801724
CERS4	5.2732502	6.157554968	6.27471868	6.49311789	5.544839	6.2053459	5.629951	5.5572122	6.6680117	4.4785464	5.2782499	6.1528806	4.8807223	5.53608608	4.9505208	5.1506123	5.78754527	4.9055377	6.4585896
GPR161	6.7821621	7.633321166	7.35190578	6.37491991	6.692232	6.934253	6.2758561	6.418354	7.2752725	4.7847199	6.5302791	6.4637126	7.4767303	8.28618113	7.299876	7.3921499	6.54412582	6.2197362	6.46292473
USP2	6.1909697	6.73894971	5.57709573	6.1621139	5.918766	6.329389	6.0556135	6.5430595	6.139773	6.5857917	5.9970105	7.1701888	6.0355191	3.53208255	6.5769804	4.7782879	5.55527287	5.6575749	6.46505198
RAB17	7.1312448	6.983421848	6.1606894	6.41264772	7.438178	6.6254544	7.1283694	6.2517333	6.5852852	6.457448	6.2268388	7.6157265	5.4814756	6.58801145	4.5863888	5.8744044	6.82315535	6.4667721	6.46677213
TTLL7	6.5165954	6.217530408	6.34051214	6.65306252	5.679316	5.2890581	5.3438948	5.9271131	5.8140113	5.7146105	6.3120821	7.0750835	7.3253195	7.51854488	6.947843	7.0435122	6.86898397	2.7140478	6.47715203
PRC1	5.5632852	6.020333198	4.17173708	4.51280799	4.911563	4.4251432	4.6239394	5.0627689	4.751826	5.8338554	6.1878302	5.7142065	6.5958286	5.84698947	5.5867733	5.8547749	5.9432391	7.668732	6.47979261
GLRA2	6.4241293	6.476306659	6.45848293	6.54522176	6.725412	6.3331502	6.8370824	6.7227227	6.3162871	7.1032836	1.8035968	6.6831059	5.5377976	6.32801316	2.7822186	3.0937544	6.38512315	5.8595356	6.48022019
PKP3	7.3385144	7.18713436	6.9860545	7.30212668	7.259575	7.3728763	7.223272	7.1607229	7.1828976	7.1782906	5.8066612	7.698068	5.7018053	5.25301217	6.168376	5.7972662	5.84546527	6.108863	6.48041597
ERBB3	7.4114818	7.109982357	7.19264097	7.13356828	7.264636	7.1580755	7.4050256	7.2247996	7.122838	7.1707247	5.8108336	7.245533	5.0980191	6.07556445	6.0941093	5.4945237	6.83763225	5.6160646	6.48746848
MOGAT2	6.3406921	5.941012077	6.66466752	6.249002	6.742847	6.4756537	6.4276385	6.2648201	6.3628648	6.4540256	3.3476394	5.9944391	6.6917707	6.75076232	7.0623337	6.007399	3.75357649	6.4161491	6.48841378
HPGD	6.5252983	5.476106817	5.4887	6.05348987	5.81607	5.7185632	5.5061191	5.8909243	6.1249386	7.1842204	7.7823627	6.0875756	7.7215314	7.42373608	7.222754	8.2655304	5.56601012	6.5532107	6.49069381
FMNL1	4.319727	4.335107697	3.1615885	5.24145047	5.8636	5.0520285	4.2413451	6.0016191	4.977064	5.4075011	7.0500131	5.792837	4.6479884	4.72888831	4.2695873	5.366943	5.19820402	6.6796075	6.49533395
SP140L	6.5764301	6.348808184	6.41063415	7.39640592	7.222183	6.6606711	6.8846277	6.7260707	6.5688703	6.8427907	6.8635391	3.9165306	6.9898285	6.59367357	7.0396151	6.5175091	7.86006159	7.1943947	6.49696058
PTGER3	6.8144933	6.250778125	6.6034063	6.39640783	6.426491	5.5081075	6.0332534	5.5762217	6.3195369	5.3811145	6.6286978	5.7059625	8.1037926	7.8923435	7.7149992	7.4900947	6.62933941	7.7827978	6.49732141
CCR4	4.857889	6.065397642	6.47788666	6.17492153	6.239314	5.3611885	5.9587122	6.2112562	6.301423	6.3730119	6.412468	7.2891224	5.8941552	2.67779423	6.9090533	5.1955215	6.15839591	5.9888082	6.50116034
ANXA13	5.0037973	6.515982307	5.34080771	5.95761492	6.167627	4.7966219	5.8389098	5.4094713	3.4922297	6.5637807	4.2482542	6.2994712	5.6272068	4.58002899	6.1489372	5.7072068	5.8240657	4.098075	6.50512872
NDUFA7	7.0294353	6.913925953	6.66944323	6.9569643	6.831855	6.9786546	6.9441979	6.9857807	6.6261616	8.0688036	4.9602269	5.7527828	6.6648227	5.23783179	4.359842	6.034188	5.64599894	7.0914552	6.5079814
[truncated: 421 more rows]
